# Supplementary material for: Deep Learning Analysis of CBCT Images for Periodontal Disease: Phenotype-Level Concordance with Independent Transcriptomic and Microbiome Datasets
Source: Dent J (Basel). 2025 Dec 3;13(12):578. doi: 10.3390/dj13120578 (PMC12731456; doi:10.3390/dj13120578)
Supplement: Supplementary file 1 [file dentistry-13-00578-s001.zip]

Archive with 15 entries (15 files):
- Figure_S1_gradcam_overlay.png
- Figure_S2_gradcam_compare.png
- Figure_S3_integrative_schematic_no_title.png
- GSE10334_DEG_consensus_FDR05_FC0p5.csv
- GSE10334_DEG_consensus_FDR05_FC1p0.csv
- GSE10334_DEG_probe_level_ROBUST_OLS.csv
- GSE10334_DEG_probe_level_ROBUST_RANK.csv
- microbiome_genus_counts.csv
- microbiome_ml_summary.txt
- microbiome_PERMANOVA_aitchison.json
- microbiome_PERMANOVA_bray.json
- Supplementary_Tables_S1-S3.xlsx
- Table_S1_Preprocessing.csv
- Table_S2_Architecture.csv
- Table_S3_Performance.csv
