# Supplementary material for: Deep Learning Analysis of CBCT Images for Periodontal Disease: Phenotype-Level Concordance with Independent Transcriptomic and Microbiome Datasets
Source: Dent J (Basel). 2025 Dec 3;13(12):578. doi: 10.3390/dj13120578 (PMC12731456; doi:10.3390/dj13120578)
Supplement: Supplementary file 1 [file dentistry-13-00578-s001.zip › GSE10334_DEG_consensus_FDR05_FC0p5.csv]

probe_id	logFC	q_ols	median_diff	q_rank	dir_agree
221286_s_at	2.7233859182179185	2.9174162741916856e-63	2.8840643522267198	2.512063218760893e-30	True
211650_x_at	2.86844456401999	7.087559487483703e-62	2.827579493927126	2.512063218760893e-30	True
205049_s_at	2.5713693100952724	7.087559487483703e-62	2.7481416599190283	2.512063218760893e-30	True
234366_x_at	3.052757862217237	7.087559487483703e-62	3.2522423684210544	2.6237331525769713e-30	True
211908_x_at	2.7567709426757485	3.726198393207435e-61	2.937686275303644	2.512063218760893e-30	True
216412_x_at	2.835705807214549	3.7906018794797305e-61	3.0000015587044544	2.5745181861447067e-30	True
216853_x_at	3.051874739694519	7.741527846149213e-61	3.163774230769232	2.574958303381914e-30	True
211881_x_at	2.938964733253592	1.3777762714710315e-60	3.06288882591093	2.512063218760893e-30	True
219118_at	2.526833690977042	2.3775788861054808e-60	2.710479331983805	2.512063218760893e-30	True
214916_x_at	2.9400207040747746	2.4868628702531903e-60	3.0749561740890687	2.512063218760893e-30	True
217281_x_at	3.185096427454635	4.2918244872907325e-60	3.353535870445345	2.8429076402170523e-30	True
1555779_a_at	2.5615531314196955	5.394038889210913e-60	2.635977206477734	2.512063218760893e-30	True
211637_x_at	3.252982714688149	1.1538462517920722e-59	3.3387747165991914	2.512063218760893e-30	True
216542_x_at	2.672002415567229	1.9773367993470141e-59	2.915569291497976	2.9822091049233443e-30	True
217360_x_at	1.9651742623687052	4.68018146161238e-59	2.121501457489879	2.512063218760893e-30	True
217235_x_at	2.976693488247078	6.16095406234441e-59	2.9834735627530358	2.512063218760893e-30	True
211798_x_at	2.9901122005358034	6.6199230050504e-59	3.096984372469634	2.512063218760893e-30	True
223565_at	3.4430575580957545	1.3780544706985797e-58	3.5174677327935218	3.201944485201866e-30	True
211641_x_at	2.878407089613831	1.637345033534648e-58	2.9571905870445336	2.8429076402170523e-30	True
211868_x_at	2.2615319851080127	2.9295151403041696e-58	2.249316558704452	2.512063218760893e-30	True
206150_at	2.295081181368735	3.7799562907736684e-58	2.4663104048583007	8.22532710511404e-30	True
216557_x_at	3.1103846370997443	5.580096887541902e-58	3.2344686437246946	2.9822091049233443e-30	True
212311_at	2.4256135967023886	1.2512511791819957e-57	2.5295502024291494	2.512063218760893e-30	True
217227_x_at	2.790488995533822	1.8336936693017037e-57	2.924249797570852	3.7071482730339444e-30	True
224342_x_at	3.1102439056050257	2.1533472977856853e-57	3.368495485829958	8.260270622422654e-30	True
219505_at	1.952956437873364	5.455363168610366e-57	2.159789453441297	3.973313765743813e-30	True
216491_x_at	3.402330172871665	8.083583744603374e-57	3.517171275303644	3.201944485201866e-30	True
217258_x_at	3.047419228829876	8.083583744603374e-57	3.1227102024291487	3.973313765743813e-30	True
217157_x_at	2.625495125449452	8.722191234223595e-57	2.6015397165991896	2.512063218760893e-30	True
229721_x_at	2.2915145547018803	8.722191234223595e-57	2.250301680161943	2.512063218760893e-30	True
208981_at	1.6422517757000128	1.1156941038539985e-56	1.6346035829959522	2.512063218760893e-30	True
216430_x_at	2.4922255732496272	1.263752561842026e-56	2.625433461538461	2.6237331525769713e-30	True
234884_x_at	3.062767213824639	1.7347478930285714e-56	3.2328903238866395	1.4807288174798562e-29	True
216510_x_at	3.326577853713091	9.542686414629296e-56	3.262927408906882	2.512063218760893e-30	True
214973_x_at	3.155534997331618	9.542686414629296e-56	3.354444635627532	5.5082572109292494e-30	True
211639_x_at	2.7043076901666168	1.0413314201504063e-55	2.7459797368421057	2.6237331525769713e-30	True
217236_x_at	2.0327498892443616	1.2102011895142424e-55	2.067249028340081	2.512063218760893e-30	True
214768_x_at	3.3448591561146364	2.0357020799183704e-55	3.4450094129554643	2.6237331525769713e-30	True
217480_x_at	2.539033584807908	2.1172312095464e-55	2.637615222672066	2.512063218760893e-30	True
216984_x_at	2.8229766708686093	2.8277817570049887e-55	2.862362004048581	2.512063218760893e-30	True
211835_at	1.809443259332268	3.2419894518463944e-55	1.8919483603238856	3.1647741509272424e-30	True
217179_x_at	3.127859872013111	3.2419894518463944e-55	3.268434210526316	4.345030377680542e-30	True
216560_x_at	3.1152923667683554	5.6349032112419355e-55	3.324971761133604	9.695702597863255e-30	True
215949_x_at	2.8069112999631964	9.95093567255441e-55	2.9110795141700416	9.695702597863255e-30	True
217384_x_at	2.111023228493674	1.2961601221032894e-54	2.2240086032388664	2.6237331525769713e-30	True
217148_x_at	3.0171594226487115	1.3752813914810462e-54	3.02734467611336	3.973313765743813e-30	True
204683_at	1.6202082890525489	2.2129388382452543e-54	1.554896315789474	2.512063218760893e-30	True
227189_at	2.0402588468545653	3.91174078925796e-54	2.035625991902834	2.512063218760893e-30	True
211643_x_at	3.129528498488861	4.981117442057074e-54	2.999735789473684	2.8429076402170523e-30	True
204116_at	1.4663280898615585	2.1143951803343617e-53	1.365815263157896	3.973313765743813e-30	True
243278_at	-1.995396031404828	2.120448689460081e-53	-1.9533778542510127	3.973313765743813e-30	True
221004_s_at	1.5985269024978086	3.3268186747692083e-53	1.606331255060729	2.512063218760893e-30	True
214777_at	3.248803812593785	3.392604589620267e-53	3.2714039473684213	1.820146898990749e-29	True
216365_x_at	2.5856555822740037	7.855694913921341e-53	2.6618755060728745	4.345030377680542e-30	True
213603_s_at	1.404576593849979	8.941938954718027e-53	1.480073400809717	4.5776280304986085e-29	True
211645_x_at	3.214326205869034	1.094636530214059e-52	3.1995738866396763	2.512063218760893e-30	True
217378_x_at	2.6966466790188584	1.2055615319677253e-52	2.5915524696356265	2.512063218760893e-30	True
216401_x_at	2.802370877024297	1.2617948702228048e-52	2.8207229554655893	2.6237331525769713e-30	True
216541_x_at	2.7495474647907785	1.2617948702228048e-52	3.0528277732793523	1.0339111861672387e-29	True
216576_x_at	2.9848090126659805	1.2772103559991164e-52	2.994970607287449	2.512063218760893e-30	True
205147_x_at	1.4824841995448907	1.6289077855145637e-52	1.3519303441295536	2.512063218760893e-30	True
216207_x_at	2.674507240112119	2.1125728127222776e-52	2.6578013360323887	2.512063218760893e-30	True
205671_s_at	1.7941612249617809	3.482879522119612e-52	1.940492165991904	1.2239695981543261e-29	True
211633_x_at	2.774879942902241	4.131081384680491e-52	3.005957085020242	2.720644469839573e-29	True
219183_s_at	0.9801264050246338	5.899589172110172e-52	0.9828039068825918	3.110469272826253e-30	True
211640_x_at	2.8221480461481843	1.2138510488242508e-51	2.894474453441296	7.498108105360203e-30	True
211644_x_at	2.9403941106707085	1.3852865948239372e-51	3.0308340688259108	2.9969133082190582e-30	True
219888_at	2.579164864397244	2.158155890740724e-51	3.012687672064777	3.1834743337532566e-29	True
239572_at	-1.5443540914116227	2.2601760476963294e-51	-1.6603052834008096	2.57388702732827e-29	True
211634_x_at	3.0803645415192102	4.7069044411300644e-51	3.346747267206478	7.549707967867853e-29	True
200670_at	1.884926873754286	5.373750040175577e-51	2.096859534412955	4.2374689799727517e-29	True
217198_x_at	2.3423855619107647	5.374631296442683e-51	2.466068724696356	3.7071482730339444e-30	True
211635_x_at	2.723400602293963	6.810240950548088e-51	2.938504919028341	4.5776280304986085e-29	True
202947_s_at	1.153888093857056	8.495905278271573e-51	1.0193016599190283	2.512063218760893e-30	True
201998_at	2.052695600786362	1.4242294439726752e-50	2.1568378137651827	1.878430781148955e-29	True
224451_x_at	1.383968802964244	1.881229058983249e-50	1.3930274089068817	1.9405305482697385e-29	True
204949_at	1.7362750287824544	2.0246660401259613e-50	1.7207776923076938	2.512063218760893e-30	True
202957_at	1.46424157045738	2.094950398342392e-50	1.515229210526317	2.3527248816135437e-29	True
204923_at	1.3492295575790634	2.0968845189575226e-50	1.3493438663967616	5.5082572109292494e-30	True
207522_s_at	1.5346101057373818	2.6405176687958667e-50	1.5095767611336024	2.3406963576592133e-29	True
216573_at	2.2532879045185608	3.7355726823713923e-50	2.247178340080972	4.019339738102848e-30	True
210785_s_at	1.8086820501401453	5.535552598156272e-50	1.7795354048583	2.9822091049233443e-30	True
234851_at	2.094120248789673	6.846978986881236e-50	2.1708906072874496	4.8240558750842724e-30	True
219191_s_at	1.181622781988763	1.1194090407601054e-49	1.214673421052631	2.7861857352583545e-29	True
209435_s_at	1.003081699470573	2.0231457530691084e-49	0.9414107692307692	3.1815526532162425e-30	True
207734_at	2.145755374497468	2.6533552707958723e-49	2.334577914979757	6.735481578277136e-29	True
201204_s_at	1.2112068571954386	3.730145393919399e-49	1.188850101214575	5.5082572109292494e-30	True
213036_x_at	1.283461328989839	4.072592028353437e-49	1.2601332591093115	3.1647741509272424e-30	True
222411_s_at	1.0852058888656917	4.497859981669528e-49	1.0276387651821857	2.512063218760893e-30	True
213502_x_at	1.4998375981285954	4.497859981669528e-49	1.3624510526315774	2.9822091049233443e-30	True
203416_at	1.4301004354633249	5.083507528674395e-49	1.5451942105263186	1.2692313645119747e-27	True
211649_x_at	2.010612095474367	9.757211756974738e-49	1.9950534412955463	9.695702597863255e-30	True
224406_s_at	2.131240785803774	1.1540406385551336e-48	2.348272530364373	8.611118738676706e-29	True
206398_s_at	1.4802112070793605	1.3575276865293755e-48	1.5104054858299598	8.386805393513868e-30	True
204912_at	1.5968594225743915	1.4542679874380958e-48	1.587601801619433	2.4006504160965798e-29	True
234764_x_at	3.183933620480734	1.4935338756641e-48	3.174123178137652	1.0173171973716589e-29	True
232543_x_at	1.242565727074546	1.540601549087759e-48	1.2368038259109309	2.4006504160965798e-29	True
207571_x_at	1.5583382546643656	1.5512636239049572e-48	1.522656720647774	2.9822091049233443e-30	True
217767_at	1.4476912401687403	1.6324589901282256e-48	1.476411781376518	6.509850163446547e-29	True
204562_at	2.4079148258472327	1.928506384817041e-48	2.669066437246963	4.943439944635074e-29	True
223325_at	1.2655116183467363	2.0310133204249888e-48	1.2305686437246948	1.2428927667468467e-29	True
203921_at	1.9565971190120637	2.2313210553530282e-48	2.075505506072875	4.4047802209945486e-29	True
212314_at	2.217145783949353	2.7021258777678957e-48	2.412280344129554	2.1234635576301544e-28	True
216829_at	2.743384351610941	3.4317168529717167e-48	2.888713380566802	5.517494768262399e-29	True
237625_s_at	2.974571833059656	7.1419010301622e-48	3.02395943319838	1.3873877506200067e-28	True
225382_at	1.405820951622266	1.4339759890621883e-47	1.3644669433198375	6.2123448628360975e-30	True
228518_at	1.681100387708447	1.8842296542267907e-47	1.5922023076923066	1.2428927667468467e-29	True
229686_at	1.5840790516866756	3.482503129386438e-47	1.5960125910931175	5.890841331301023e-29	True
217239_x_at	1.430201789661251	4.19261193488321e-47	1.4885174089068824	1.537192079558501e-28	True
202295_s_at	1.1718552791894368	4.704977644104648e-47	1.2796219028340057	2.9143814189305053e-28	True
213620_s_at	1.6272632077836169	5.670246131743911e-47	1.6152640283400803	2.3284209544226387e-29	True
223299_at	1.4717404474179694	5.670246131743911e-47	1.5110022064777322	3.3275423671373104e-29	True
220306_at	2.0874333489567127	5.786889481198067e-47	2.321972530364373	1.512996298016419e-28	True
230011_at	1.5893984067658065	1.431299837212258e-46	1.5840547165991898	6.563599795573186e-30	True
221581_s_at	1.113239998481784	2.448551202947262e-46	1.0526584412955469	6.1245526749333265e-30	True
207109_at	-1.146263547935363	3.0853471673323304e-46	-1.0497004251012143	3.1815526532162425e-30	True
207677_s_at	1.7416891966535504	3.3307845456640248e-46	1.6648132591093123	1.0173171973716589e-29	True
226811_at	2.6378251423303443	3.4307780453269353e-46	2.8713519028340078	3.303367972021322e-27	True
201288_at	0.9272649214737708	3.8353708640513305e-46	0.9322869838056675	2.691374110521945e-28	True
234419_x_at	2.158621456544975	7.162962508368355e-46	2.263574534412955	1.278628201966628e-28	True
235965_at	2.079255693953316	8.278826612752949e-46	2.1479550000000005	3.2780396631032157e-28	True
221253_s_at	1.22957944562371	1.100675407946663e-45	1.246536801619433	1.323428274978585e-27	True
209083_at	1.418859108972002	1.1530233813765537e-45	1.4078706680161952	8.186812761899077e-29	True
234792_x_at	2.8385797175901035	1.2569667146217811e-45	3.09406032388664	2.037393143210963e-28	True
240420_at	-2.7498541796558684	1.3090592116363813e-45	-2.878458906882591	1.8286707808167493e-27	True
204265_s_at	1.1596388921392409	1.4155851024321973e-45	1.1509300809716585	1.9310683551777178e-29	True
229506_at	-1.1497213571104987	1.4649180033837593e-45	-1.086366781376518	9.084828162304366e-30	True
204613_at	1.21307123401447	1.8037404622179458e-45	1.3020282793522249	3.2503441969380983e-28	True
215214_at	2.795419432087146	1.8271587315134333e-45	2.8652562145748988	4.471370325004974e-28	True
215051_x_at	0.8422371941267262	1.9259793290057112e-45	0.8199886639676119	2.7051503687584837e-29	True
209827_s_at	1.3174667032891223	2.0590382247471158e-45	1.295033259109312	1.9214782268118985e-29	True
218477_at	-1.0208665969324162	2.422857555969289e-45	-0.9822898785425096	4.019339738102848e-30	True
215946_x_at	1.494775538358912	2.955999402661835e-45	1.4673659716599197	6.528172837248174e-30	True
217145_at	2.140837713898958	2.9685028050166704e-45	2.1688486234817805	3.804045881159698e-29	True
242020_s_at	1.910307071625238	3.09447391464616e-45	2.1038108704453444	1.095533859095725e-28	True
206574_s_at	1.9336070330716877	3.4357566078645123e-45	1.901768360323888	2.037393143210963e-28	True
234415_x_at	1.870201916423659	3.542687249270153e-45	1.807842550607288	2.5745181861447067e-30	True
206478_at	2.6554139542764954	3.696844437584778e-45	2.9436962348178133	3.4505843291639485e-27	True
200982_s_at	1.238993790199176	5.615538668685304e-45	1.261456437246964	4.9760909485907853e-29	True
204269_at	1.7091135982984655	6.760115120675502e-45	1.7037218016194338	1.73714374916085e-29	True
213095_x_at	0.8365956573037312	7.491775801302589e-45	0.873906052631579	7.281136615452272e-29	True
214836_x_at	1.6326856328812926	9.283215351852212e-45	1.4509992914979757	2.512063218760893e-30	True
219159_s_at	2.321646690941652	1.1238599849730428e-44	2.461426174089068	4.952305664544526e-28	True
201004_at	1.304327376008611	1.3515187960416354e-44	1.2837520647773282	1.6680111545181913e-29	True
210871_x_at	-1.1098541614620183	2.3607202055583263e-44	-0.9590602429149796	8.260270622422654e-30	True
201206_s_at	0.895988576944313	2.4731165663963635e-44	0.8506428744939276	1.330871982662452e-29	True
221739_at	1.103140259626005	2.644189653051871e-44	1.0451858906882627	9.695702597863255e-30	True
228897_at	1.5622883358129744	2.9915711060833533e-44	1.5159277530364363	1.2985674796251264e-28	True
206219_s_at	0.8829184214666933	3.0111735686092844e-44	0.8513751012145754	6.05685722959162e-29	True
203028_s_at	1.8397965450758804	3.382001185552353e-44	1.7787404251012155	1.6088187805636312e-28	True
219117_s_at	2.0550409634318134	3.984455411412913e-44	2.221596842105264	2.8281155639165273e-26	True
227677_at	1.410508708710826	4.141797410304592e-44	1.4539853238866396	1.1902860470426708e-27	True
209374_s_at	2.9483428952747675	7.681495938214426e-44	3.3089112145748985	2.412061142547242e-27	True
211647_x_at	1.6308160472311102	7.694869632243965e-44	1.6110484008097172	1.837569802923517e-28	True
227498_at	-1.6598220636342385	8.390804791887522e-44	-1.702143097165992	6.884611941922569e-28	True
201422_at	1.1079496935817248	9.40406814637069e-44	1.0713094736842113	8.539113149079581e-27	True
221805_at	-2.2251911509441955	9.472884034414245e-44	-2.418205101214575	3.559109572105014e-27	True
1561937_x_at	2.5517717520242944	1.0512964814110664e-43	2.593153238866396	2.386789799201273e-28	True
222692_s_at	1.2313595073079775	1.214817100097964e-43	1.161617449392713	3.741129200320566e-27	True
218345_at	1.1899516678180146	1.6867934134792965e-43	1.0668322267206485	6.603811084123381e-29	True
216517_at	2.206379348563888	1.7097535232024298e-43	2.205966477732793	4.8240558750842724e-30	True
1554240_a_at	1.4679327905743067	1.7945548573531476e-43	1.5072637044534414	3.376634156241895e-27	True
222245_s_at	1.4156701237472071	2.4764174793896107e-43	1.441399412955466	4.1587624341275965e-29	True
212345_s_at	0.9468070887963278	2.633965016461182e-43	0.9882224898785416	1.2692313645119747e-27	True
211336_x_at	0.8241534186142832	3.625358800469112e-43	0.7665605060728744	2.4006504160965798e-29	True
236191_at	2.1791566420047577	4.6506918297445616e-43	2.3112503643724702	2.771890440454421e-28	True
213050_at	-1.3207171939214604	5.578068070149041e-43	-1.31792516194332	6.871986444947718e-29	True
207419_s_at	1.4870992460929775	7.525274502522601e-43	1.5235048178137651	1.5637349676234803e-27	True
1555352_at	-1.164811236852721	7.798576856017259e-43	-1.195125546558704	1.4175247907619615e-27	True
234350_at	2.0886874084043514	8.055788178983883e-43	2.1537567813765186	3.1689451087403507e-28	True
222838_at	2.252990375339744	8.335120342455396e-43	2.4697865384615394	4.8529550803068735e-27	True
226794_at	-1.171437841733669	8.455457774494577e-43	-1.0417847570850194	5.142051954678952e-29	True
220161_s_at	-1.5263509207199664	1.0581379723339941e-42	-1.571621882591092	9.906835966275789e-28	True
227497_at	-1.1287943091892902	1.2145530660560893e-42	-1.1261957287449382	2.9759823073419058e-28	True
234390_x_at	1.6628700613409884	1.3636698876761925e-42	1.434175303643726	5.5082572109292494e-30	True
209733_at	-0.6954954988746047	1.4332334939219866e-42	-0.6993151012145757	3.195799696436882e-28	True
217976_s_at	-0.9389729822803684	1.501883309374107e-42	-0.9070504048582996	1.431055235348404e-29	True
226564_at	0.7788323625109728	1.8225419315112528e-42	0.7002527327935217	6.659944719863987e-30	True
219054_at	-1.570065112043824	2.2046126490892078e-42	-1.640835384615385	3.741129200320566e-27	True
238575_at	-0.9650544616057	2.2618905940656507e-42	-0.9036592105263156	7.768160065044155e-28	True
205637_s_at	-1.5948420299432315	2.387323215465614e-42	-1.5451610728744942	2.4006504160965798e-29	True
204153_s_at	0.9668958608865852	2.4104525712438666e-42	0.9276322874493924	5.142051954678952e-29	True
244029_at	1.3064882874741686	2.4104525712438666e-42	1.3618322064777333	6.417997354722549e-29	True
204785_x_at	1.1179253577439785	2.4110291078387226e-42	1.055998157894738	1.4371657219269028e-29	True
214456_x_at	1.437555665871581	2.7931193115006877e-42	1.4915729554655854	1.140374170875888e-27	True
206641_at	2.832618128797319	3.198333388483546e-42	3.4191685020242897	5.989206093149441e-25	True
203017_s_at	-0.961731320280426	3.2391029974856027e-42	-0.7983349797570849	3.591062617061861e-30	True
202665_s_at	0.905232646283374	3.2470344094600076e-42	0.9480150809716612	4.952305664544526e-28	True
217320_at	3.1009604579039407	3.279159222816937e-42	3.1705257287449395	2.436820191151243e-28	True
209695_at	1.8217347629278635	3.762706846516749e-42	1.9294913967611336	4.7124798322773175e-27	True
235201_at	-1.3345821470300925	3.849459605073334e-42	-1.2222748582995946	4.3212058170034086e-29	True
237690_at	-1.1602133493141458	4.471116744613811e-42	-1.1244631781376508	6.145406922725149e-28	True
215176_x_at	2.4597140534915525	4.7573124600089915e-42	2.280955991902834	3.973313765743813e-30	True
209734_at	1.0293657806722656	5.883369010132865e-42	0.9896265991902836	2.9143814189305053e-28	True
1554628_at	-1.1462122700659638	6.401674770000369e-42	-0.9951170445344132	1.73714374916085e-29	True
203857_s_at	0.918292276828942	7.637439155598409e-42	0.9421079757085016	8.269076172419237e-29	True
224630_at	1.1666848102969931	9.13957525339264e-42	1.2828169230769235	3.0023796779631014e-27	True
219532_at	-1.6907827530895183	1.1207518370209e-41	-1.573522469635627	5.972891749780462e-29	True
234477_at	2.4075742079004008	1.1365953289722148e-41	2.7856065587044547	4.32130650960865e-28	True
211964_at	1.4662287751090022	1.1480916539915809e-41	1.479199919028341	7.256244620511726e-27	True
207414_s_at	-1.0632643705904394	1.2204223842226592e-41	-1.0079651214574898	6.509850163446547e-29	True
205267_at	2.7024005129278645	1.697143580795144e-41	2.860879979757085	5.948413195524703e-26	True
203143_s_at	0.8273886645055379	1.74221811424098e-41	0.8688678542510111	3.549038942246865e-28	True
228108_at	-1.6693436249115237	1.9755275941851358e-41	-1.6077037044534412	7.33534794619895e-29	True
215035_at	1.314934722994114	2.1442054112199122e-41	1.3012977732793516	8.786715435108348e-29	True
225090_at	1.0607306272649435	2.6804698830493905e-41	1.0517407085020238	1.837569802923517e-28	True
208072_s_at	0.5778109183523992	3.45432397834042e-41	0.5780225101214569	2.5345274972254628e-27	True
206296_x_at	0.8110444294470732	3.6813805322798026e-41	0.7780476720647771	8.163673738573312e-28	True
224404_s_at	2.4247506286628373	4.0229052887140857e-41	2.7012052226720646	4.759510692839268e-25	True
210253_at	-0.909180365416464	4.870379589096523e-41	-0.8150677530364367	2.054010375293166e-28	True
209879_at	0.9208203176722084	4.906354843382938e-41	0.89228451417004	4.9953954502586594e-28	True
1554812_at	-1.5457603865512002	5.641527046767445e-41	-1.5899491295546566	2.4030982739154522e-26	True
205692_s_at	1.8742102844235744	7.011617415902675e-41	2.009176518218624	1.5167679173437192e-27	True
202289_s_at	-1.0901898944218706	7.407823185717928e-41	-0.9519923684210524	2.689874853174305e-29	True
200770_s_at	0.7356828957489903	7.414714694911446e-41	0.6426760728744938	9.906835966275789e-28	True
237302_at	-1.1123926480917852	7.95105582723473e-41	-0.9102292105263152	1.9121987542579946e-29	True
229062_at	-0.8435497323971558	9.320831949688838e-41	-0.8384783805668015	4.665439304751247e-28	True
223568_s_at	1.3550270372158222	1.0260577987416134e-40	1.343881396761133	6.014744753307653e-29	True
204588_s_at	1.0786100237217262	1.0747731560767672e-40	1.1581126720647763	4.765085790688527e-28	True
218358_at	1.028000355004817	1.157782271950193e-40	1.004420141700404	5.848897206498608e-29	True
1552623_at	1.1843357675745323	1.164705882350948e-40	1.207816862348178	2.9679064997879896e-29	True
208997_s_at	1.2012518935052827	1.2131465244373886e-40	1.1557800607287447	4.231441966680522e-28	True
221916_at	-1.5270476017418797	1.2829459667917387e-40	-1.5214674493927118	4.9984881309050895e-26	True
227197_at	-1.2314276434203426	1.3317357659101343e-40	-1.0774980971659929	6.603811084123381e-29	True
206206_at	1.1922125350075043	1.3317357659101343e-40	1.0980081578947365	1.537192079558501e-28	True
226682_at	-1.3768778998506517	1.4131481797630004e-40	-1.241702004048582	4.1587624341275965e-29	True
224428_s_at	-1.3750451129745735	1.5783848554737224e-40	-1.4227551214574898	2.1067308719927303e-27	True
211648_at	2.3285309331099078	1.7124548261440944e-40	2.336863056680162	4.041169045051516e-28	True
226935_s_at	0.8237871884360616	1.7628406888544637e-40	0.8125184615384615	2.2571588593267577e-29	True
219518_s_at	-0.9652292746701652	1.8028410298630007e-40	-0.934335708502024	7.498066894474354e-29	True
241801_at	-1.1493563512181124	1.8387531766900034e-40	-1.0327323076923065	4.56808637951893e-28	True
236201_at	-0.8521659231972463	1.915484851092296e-40	-0.7818689473684213	2.0680168953962773e-27	True
208983_s_at	1.7386151921059734	2.199479054256995e-40	1.6965368421052638	1.8684686805149283e-27	True
1560706_at	1.4670181128330189	2.207980945086832e-40	1.5281409716599192	1.7355237359225733e-27	True
229308_at	-1.24854256324849	2.290847346796708e-40	-1.2440600809716609	5.001679417882937e-28	True
223553_s_at	1.2399938911766395	2.345278153334775e-40	1.3106487854251003	4.091471623668126e-27	True
235937_at	-0.8839087793982315	2.382377297675856e-40	-0.8058333603238879	8.269076172419237e-29	True
226051_at	1.5249340401637868	2.411567966965628e-40	1.3757481578947353	2.604459597644746e-28	True
202967_at	-1.1082429501217377	2.9475967971671846e-40	-1.013850425101216	2.4006504160965798e-29	True
238332_at	-1.2855699072541809	3.700355514056625e-40	-1.262750344129555	3.7071482730339444e-30	True
217084_at	1.7772429467561806	4.1048233393796846e-40	1.8146776923076928	5.592905116531601e-29	True
1556097_at	-1.0293689309369765	4.134435070615226e-40	-0.8711497773279353	5.073711469166149e-29	True
204671_s_at	-1.0069288645706491	4.272075979167491e-40	-1.0055434210526322	3.0770289188769636e-28	True
210448_s_at	1.243550903984176	4.445233852192521e-40	1.351888137651822	9.26932329428001e-27	True
204882_at	0.900531991417997	5.2784057443962405e-40	0.9015252226720653	2.4030982739154522e-26	True
227150_at	-0.8062553669240651	5.523226333074965e-40	-0.7332789473684214	9.695702597863255e-30	True
205113_at	-1.4821314431039585	6.920730579521107e-40	-1.5922301012145743	1.461949742259278e-26	True
230129_at	-0.6777111454269402	8.020231299102016e-40	-0.6731365182186231	5.513143998164595e-27	True
215565_at	2.015538346086608	8.128544373153182e-40	2.2741605060728736	1.0161232216620116e-25	True
204485_s_at	-1.068755229102373	9.186954772279372e-40	-0.9436591902834008	2.512063218760893e-30	True
227752_at	-1.0604537171088	1.111256524360224e-39	-1.0767830364372468	5.859122149093941e-25	True
208916_at	0.9041880992398312	1.1527275372362344e-39	0.8174574291497976	7.498066894474354e-29	True
202369_s_at	1.1359957691599925	1.3795646093456191e-39	1.0696350607287446	1.2062074169307066e-28	True
231311_at	-0.9779698815931002	1.4164268749791903e-39	-0.9153069028340076	1.767786121869834e-29	True
241782_at	-1.1271219384148226	1.4943888352349628e-39	-1.0932231983805665	1.0824491451056796e-26	True
201720_s_at	1.0542458893646856	1.546395584590895e-39	1.0462969230769217	5.371363121198559e-26	True
217217_at	1.627906476462304	2.296572678553876e-39	1.5627922874493922	1.6775744016943308e-29	True
235850_at	-0.9654149146647872	2.296572678553876e-39	-0.9895497570850198	3.243254756416185e-27	True
213935_at	-0.9822539336655218	2.4129387862774117e-39	-0.9162736032388654	1.087203300092067e-28	True
240673_at	-1.0734170811875348	2.4467496437559755e-39	-0.9963854048583	1.684463188083695e-28	True
202020_s_at	-0.7977385645791428	2.710962827300892e-39	-0.7024555465587046	2.6237331525769713e-30	True
220918_at	1.2838120704679956	2.9266165609552523e-39	1.2309534210526314	1.7000139428764686e-25	True
204232_at	1.0161513789671897	3.4887309020929736e-39	0.982297105263159	9.706796191102339e-27	True
201839_s_at	-1.494622784236005	4.0582840490854936e-39	-1.467719777327936	1.0113927191155403e-26	True
202998_s_at	1.1414684751741209	5.3312760666186764e-39	1.1495248178137665	1.0824491451056796e-26	True
223427_s_at	-1.3126314274086222	5.337356919310018e-39	-1.4659541700404866	3.911885421908094e-24	True
204672_s_at	-1.0833768517348017	5.381128063421944e-39	-1.0711230971659915	4.413601607273961e-28	True
203066_at	0.8938277903301172	5.381128063421944e-39	0.9201413562753036	5.338725613640703e-26	True
224885_s_at	1.0586325893413306	5.992081156815188e-39	0.981777206477732	1.1580395002770349e-29	True
225763_at	1.2031348537095514	5.992081156815188e-39	1.176415668016194	7.138086507956582e-26	True
1554208_at	1.3788286199605075	6.458398564764117e-39	1.2178532793522256	1.087203300092067e-28	True
38487_at	0.9586721179893004	6.493326969342686e-39	0.9342254251012152	6.129590356805179e-27	True
239725_at	-1.1209650077892732	7.159487459023706e-39	-0.975487773279352	4.952305664544526e-28	True
209201_x_at	1.9029641808166544	7.31499981442351e-39	1.8909560323886647	5.63405568287059e-27	True
1553102_a_at	1.3373130259123491	7.753517605554184e-39	1.1629921255060731	5.001679417882937e-28	True
205901_at	1.6946201448253175	9.928187279195627e-39	1.8473517004048572	2.771711955925277e-27	True
201923_at	1.0752257420373177	1.1426847062951299e-38	1.1203701012145757	6.38229787889917e-27	True
211636_at	1.0438412903230392	1.376739739063006e-38	0.9032885425101213	2.7861857352583545e-29	True
219789_at	-1.7750946165524732	1.376739739063006e-38	-1.878716983805667	2.4030982739154522e-26	True
206382_s_at	-1.0106244246588412	1.4332318025101446e-38	-1.070244453441295	4.707844302555908e-26	True
213358_at	-1.0308490721313073	1.4627553414618272e-38	-0.9286168623481768	1.8522561390758582e-28	True
225282_at	1.0689273221879363	1.5365552962058162e-38	1.0329053846153844	7.963530674724535e-29	True
212788_x_at	0.6146816267482562	1.803121589359453e-38	0.5752736639676108	3.907939678469023e-26	True
235746_s_at	-1.2070942560339435	2.1949440072481887e-38	-1.2822196153846148	6.1714659188593006e-27	True
219551_at	1.8799142883943003	2.5153467015715194e-38	2.025654210526316	4.2272603456754865e-25	True
209606_at	1.8551836212062252	2.737891534780515e-38	1.90456512145749	1.3293092014950974e-24	True
238025_at	0.8456384121025771	4.396376068545809e-38	0.8321894736842106	1.6625255353222688e-27	True
210426_x_at	-1.3607967455833612	4.413336932220241e-38	-1.3126623684210523	3.5622057817665805e-26	True
1554912_at	-1.2197113899592296	4.874932932393008e-38	-1.1404730769230769	9.61201103576025e-28	True
212890_at	0.8717822904185928	5.257830555033766e-38	0.8701412550607301	2.4275174661911112e-27	True
217168_s_at	1.2491661288114746	6.03562829717174e-38	1.3086460526315786	3.2310573254928203e-26	True
204674_at	1.0674652201770929	6.468516916419531e-38	1.0556297975708508	3.5903978041489723e-26	True
235372_at	1.4502585509081036	6.657484254515413e-38	1.4050861133603243	2.2475173151831917e-27	True
214669_x_at	1.5458555281383657	7.181436676941147e-38	1.4234859514170033	2.512063218760893e-30	True
209901_x_at	0.8989427837794827	7.273067834460566e-38	0.885352550607287	3.347320676373586e-28	True
236491_at	-1.1077606487252607	7.866938279822067e-38	-1.0813093927125506	1.3011626057442643e-26	True
220495_s_at	1.1386224825493363	7.901123233574292e-38	1.1895805870445333	5.513143998164595e-27	True
204829_s_at	0.8227331710526341	7.989217641198698e-38	0.8051538866396752	2.760531497584623e-28	True
213929_at	-1.7721950122342205	8.065544646438578e-38	-1.7215019635627522	5.972891749780462e-29	True
228214_at	-1.0946176478794456	8.303437283288648e-38	-1.1138911133603244	4.190578558121308e-25	True
223805_at	-1.0730264503482323	8.318464517256988e-38	-1.0934365182186232	3.11905508920935e-26	True
215967_s_at	1.178016352467373	8.497110841517448e-38	1.150856477732793	6.129590356805179e-27	True
243871_at	-1.8420718651475023	8.858159689041111e-38	-1.8518698785425096	4.244207915319644e-26	True
1558837_a_at	0.9648687396732848	9.503267203730754e-38	0.9396951012145748	1.6123204842933682e-27	True
202759_s_at	1.0826456963562785	9.503267203730754e-38	1.1535499392712554	1.704410800929954e-26	True
205297_s_at	1.0654118358589817	9.739057032859622e-38	1.0404495141700414	4.801967491828813e-27	True
236266_at	-1.2059302260305462	1.0244820680569992e-37	-1.1284804858299609	1.7632196779843011e-28	True
1555173_at	-0.9861443868838632	1.0448845239344854e-37	-1.019545910931174	9.631553968298339e-26	True
1557522_x_at	-1.111053358734886	1.0530741423503967e-37	-1.0632302429149796	1.9637768643201387e-28	True
207104_x_at	0.7019643625711351	1.167693325553536e-37	0.6747516801619433	4.003498566401784e-27	True
203019_x_at	-0.9652420149344564	1.218376691957874e-37	-0.8216334817813769	6.739766344131965e-28	True
202838_at	1.0178134634035023	1.2333707907296671e-37	1.014021943319836	1.1418496153959428e-25	True
228298_at	1.0060559444629271	1.2419420653929478e-37	0.9164035020242922	1.8286707808167493e-27	True
1598_g_at	0.8312070010864673	1.3737878642994754e-37	0.7775537246963555	2.0680168953962773e-27	True
213469_at	-1.2318613590923229	1.5360383070704708e-37	-1.2057321052631584	3.173922786695706e-27	True
209250_at	-1.0705896334085918	1.602780811250593e-37	-1.0817882793522262	3.219075210549167e-26	True
211742_s_at	1.7013827769775791	1.6676403826520392e-37	1.7774795141700404	4.0166135037993267e-25	True
203016_s_at	-0.9320358557515338	1.6837310465907817e-37	-0.8600357489878547	5.582745692600292e-28	True
227995_at	-0.9155005713491948	1.7205562446688813e-37	-0.9346232793522268	4.945772941887073e-27	True
201022_s_at	-0.5924585020773723	1.723718696570516e-37	-0.5272261133603227	3.804045881159698e-29	True
202833_s_at	1.5776535368513094	1.723718696570516e-37	1.5431139068825903	3.2310573254928203e-26	True
38964_r_at	0.8299927788709303	2.14453037544019e-37	0.8202602024291483	1.1061880893788547e-26	True
227960_s_at	-0.8114332747727957	2.484450758004755e-37	-0.7660855465587044	1.2885227499725783e-26	True
214626_s_at	0.7343794181259053	2.5521269118943395e-37	0.6857231983805665	1.409360552089026e-28	True
204192_at	1.3186097113296629	2.564544779920528e-37	1.258726315789473	1.2337041393013364e-26	True
212850_s_at	-0.8609224839896923	2.7624654653830066e-37	-0.8424820647773279	1.6435197348393298e-25	True
218927_s_at	0.7736133299170486	2.798086109951652e-37	0.6771170242914977	2.703822900082553e-28	True
203303_at	-0.9268781597243808	2.863867307801332e-37	-0.8553746963562769	2.7343007030379457e-29	True
228658_at	1.3528673236884594	2.884690078833047e-37	1.4470055668016195	1.2449267269561845e-25	True
227030_at	0.9196268057812648	3.043387274311e-37	0.9141343522267203	3.527304537398813e-26	True
204951_at	1.1337768483692447	3.786458813770018e-37	1.0797970647773276	8.896851623994199e-27	True
212415_at	1.1995304678449092	3.786458813770018e-37	1.2401551417004049	4.320634906277944e-26	True
229860_x_at	0.952869639102802	3.792202796923374e-37	0.8808947975708508	6.597790174467817e-28	True
228457_at	-1.0133054378945936	4.066246194788954e-37	-0.928320425101214	2.58976126121801e-27	True
38149_at	0.7628588937140818	4.79078973526852e-37	0.8142953238866397	1.309737646995443e-25	True
206896_s_at	1.3337300091305464	4.855809682008636e-37	1.3728374898785436	7.644070658266953e-26	True
222212_s_at	0.6607872949272421	4.908002915646126e-37	0.6377754858299607	1.3011626057442643e-26	True
209681_at	-1.352335296891365	5.129606899804094e-37	-1.2956216801619431	8.733944426062732e-28	True
212974_at	0.7473922192109521	5.143370650983077e-37	0.7075356275303637	3.682124517625415e-27	True
202540_s_at	-1.0195147989050393	5.30534998489232e-37	-0.9266223886639668	5.2186645266059685e-28	True
1556183_at	1.8466579893300044	5.30534998489232e-37	1.893675384615384	3.051348678990535e-26	True
207691_x_at	1.2831933512287337	6.332928910313769e-37	1.2795705870445344	2.3668843980212115e-26	True
216846_at	1.459629967522864	6.712756494581965e-37	1.3897480971659917	2.7533269680254715e-29	True
213379_at	-0.7701888741364881	7.710885348101139e-37	-0.7038809311740888	7.836498461252629e-28	True
226530_at	0.7853688596160944	7.835163442277075e-37	0.7375503846153846	1.5167679173437192e-27	True
208018_s_at	0.985414628811474	1.0062087312185946e-36	0.9466198178137653	4.244207915319644e-26	True
236261_at	-0.9261762938266164	1.0725335493171717e-36	-0.8907830566801618	1.3011626057442643e-26	True
234050_at	1.4994435785085378	1.1871566014581784e-36	1.5287768623481783	2.669664913317723e-26	True
211919_s_at	1.809598826271909	1.1881587439054334e-36	1.7757541295546568	5.415135516378258e-26	True
235227_at	-1.109204681004216	1.2649329519329696e-36	-1.031058380566801	8.119743456022171e-28	True
204852_s_at	0.9382635169552124	1.267335503266305e-36	0.9114762145748978	1.3011626057442643e-26	True
201272_at	0.9091027980167632	1.2996030189788742e-36	0.8000511740890701	9.178403995119432e-27	True
229732_at	-1.071321108557938	1.4305573623409756e-36	-0.988172226720648	3.1689451087403507e-28	True
218084_x_at	1.10288444511056	1.4791893067032422e-36	1.0375727327935227	2.795085543720772e-28	True
226532_at	-0.8573793531610066	1.8715953100778847e-36	-0.7178745951417005	1.1247322239022762e-29	True
244417_at	-0.8480939317473999	1.956982837051945e-36	-0.8706103036437245	2.720372165054044e-25	True
221249_s_at	0.7131372172609807	1.9980538521254584e-36	0.7052228137651824	4.9984881309050895e-26	True
225033_at	1.1480408652713698	1.9980538521254584e-36	1.0125846761133603	5.23341055040244e-26	True
211642_at	2.028505598893011	2.022583509561384e-36	1.8906376113360324	1.087203300092067e-28	True
219559_at	1.011070694239972	2.074080700093973e-36	1.0760112550607284	1.5047585608988798e-25	True
236009_at	-1.080515880676507	2.104333821859753e-36	-0.9884500000000004	5.2186645266059685e-28	True
200617_at	0.6922838122823555	2.2604858863005188e-36	0.6609125910931191	1.1169529150734555e-26	True
206020_at	-1.145437983575633	2.264649731495057e-36	-1.0937773076923074	1.9391562748033667e-26	True
1556793_a_at	-1.5802294846904077	2.510159007743869e-36	-1.500085829959514	2.703822900082553e-28	True
205997_at	1.7482953629356497	2.523417837412531e-36	1.6411852631578956	4.857801633989502e-25	True
201860_s_at	1.6067134324622778	2.6839771939080848e-36	1.6142959514170023	2.586240777820942e-24	True
228258_at	0.90925969600238	2.742850309766746e-36	0.9302226720647776	7.581874950934397e-26	True
216250_s_at	1.0782615099586674	3.0767827535845994e-36	1.1503988663967617	5.859122149093941e-25	True
204513_s_at	0.9378246075776472	3.4293636173656736e-36	0.9926919635627538	9.249955791531848e-26	True
208091_s_at	1.0467641337448017	3.9548392184381196e-36	1.223027004048582	3.6148406214555007e-25	True
220432_s_at	-1.4054074283252154	4.062838603859393e-36	-1.386674514170041	1.907834054745126e-25	True
202959_at	-0.8544211473132111	4.097943513705044e-36	-0.7540448582995953	9.851528072850335e-30	True
226939_at	-1.039108128892865	4.822345763568458e-36	-0.9728506477732816	5.001679417882937e-28	True
217984_at	0.9194862695988256	5.001307519816729e-36	0.8633450809716585	1.5014053302175858e-26	True
204141_at	-0.7917853615802175	5.080010539870273e-36	-0.7538168825910923	2.083460240061498e-27	True
213701_at	-1.1444569790846777	5.289605446455254e-36	-1.0500673481781373	8.163673738573312e-28	True
208885_at	0.99208517622661	6.596234946645488e-36	1.0770107287449378	9.346446091944027e-25	True
234306_s_at	1.704058521184283	6.617813390640857e-36	1.954685829959515	5.535327057585702e-26	True
225540_at	-1.557235188007839	6.668888595364509e-36	-1.4687993319838035	3.9567735289582682e-28	True
218618_s_at	1.2250222229304126	6.737677098545898e-36	1.2105739271255054	5.859122149093941e-25	True
203018_s_at	-0.7559882702499907	6.755010340611911e-36	-0.7270216599190293	8.973548375800051e-26	True
210754_s_at	1.1310819804436485	7.259028842576197e-36	1.168098886639676	6.507939458358429e-27	True
228255_at	-1.0453263693907284	7.470859974908605e-36	-0.921285951417004	4.910816729823067e-29	True
203332_s_at	0.770218165004532	8.047265484882439e-36	0.7427628744939279	3.911063881024614e-26	True
214339_s_at	0.6883908150498301	8.641623645414185e-36	0.6847117004048577	5.415135516378258e-26	True
226372_at	0.9069920181195356	8.941044141814805e-36	0.9072607692307688	9.250691185272282e-25	True
205213_at	1.0677570172241742	9.0604271280021e-36	0.9964780161943328	2.510812482985202e-26	True
1555773_at	-1.5459614839543017	1.0044712379856939e-35	-1.6003411740890687	1.0041277417248964e-26	True
229723_at	1.813352304171034	1.0562125908495912e-35	1.9575080566801624	2.7444784362557102e-24	True
233388_at	-1.2421166437954736	1.1054490003345138e-35	-1.2367342914979762	4.320634906277944e-26	True
223303_at	0.8058623314918906	1.1860963984102392e-35	0.8103836032388676	1.492494351377258e-24	True
1563881_at	-1.009027528524106	1.2241050981929138e-35	-1.0203716801619431	1.203307808629851e-23	True
231780_at	0.7071787942548365	1.3080249274406237e-35	0.6821916396761125	6.965683574652959e-27	True
223294_at	-0.6476905585735087	1.3744257177054908e-35	-0.6213292307692297	5.371363121198559e-26	True
205467_at	0.9335935990274926	1.4866778108108658e-35	0.9765210323886632	1.8755528685651976e-25	True
207442_at	1.521658588000059	1.4877192469862048e-35	1.5013602631578955	1.3897433394716886e-25	True
228597_at	-0.8745621564791464	1.5272103350058038e-35	-0.942748198380567	2.920410192576238e-26	True
228440_at	-0.8829620922397416	1.5344761250728984e-35	-0.8215767813765185	6.154833079460829e-26	True
205903_s_at	1.6788305298830744	1.7271900381273988e-35	1.664814797570851	6.129590356805179e-27	True
213947_s_at	0.7508109457971207	1.729812507448719e-35	0.7469904251012149	4.496282796678546e-26	True
224794_s_at	0.9279438227895616	1.7540663776365838e-35	0.9208643117408908	4.244207915319644e-26	True
220377_at	1.1449992106961882	1.847081877186704e-35	1.1367142712550615	2.480482922028322e-27	True
205969_at	-1.4680743668285137	1.888866061068504e-35	-1.476834493927126	2.247197742919341e-24	True
202061_s_at	1.3210592279309792	1.9731329634889932e-35	1.421820850202428	1.0246871031118716e-25	True
213592_at	1.0754985295185604	2.0913704642993665e-35	1.091020101214574	2.586240777820942e-24	True
205039_s_at	0.9434031219246364	2.1104349493428841e-35	0.8861743117408905	1.140374170875888e-27	True
244107_at	-1.2562147983777323	2.1633201456680125e-35	-1.2571658906882588	2.771890440454421e-28	True
213933_at	-1.478952774111008	2.3847806981624202e-35	-1.590025101214576	5.4868946418405926e-24	True
203761_at	1.0000664241138433	2.5863187261870247e-35	1.006567044534414	6.854468079048887e-24	True
208926_at	0.9952712273647436	2.6020732644635384e-35	0.887277550607287	5.7330561860542496e-30	True
203961_at	-1.1435612216953062	3.0454805009464227e-35	-1.034588157894737	2.4006504160965798e-29	True
225706_at	1.5770235153626766	3.2427602774167905e-35	1.7521479149797567	3.1173443988295852e-24	True
219688_at	-0.9238248901467944	3.2481151436518885e-35	-0.9075988259109308	4.656237448086347e-25	True
206032_at	-0.9670134019457228	3.433893587038125e-35	-0.8550294736842083	8.327114437200112e-29	True
221701_s_at	0.7697822812137282	3.4820975221399807e-35	0.7587680971659916	2.5660829486075675e-26	True
220942_x_at	-0.6736796323964458	3.876267975081216e-35	-0.6608653036437246	4.140464562065711e-26	True
202027_at	0.6165208997409504	4.021345382849251e-35	0.5964367408906881	1.0456347612044402e-25	True
217022_s_at	2.3644965538171374	4.1654483350519314e-35	2.141134655870445	7.669465338780741e-26	True
201809_s_at	1.0536101777872966	4.300312635029724e-35	1.038863441295545	4.244207915319644e-26	True
204443_at	0.902100737847175	4.997216354781084e-35	0.8496795951417004	7.692853656333571e-26	True
203477_at	1.2257089537067212	5.130687948265431e-35	1.245500344129555	2.6672402976611527e-24	True
226490_at	-1.068164566568044	5.457094315492494e-35	-0.984817955465588	5.553637090411307e-29	True
215121_x_at	1.2249828420628013	5.638941252731543e-35	1.103047550607288	2.512063218760893e-30	True
209499_x_at	0.730682306414741	5.662703633731341e-35	0.702584453441295	1.2807276403385659e-27	True
202539_s_at	-1.0297102757990968	5.898320576738262e-35	-0.9652823076923092	1.8286707808167493e-27	True
230925_at	1.0373122525976068	5.93187529173007e-35	1.0237613157894732	3.202252170328452e-23	True
214848_at	-0.6960445723365671	6.400100848348385e-35	-0.6711566801619426	6.843674999302024e-26	True
209166_s_at	0.8020999487096937	6.437790106658542e-35	0.7067264777327944	1.2428927667468467e-29	True
218746_at	1.030358889322219	6.437790106658542e-35	0.926044493927126	1.2692313645119747e-27	True
208158_s_at	-0.8622870635139129	6.489483894445843e-35	-0.7443221255060726	4.433993372383485e-28	True
210479_s_at	-1.3651325043600095	6.790736634949648e-35	-1.304178056680163	7.444642218238516e-24	True
227812_at	-1.516272489747598	6.854866089996562e-35	-1.4305916801619425	2.9853103312377635e-26	True
1552256_a_at	0.6658181847095238	7.292728239238101e-35	0.5915377125506067	1.3691427921405586e-26	True
202175_at	0.8344712112624241	8.878854916073117e-35	0.7718408097165996	3.662134765838081e-26	True
223126_s_at	-0.6973175044697181	9.198472218772955e-35	-0.6450544129554654	1.9566908419837373e-27	True
201236_s_at	1.2699171662573294	9.501253229093683e-35	1.2847317004048584	1.1056134086642642e-23	True
220532_s_at	1.4835758729367825	9.538104321317323e-35	1.264022651821862	8.135526027964272e-26	True
205237_at	1.2253523349883948	9.690478475922643e-35	1.2878147975708505	3.305589489295845e-25	True
236616_at	-0.7965972143767144	1.0746251943475566e-34	-0.8219940283400806	5.761529789073819e-26	True
204012_s_at	-0.5915588538971124	1.1163244625716321e-34	-0.5488524291497967	1.4376572573027839e-25	True
242055_at	-1.0401423989411371	1.1575470824177323e-34	-1.012263744939271	1.6390480170442162e-26	True
210243_s_at	0.7064770025268278	1.3601515223496443e-34	0.6615386437246968	1.9795396654183195e-28	True
204088_at	0.9285383594037564	1.3746436664179e-34	0.84354955465587	2.1727019072126403e-27	True
225383_at	1.13959235399267	1.443875218008679e-34	1.157991518218623	2.0697997152214927e-25	True
202767_at	0.6983072025034711	1.5908078826949262e-34	0.6451708906882594	2.0304200136066575e-26	True
213566_at	1.2072851989928106	1.7077648494450643e-34	1.1556969230769232	1.3430131577207946e-24	True
206272_at	-0.9737599533245076	1.7504227697865647e-34	-0.8800580566801628	4.8529550803068735e-27	True
212884_x_at	0.7119419143002774	1.754439784722435e-34	0.6779891093117412	2.3873408006017414e-25	True
219288_at	-0.8945133497635945	1.7694942085062882e-34	-0.8328396963562748	1.096365450111461e-27	True
228003_at	1.269988086205801	1.7774724350278158e-34	1.3925134412955469	4.407485375446471e-26	True
227276_at	-0.8341043215579944	2.2657567265219864e-34	-0.7953078744939264	1.487134166689144e-26	True
241418_at	-1.267862870080828	2.270101077498465e-34	-1.2342207692307694	1.0558710449211352e-24	True
223125_s_at	-0.6685419800826676	2.327985099231293e-34	-0.6523916194332005	1.6390480170442162e-26	True
1553956_at	-0.7661251366573686	2.386832482531179e-34	-0.7278567004048577	1.3874009047726607e-27	True
225846_at	-0.8352924954630349	2.517488267235212e-34	-0.7425902631578953	1.3708876595201797e-29	True
202084_s_at	0.8442194365462496	2.732581473867337e-34	0.7853337246963576	9.157661340376784e-26	True
219932_at	-1.628157601182722	2.873497345925324e-34	-1.8265723279352224	4.7380479274853855e-24	True
230523_at	-0.9983446780633312	3.0908175809546874e-34	-1.054720101214575	2.2882128447079635e-24	True
238614_x_at	-1.0095953018883932	3.150086092816259e-34	-0.9467900809716596	5.327044141298645e-25	True
241689_at	-0.8511509005018244	3.17132723758476e-34	-0.8257424291497975	7.445021036811e-26	True
235400_at	2.143562878641604	3.173297765413205e-34	2.366690101214576	1.8755528685651976e-25	True
204118_at	1.0345107328855376	3.6932474562999013e-34	1.1354721255060731	4.435715563213021e-23	True
209570_s_at	-1.1875830039211772	4.107858839375869e-34	-1.0155383198380583	1.6123204842933682e-27	True
227749_at	1.151312365214746	4.129420858086338e-34	1.1849048178137656	5.2803628920662e-25	True
204604_at	1.1601639766569485	4.968855939223856e-34	1.2816178744939275	2.2883626602604223e-25	True
218232_at	1.1487821281178363	5.302315488947979e-34	1.119852834008098	7.644070658266953e-26	True
204150_at	0.9047797718354544	5.75065819863614e-34	0.8331419028340079	1.3186681287656865e-25	True
1569040_s_at	2.647698638862153	6.216356578731659e-34	3.0836434210526305	3.235422390982756e-23	True
204796_at	-1.030700897263665	6.544573622444775e-34	-0.976759736842106	1.3320521441842094e-25	True
233058_at	-0.7021153689943641	6.57061153034999e-34	-0.7332850202429144	9.866130340551499e-25	True
201126_s_at	0.7195618995144557	6.680149668911571e-34	0.6347527530364356	3.7166969222928e-27	True
223832_s_at	-1.1999123585827094	6.7452537975577715e-34	-1.1188000202429134	1.4726583501655317e-26	True
235644_at	-0.5568905934748436	6.750615121054088e-34	-0.5058418421052631	1.704410800929954e-26	True
219910_at	1.1536854316270797	6.989997701151285e-34	1.108407105263157	3.106193194573339e-27	True
231950_at	-1.0561145838736146	6.989997701151285e-34	-0.993298643724696	1.0057255292428386e-24	True
240467_at	-1.184058284119219	7.715234557822658e-34	-1.091348785425101	3.1731965236110565e-25	True
238719_at	-0.897681834981312	7.93376814528847e-34	-0.7744253846153848	8.186812761899077e-29	True
232060_at	-1.1960582366262258	8.283780925656074e-34	-1.1303995748987845	5.2803628920662e-25	True
205807_s_at	-0.8954099483911807	9.369008330482845e-34	-0.8764464777327934	1.4726583501655317e-26	True
224909_s_at	0.851540525395659	9.49224728953188e-34	0.8537775910931176	1.266117757154442e-25	True
206363_at	-1.0538198233062446	9.49224728953188e-34	-1.048974878542511	4.786605178596288e-24	True
1552532_a_at	-1.645970514860138	1.0023365354054596e-33	-1.6720203846153856	2.7984435224566903e-24	True
231192_at	-0.9810136315081656	1.04805782397192e-33	-0.9557890890688264	4.186222438693836e-26	True
231784_s_at	-0.9666034791448412	1.0597669625143429e-33	-0.8261217611336038	1.0731899024813275e-27	True
243386_at	-1.179890392337417	1.0913863780777389e-33	-1.2231768421052625	4.656237448086347e-25	True
227034_at	-0.8392073200680864	1.1998953263233665e-33	-0.7799167206477726	8.244552134695487e-29	True
218681_s_at	1.2117705548257438	1.2057205513908275e-33	1.1338123886639666	1.6390480170442162e-26	True
202732_at	0.7400929050210951	1.2208325856864385e-33	0.6668514372469625	3.0413935318233447e-25	True
231540_at	-0.6277078859248021	1.3672073011481961e-33	-0.5938724696356283	3.305589489295845e-25	True
233516_s_at	-1.3330340146194877	1.3672073011481961e-33	-1.3900223886639678	1.5982256422161865e-23	True
214219_x_at	0.6743070350004263	1.3963456312786753e-33	0.6510652631578946	4.451802968688023e-26	True
202112_at	0.9836854230344582	1.4281747887022105e-33	0.8985541902834022	7.692853656333571e-26	True
228606_at	-0.6938467401262686	1.4373096472491245e-33	-0.6912239068825903	9.157661340376784e-26	True
204698_at	1.317733133086552	1.4638729726862505e-33	1.3130451821862357	1.9903475432912456e-25	True
225283_at	-1.2012403964355451	1.4844037509896417e-33	-1.1371209311740902	1.6474541894264116e-27	True
213005_s_at	-0.6449638850471358	1.5109324805643707e-33	-0.581758340080972	6.441154814938606e-26	True
227125_at	1.014095183559358	1.548573690069824e-33	0.9492893117408912	1.0160768704695951e-24	True
1552496_a_at	-1.0876944685951684	1.6752765998360357e-33	-1.165170344129555	1.1056134086642642e-23	True
209199_s_at	1.1600434383051188	1.6760418154196658e-33	1.142276761133603	1.2544196280708215e-24	True
243661_at	-0.9308306821685384	1.683591526050631e-33	-0.879609170040486	1.7174428613108943e-25	True
222843_at	-1.0136397619192523	1.6886262462177548e-33	-0.8901060121457487	7.878414207485496e-28	True
203104_at	0.8493482032572718	1.715353407865506e-33	0.8443002834008109	3.947252346330759e-25	True
218812_s_at	1.0520907957695151	1.729847080715407e-33	0.9375094129554656	2.0011948904556465e-29	True
215379_x_at	1.1946681585671453	1.915855428384373e-33	1.005220060728746	4.019339738102848e-30	True
214971_s_at	1.9517235518317733	1.9303632911584574e-33	2.1275304453441297	2.842773953427407e-25	True
202428_x_at	-0.5863372801909584	1.958464732490073e-33	-0.5572164777327941	1.5449514847206076e-27	True
239859_x_at	-0.8964684810877362	2.0964177123512266e-33	-0.8802160931174088	1.84798994078687e-24	True
231925_at	-1.2156667119135895	2.2064019108906456e-33	-1.1868206275303637	4.801967491828813e-27	True
202786_at	-1.0890042218050144	2.2610270641489826e-33	-1.0158283400809704	2.3206816094744318e-26	True
210784_x_at	0.7161831490685453	2.281257733986536e-33	0.7200514777327935	8.385688714232036e-26	True
207777_s_at	1.144409284908413	2.563244855805791e-33	1.302359473684212	3.75369876585899e-24	True
229975_at	-1.0390824942704042	2.628461878022876e-33	-0.9808792712550608	1.1056134086642642e-23	True
203456_at	0.6114222137821718	2.774965717723604e-33	0.5983621862348176	1.2576225401428769e-25	True
227542_at	-1.1093849377424174	2.7874734595755806e-33	-1.0682704251012147	1.2217142684122971e-26	True
211137_s_at	-0.9297087399280852	2.9246652571075678e-33	-0.8013214372469637	1.0121413611642844e-27	True
213193_x_at	1.1223968590392424	3.0165127589788157e-33	1.1549973279352228	7.926681056860073e-23	True
200825_s_at	0.9924213300904584	3.0925221037866045e-33	0.8425470850202412	5.657067515007028e-26	True
206600_s_at	-0.6556328099466302	3.129274729880276e-33	-0.6711149392712557	9.442317449550638e-25	True
228343_at	1.3772687568408324	3.212005400951518e-33	1.3967106882591098	1.3559404626136363e-26	True
202185_at	0.6895186867515096	3.414545352041117e-33	0.658805951417003	4.0166135037993267e-25	True
204995_at	-1.0769386531100458	3.4391144889811054e-33	-1.0102846558704457	4.0166135037993267e-25	True
1555516_at	-0.9663302758415658	3.6693298507155206e-33	-0.957768502024292	9.971902871779097e-24	True
226360_at	-0.9549932285325994	3.8328143170721536e-33	-0.8305693319838054	5.293012454532771e-27	True
219402_s_at	0.6439920306262602	3.963995836940769e-33	0.6143531376518236	4.407485375446471e-26	True
208998_at	1.2527092458558675	3.978445544578984e-33	1.280766578947368	3.451963276206906e-24	True
232298_at	-0.869629485585769	4.082004030999285e-33	-0.832011740890688	1.047941999050702e-24	True
205504_at	0.8620657041667867	4.153701293573666e-33	0.8898172672064772	7.591395798953629e-24	True
201494_at	0.524584535871016	4.258111105806303e-33	0.5695844129554661	1.3845632036335782e-23	True
205909_at	-0.7385458114577709	4.297978704622671e-33	-0.6539637651821861	7.032220789077255e-27	True
202910_s_at	0.9501339525636336	4.305002218968826e-33	0.9430211740890684	2.6852343667827512e-24	True
243176_at	-1.0005866719869183	4.4193001115940985e-33	-0.9009422064777332	1.220003990639058e-25	True
202709_at	0.8305573469501178	4.4593985533561376e-33	0.8133931781376518	4.2968307688035174e-23	True
241379_at	-0.7897506412438762	4.5385033015042836e-33	-0.7098999797570844	8.896851623994199e-27	True
206698_at	-1.13228880086563	5.295804921323219e-33	-1.0860978542510118	2.8918230769343017e-26	True
238962_at	-0.8754509593372195	5.295804921323219e-33	-0.8094344331983807	6.121970532141456e-25	True
40446_at	0.6172052995845281	5.547519127394659e-33	0.6263320242914965	1.2307162619075756e-24	True
200918_s_at	0.7473057281964024	5.725660007547631e-33	0.6761099595141697	8.119743456022171e-28	True
204960_at	0.8823371000927235	5.957802317721423e-33	0.7764685627530366	1.3011626057442643e-26	True
242871_at	-1.3441902652175737	5.97216651172766e-33	-1.2555979352226716	1.3011626057442643e-26	True
206385_s_at	-1.1064904387757968	6.398029203829342e-33	-0.94921746963563	3.3484178525235975e-29	True
218831_s_at	0.7462314906040347	6.552886002166567e-33	0.6972000607287452	7.0248239796815225e-25	True
235567_at	-1.3920357156295091	6.552886002166567e-33	-1.3565020242914985	2.437262673035134e-24	True
207843_x_at	-0.5050250304139151	6.649115252373091e-33	-0.5370377327935216	6.184469687193303e-25	True
219983_at	-1.196183515376828	6.840723669459136e-33	-1.2398212145748984	1.2544196280708215e-24	True
238431_at	-0.953355734421446	6.884425999657236e-33	-0.8353144534412955	2.3668843980212115e-26	True
202857_at	0.6507526395027067	7.723760389551656e-33	0.5530533400809698	3.303367972021322e-27	True
226525_at	1.0143236693539286	7.761494535855198e-33	1.1027310728744943	6.024614584067943e-23	True
201743_at	1.2512741907470089	8.033154709659922e-33	1.1295709109311751	1.8408075280456756e-25	True
203560_at	-0.930613096323714	8.08333273639769e-33	-0.8107871457489875	8.315462972719401e-26	True
223569_at	1.2049664221284804	9.27487388568665e-33	1.2834335829959516	2.669664913317723e-26	True
1555349_a_at	1.0581497063361769	9.377405899600927e-33	1.066862226720648	9.152170582890036e-24	True
206176_at	1.181445427274145	9.384743841713783e-33	1.2080018421052632	5.8437381233994926e-24	True
226696_at	-0.6445173063404185	9.567893006315527e-33	-0.5032096963562749	1.0508681197946603e-29	True
237202_at	0.6785114947658637	1.271403988096975e-32	0.6718057085020241	5.623770489787173e-25	True
211133_x_at	0.6231455289133971	1.2885829046392222e-32	0.5278159514170051	9.344416001101482e-26	True
205309_at	0.9535598425440972	1.3389247447540762e-32	0.9323869230769226	4.180960112008543e-27	True
213599_at	-0.8343817413861423	1.3844781824206094e-32	-0.7227992510121464	1.9502917315263827e-25	True
227414_at	0.7201922918801876	1.4218999723599748e-32	0.7168991700404854	5.819214248350389e-26	True
208982_at	1.23647052591589	1.6857884637138574e-32	1.3161470647773292	3.596269153644024e-23	True
210889_s_at	1.395434488873477	1.7535854203496728e-32	1.3087762955465578	3.178678627323525e-24	True
200652_at	0.6009467958933807	1.7870913369409958e-32	0.492026578947371	6.1714659188593006e-27	True
203473_at	0.6281916846493611	1.8170274791147548e-32	0.5871375303643722	1.3293092014950974e-24	True
201389_at	0.7132007343365151	1.826256271926413e-32	0.689239412955466	1.8755528685651976e-25	True
242414_at	0.6026338704241125	1.8499178638950423e-32	0.5781760931174089	1.266117757154442e-25	True
202890_at	-0.8832029140277714	1.8985216930907424e-32	-0.829417935222672	1.1278281871197304e-26	True
217899_at	0.8327870584284163	1.8985216930907424e-32	0.6707898178137643	1.9391562748033667e-26	True
221059_s_at	0.9077451840406578	1.931233397387653e-32	0.970115141700406	7.741321750488599e-24	True
228287_at	-0.8719714580419559	1.93382453301564e-32	-0.7998764170040493	1.5349099787032836e-26	True
204079_at	0.7570807628252345	1.9409828591682788e-32	0.7752062550607288	1.4469949689931201e-24	True
209496_at	1.0436993597859656	2.085454239306776e-32	0.9724042105263156	9.667571579460372e-24	True
229377_at	-0.8917157086718925	2.126589839360853e-32	-0.8563080161943324	6.129590356805179e-27	True
202943_s_at	0.6266220433665548	2.280249147706405e-32	0.5503646558704451	7.878414207485496e-28	True
223594_at	-0.7989249964185584	2.280249147706405e-32	-0.717119514170041	4.228028765561092e-26	True
212259_s_at	0.7054620742122274	2.3077364082336458e-32	0.6870657692307685	2.5659804801200344e-24	True
33304_at	1.1912111142592243	2.56079076424265e-32	1.1353026315789467	1.907834054745126e-25	True
221530_s_at	1.274516836672945	2.561124552145332e-32	1.0898432793522268	3.483720436020899e-24	True
217225_x_at	0.513361479753549	2.7108123277166504e-32	0.5112710931174078	1.5652136982803454e-24	True
209747_at	0.8707320371981281	2.7108123277166504e-32	0.8195036234817819	3.563217747068203e-23	True
204563_at	1.5975725786925643	2.7245587577958253e-32	1.5701017408906883	2.528943029450966e-22	True
205159_at	1.1843860816157552	2.9368527712609617e-32	1.2125920850202423	4.696631845600114e-23	True
236826_at	-0.6902524330745144	2.938094785388225e-32	-0.7230620040485833	4.3625948687658115e-24	True
232994_s_at	-0.8297996468248331	2.9394667196611313e-32	-0.8020293927125506	4.462621797070501e-25	True
216483_s_at	1.1584371681400616	2.9543433408229883e-32	1.0450151012145756	7.482321339665285e-29	True
222753_s_at	1.0982584550161405	3.362232498185721e-32	1.1810871255060729	1.8888191417482406e-24	True
219347_at	-0.707375429128561	3.5572687978434026e-32	-0.7054912955465582	1.2436195605719308e-24	True
202803_s_at	1.052705796045556	3.6124068348876996e-32	1.0699100607287448	1.6588114971515338e-23	True
55093_at	0.6528033805632651	3.648734283554821e-32	0.6037976720647773	5.761529789073819e-26	True
201095_at	0.682526168780615	3.835927021069995e-32	0.6331574291497972	5.285277281887207e-26	True
217855_x_at	0.6151107787753771	3.9053231295905667e-32	0.5886080769230766	1.807926762823576e-24	True
243016_at	-1.113764902313777	4.299943200597336e-32	-1.0685688663967614	3.5903978041489723e-26	True
221802_s_at	-0.9250283115143934	4.8395981137091757e-32	-0.8218565789473686	1.150570776195117e-27	True
237400_at	-0.8495828087327638	5.008688425846035e-32	-0.674399777327936	1.266117757154442e-25	True
219311_at	-0.846459711067776	5.018490515266935e-32	-0.780391032388664	4.264432075475788e-25	True
228167_at	1.9787572588085016	5.065799884794605e-32	2.095532267206478	8.936829471788536e-23	True
1554252_a_at	-0.7688543400278846	5.0913482741691e-32	-0.6713603643724699	2.510812482985202e-26	True
211495_x_at	0.627768372922626	5.0913482741691e-32	0.5307731578947381	3.2310573254928203e-26	True
220059_at	1.4042537097937509	5.379312124072915e-32	1.5725130971659924	2.276639455376603e-23	True
220035_at	0.9101022979459836	5.73658335562607e-32	0.9402761740890692	1.0246871031118716e-25	True
241370_at	-0.8500888682511796	6.256713730814466e-32	-0.7540541497975717	3.2310573254928203e-26	True
204653_at	-0.7815154745335599	6.497084814045618e-32	-0.7505640890688259	2.4030982739154522e-26	True
238026_at	-0.7860704519513868	6.713712879999715e-32	-0.7753891700404862	1.305727819606458e-24	True
227944_at	-0.7689756665015123	6.863856100265766e-32	-0.7738591497975706	2.1986040112220504e-24	True
217478_s_at	1.0322429513108369	7.064075220444396e-32	0.9687675910931172	4.754893464034605e-26	True
214084_x_at	0.971913778463947	7.419590546549828e-32	1.0276245546558709	2.1986040112220504e-24	True
205484_at	0.7500306169453037	7.571696955993995e-32	0.7763325708502018	2.2882128447079635e-24	True
230151_at	-0.6166876998740104	8.12337097891014e-32	-0.5459439271255055	7.1806852915777445e-25	True
223120_at	0.7030305234739982	8.245746803270692e-32	0.6465677732793527	8.674529551662034e-26	True
211966_at	1.5290067442881028	8.305638512203314e-32	1.445992287449393	2.5166053987279296e-24	True
209933_s_at	0.7302880867861921	8.609831801407876e-32	0.7216299392712546	9.954803935177271e-25	True
225099_at	-0.7552489659975624	9.307838186472527e-32	-0.6882735627530359	6.6356333006964e-25	True
204755_x_at	-1.300031836152711	9.566526274250524e-32	-1.229515222672065	8.385688714232036e-26	True
226150_at	1.4690274345219587	1.0679437951763834e-31	1.59185512145749	4.8365362471470686e-24	True
210757_x_at	0.8761003704524248	1.0769541323040762e-31	0.8663236032388646	4.6944461115514586e-24	True
203823_at	0.7277351946434157	1.1212882261638651e-31	0.7224414372469647	4.853733332347714e-23	True
209473_at	0.8097611020356194	1.129329718748407e-31	0.8462103441295561	1.409038994320348e-23	True
206049_at	0.9145583708275556	1.190479575880432e-31	0.951903198380566	1.6588114971515338e-23	True
228115_at	-1.3929835895855136	1.190479575880432e-31	-1.3990405263157886	4.696631845600114e-23	True
226188_at	-1.019363966167432	1.2034890444273663e-31	-1.027416720647775	5.497281689636611e-25	True
217861_s_at	0.6795771313383009	1.2288512242888223e-31	0.6551721457489892	8.175088022563459e-27	True
227936_at	-0.7603530041866009	1.265010983570861e-31	-0.7211408299595146	7.581874950934397e-26	True
200840_at	-0.7808836537258249	1.2984437937369687e-31	-0.7210164170040496	2.3873408006017414e-25	True
229958_at	-0.9746151455401856	1.2984437937369687e-31	-0.9966343117408902	8.240699597641022e-25	True
212350_at	0.6287363040507085	1.3374341005212775e-31	0.56307987854251	1.305727819606458e-24	True
208955_at	-0.7608726882272565	1.358655645445293e-31	-0.6751451619433206	1.9058673411789307e-26	True
208749_x_at	0.6902449154681374	1.3959399808822476e-31	0.5790582186234818	7.3952525592614375e-25	True
228944_at	-0.7789544315916856	1.4721253798317826e-31	-0.788212813765182	2.2882128447079635e-24	True
224486_s_at	-0.6556275147964359	1.622734095623204e-31	-0.6319738866396758	1.492494351377258e-24	True
218805_at	0.6775202795751846	1.7524857457454924e-31	0.6501555060728741	6.714188441101037e-24	True
212012_at	1.0767087734916934	1.7545062500414475e-31	1.0983414979757082	2.2644195828549365e-22	True
226818_at	0.9756953592126512	1.7808871098242275e-31	1.0349956680161956	1.7486114000403503e-22	True
230076_at	-0.8423589462040962	1.8057064217910864e-31	-0.7855075506072859	4.860329304260081e-26	True
225455_at	-0.7264090829357863	1.8413016874393207e-31	-0.6549753846153843	1.0456347612044402e-25	True
1562290_at	-1.3459942612751603	1.8518252466475948e-31	-1.5207555263157897	9.359595919939756e-22	True
228988_at	-1.2532032980273753	1.869354848876384e-31	-1.119361174089069	8.15657385177963e-25	True
242172_at	-1.0568845434231733	1.9075398108039763e-31	-0.988642267206478	3.7409829786430317e-23	True
210225_x_at	0.6893287547493017	1.980907686726289e-31	0.5680389473684206	1.0558710449211352e-24	True
202626_s_at	1.0925066055675128	2.233973826759356e-31	1.1478967408906886	1.52333244897347e-22	True
209474_s_at	1.322822721546674	2.2351304111413564e-31	1.27093991902834	6.103749747994686e-24	True
210915_x_at	1.212300190032137	2.2875028805461788e-31	1.289165668016194	3.0622961784581185e-22	True
208763_s_at	0.9963563858788004	2.4534324550292355e-31	0.9882551821862364	1.70897421779145e-23	True
204645_at	-0.9723530834347816	2.463192323368201e-31	-0.8458085020242905	6.045328736692724e-27	True
1552542_s_at	1.2702092464716477	2.4845650777362304e-31	1.1725886639676115	1.3434594925586396e-25	True
213238_at	-0.780267384661388	2.700088339018704e-31	-0.6775682388663959	8.655177488984533e-28	True
213995_at	-0.7031869496439772	2.7536379777599473e-31	-0.6289357894736849	3.662134765838081e-26	True
202273_at	0.849431106855698	2.797271697051907e-31	0.7888448178137661	6.343474293902582e-23	True
220214_at	1.3235857835105194	2.9763792503901353e-31	1.3640003643724707	6.714188441101037e-24	True
227693_at	-0.776728977134705	2.9859309089845187e-31	-0.7142461740890678	8.411846325821881e-25	True
225527_at	-0.5982892307303	3.086926251700146e-31	-0.5829845344129545	2.268618603883254e-25	True
202902_s_at	1.2380438910456977	3.140232633094713e-31	1.1790806882591092	1.0964588212468073e-23	True
221601_s_at	1.0676082176998127	3.273121136781871e-31	1.065749534412956	2.573950321671471e-23	True
207469_s_at	-1.05703833859814	3.3446245552958923e-31	-0.9845232591093112	3.1879463634580365e-26	True
242662_at	-1.0617033757537986	3.3446245552958923e-31	-1.0598059514170046	5.4868946418405926e-24	True
212975_at	0.7246929596981984	3.3446245552958923e-31	0.7812927935222671	2.474707616724077e-23	True
225792_at	-0.9124078962125898	3.385013611094222e-31	-0.7879512348178128	2.9125888896460186e-29	True
226649_at	-1.1022759015599766	3.5414514510588108e-31	-0.9794267408906884	1.5059528066996747e-24	True
204220_at	0.9057841416260886	3.5828666395447843e-31	0.9448787246963564	9.785993714747104e-23	True
1566785_x_at	-1.125459761062822	3.6197022025820597e-31	-1.219893582995952	1.7404654433282926e-21	True
231930_at	-1.7701404357464383	3.6652594738244452e-31	-1.5586260931174083	1.2410662262263275e-23	True
211981_at	1.476585482811219	3.666871069829436e-31	1.4865305668016182	1.3041660322785023e-23	True
1552365_at	-1.3320394420811958	3.760336021152599e-31	-1.4605440688259108	2.220698971224786e-22	True
227506_at	-1.2122032782622203	3.916609060181108e-31	-1.132259352226722	6.585823426652579e-26	True
1553787_at	-0.817016712058689	3.992585611447357e-31	-0.7462571862348186	2.1642955564550738e-23	True
219038_at	-0.6547083518551255	3.996651632877661e-31	-0.6289417408906877	1.3106489395444356e-26	True
217585_at	-0.846733371082357	4.073712391213736e-31	-0.8968731376518218	2.429425763705021e-22	True
1553113_s_at	-0.850378424343873	4.137654729894518e-31	-0.7622313562753034	4.909571258610009e-26	True
213899_at	-0.817223449870471	4.139256924961538e-31	-0.7525374696356275	2.4366841743865747e-25	True
228289_at	-0.5973488907448808	4.318432236225832e-31	-0.5794441700404862	3.202252170328452e-23	True
218807_at	-1.1380303941458303	4.345193479880857e-31	-1.101198178137654	8.411846325821881e-25	True
213160_at	1.1689648009788811	4.4272432948413196e-31	1.0298811336032392	8.07733974131251e-23	True
213422_s_at	0.7384157695634349	4.461630088929717e-31	0.7212239271255054	2.855033281311338e-22	True
210839_s_at	1.315877148130718	4.619124866703381e-31	1.299003238866396	8.209645053492963e-24	True
218130_at	0.7511737488462981	4.619334786053308e-31	0.7021483198380558	8.698997367766798e-25	True
40420_at	0.5544970670281157	4.845000953928484e-31	0.547817753036437	3.483720436020899e-24	True
234381_at	0.9391517060070524	4.965983327559269e-31	0.8502155668016194	6.843674999302024e-26	True
202877_s_at	0.8508838147384015	5.0515037711587265e-31	0.732218137651822	2.6098243011623582e-24	True
235405_at	-1.2491941348737274	5.0515037711587265e-31	-1.2380664979757077	2.300173154814158e-23	True
201279_s_at	0.9136100842982954	5.33457112937259e-31	0.9393497975708502	8.964315138544421e-24	True
243904_at	-0.8749684147391049	5.336674719986196e-31	-0.8152014170040491	1.647825370493667e-24	True
204044_at	0.925083524748027	5.392021321505805e-31	0.890168421052631	1.430301757279945e-26	True
223340_at	-0.7060528867246098	5.392021321505805e-31	-0.6288782388663963	3.3774177542166785e-24	True
1553297_a_at	0.9932557349664528	5.526382555179868e-31	0.898786336032388	3.743506495056438e-26	True
235291_s_at	0.8861097218687203	5.540551219502694e-31	0.963727975708502	3.45490348564887e-23	True
205530_at	-0.76696704357535	5.609609019967261e-31	-0.702132085020243	1.3434594925586396e-25	True
231647_s_at	2.6829547671604725	5.7148387877242784e-31	3.3392892307692312	5.417407648086994e-21	True
228565_at	-0.6597681687346036	5.914310500618018e-31	-0.5618470850202426	7.519299648664847e-26	True
225081_s_at	-0.8199383782664676	6.415025498418857e-31	-0.7371478947368431	1.220003990639058e-25	True
239644_at	-0.7896756103875863	6.659854177258002e-31	-0.7566827530364373	1.356901175475522e-24	True
222403_at	-0.5700224779486682	6.966417744350868e-31	-0.5788996963562756	2.055465586341032e-25	True
232645_at	0.7428189229955298	7.051971495854858e-31	0.8342598380566804	3.11363765761717e-23	True
226074_at	0.6795206107804155	7.646145996155152e-31	0.679361113360323	3.818958685509287e-23	True
213533_at	-0.8639034235015969	7.85808968264683e-31	-0.8922266801619427	3.139845410588269e-23	True
52164_at	0.5979516099558358	7.892857969382375e-31	0.5508768218623477	6.510639716371698e-25	True
212830_at	-0.8762782977654903	8.320871363447364e-31	-0.8054884210526314	2.4275174661911112e-27	True
1558176_at	1.4969165097144774	8.322950696928181e-31	1.4602351214574891	5.513143998164595e-27	True
215239_x_at	-1.2090045269988083	8.351875439979535e-31	-1.0848314574898792	5.582745692600292e-28	True
201000_at	0.61675993159523	8.351875439979535e-31	0.5520357287449382	1.2098468816237851e-26	True
223634_at	0.6088839418865556	8.351875439979535e-31	0.5697628542510111	1.3186681287656865e-25	True
225981_at	0.852677358334988	8.419203949534607e-31	0.8763064372469636	4.5048333190795324e-24	True
205442_at	-1.1708931075634876	8.420455738298725e-31	-0.9390421052631585	1.331285836126946e-23	True
208920_at	-0.798245571338578	8.535843915746183e-31	-0.7062355465587036	9.534750614902084e-26	True
212699_at	0.9024182547139108	8.609206016216191e-31	0.8191949797570848	6.843674999302024e-26	True
218282_at	0.804771373166815	8.611069551390492e-31	0.7553517611336034	8.25439240524974e-27	True
205965_at	0.6975371695910384	8.945230799348764e-31	0.6054575101214565	3.2054775534692523e-25	True
228933_at	-1.0075746240409371	8.945230799348764e-31	-0.8879799392712542	1.732805957716884e-24	True
235203_at	-0.8245610566730827	9.035439218600232e-31	-0.7611191700404865	2.924226007504843e-23	True
206714_at	1.4265944591319637	9.06811603768229e-31	1.4474519230769225	3.5175023079446787e-22	True
212711_at	-0.6377282635294839	9.082363612534746e-31	-0.55054564777328	2.771711955925277e-27	True
229551_x_at	-0.9836447688556365	9.111967971620953e-31	-0.8035660931174089	2.546457555671567e-25	True
227481_at	-0.858574210498001	9.586575786492536e-31	-0.8389043319838061	9.712177237924931e-26	True
220124_at	-0.7211573093662398	1.0037179288035012e-30	-0.6484554655870447	4.8529550803068735e-27	True
229333_at	-0.71100287554146	1.074772590745248e-30	-0.6780387651821869	2.0874697853089887e-25	True
222700_at	-0.7734655032700068	1.1217722228709345e-30	-0.6646829757085033	7.903412014949072e-29	True
215103_at	-1.150002779840602	1.1285234884854784e-30	-1.1268350404858296	5.381573601327263e-25	True
226673_at	0.6499828949739554	1.1365400035922164e-30	0.5876501619433192	3.3467481784368746e-24	True
205326_at	0.7874077553615447	1.185051571991489e-30	0.7289349595141701	8.237599108886584e-23	True
238512_at	-1.249328283347723	1.259706987847439e-30	-1.155914493927126	3.2077804178127883e-24	True
223657_at	0.556060290602618	1.282219058676585e-30	0.5231259514170041	8.983555514391222e-25	True
208607_s_at	1.5895803193001348	1.3756681193054373e-30	1.6509866194331977	6.343474293902582e-23	True
215223_s_at	1.0277964744026242	1.3876351610227237e-30	1.031056882591093	1.9011479995672093e-22	True
226594_at	-0.7050960467214945	1.4122790570452761e-30	-0.6608107894736834	5.371363121198559e-26	True
217231_s_at	0.930305033913962	1.4578637517995184e-30	0.8734818218623488	3.172459997369074e-23	True
232000_at	-1.033958451087878	1.479097220811392e-30	-0.9199967611336036	6.6356333006964e-25	True
231406_at	0.8608824611279432	1.5113950086000362e-30	0.8693166396761143	4.0166135037993267e-25	True
223020_at	1.394304243566154	1.5260749300558705e-30	1.242827570850201	1.2428927667468467e-29	True
221565_s_at	0.5482288101058883	1.5404932463825838e-30	0.5352883603238867	1.0609287484436092e-23	True
226380_at	-0.8680153720131062	1.5490033446701437e-30	-0.7498871457489882	6.507939458358429e-27	True
221922_at	-0.8245253501174914	1.583669370720281e-30	-0.819550121457489	6.843674999302024e-26	True
202008_s_at	1.0849653752618866	1.6206859509992658e-30	1.1322114372469638	4.04426609175997e-24	True
228766_at	-1.4906193399358725	1.6225635522312764e-30	-1.6161992105263154	7.3673047916535365e-22	True
1557820_at	-0.8215471440821294	1.6474447117773392e-30	-0.7780486842105265	1.616274233010272e-24	True
225367_at	-0.8203413627940852	1.6557435999432136e-30	-0.7058700809716587	1.6547503064425522e-26	True
242733_at	-0.9023417780003375	1.6659869904110015e-30	-0.8583549797570837	4.3410330112090026e-23	True
225909_at	0.5903341163684509	1.850765079918065e-30	0.5376683400809714	7.296565259231482e-26	True
226384_at	1.0713609898360776	1.93784382995964e-30	1.1516259109311742	2.2882128447079635e-24	True
202655_at	0.6227942783542404	1.9417726093593563e-30	0.6369741295546572	7.6674393515214e-24	True
218705_s_at	-0.8111770859156	1.9964684665356207e-30	-0.7737021255060732	4.958612484472221e-25	True
38671_at	0.6842934788121828	2.138424332710293e-30	0.714979372469636	3.155311874868425e-22	True
224873_s_at	-0.9592563449612116	2.1552981387467113e-30	-0.9260094736842096	1.1147990324392136e-22	True
1555753_x_at	0.7902646638437492	2.214428944902451e-30	0.7497149190283405	5.543626570508738e-24	True
203388_at	0.6974285595254961	2.217695433290464e-30	0.6088419635627522	1.907834054745126e-25	True
35974_at	1.18631961888466	2.26012675106952e-30	1.278604210526316	2.0962687004034333e-23	True
211582_x_at	0.7859433345283273	2.2899474946697945e-30	0.7000085829959515	9.765963211339774e-25	True
1565535_x_at	1.232254333717903	2.306306769353877e-30	1.129799170040486	6.989721862598758e-24	True
217549_at	0.779044879190144	2.3335706662416072e-30	0.8020958299595131	7.445697760177223e-23	True
211048_s_at	1.0572013730111014	2.423059902435805e-30	0.9742426315789476	1.3960442892310597e-23	True
219634_at	1.0333943874217904	2.490862892690756e-30	0.9712128947368416	1.3176172519040907e-23	True
203185_at	0.8777506933375359	2.5457704080075592e-30	0.9073326923076904	2.209733977260133e-21	True
209138_x_at	1.3660618043338295	2.5538345144415625e-30	1.1023819028340078	2.4690177930819486e-28	True
201855_s_at	-0.6884555986912855	2.7274094982615875e-30	-0.6623943522267215	4.320634906277944e-26	True
228716_at	-0.7990141247876601	2.7326188595683287e-30	-0.737668967611337	4.853733332347714e-23	True
228567_at	-0.693297104820784	2.762165351996374e-30	-0.6942771457489876	2.2883626602604223e-25	True
231022_at	-0.6682341934366219	2.766644023205798e-30	-0.5968524898785432	7.3952525592614375e-25	True
210401_at	0.5902697119277504	2.8198920659051112e-30	0.5478020850202423	1.3186681287656865e-25	True
203435_s_at	1.0649776014269157	2.8285711427937592e-30	1.177891214574899	2.0962687004034333e-23	True
1553400_a_at	-0.5241725194183328	3.0686349744982883e-30	-0.5033626113360326	1.2652403555144237e-22	True
204730_at	-0.8275933189745451	3.073268387995857e-30	-0.8127364574898781	5.8437381233994926e-24	True
203110_at	0.6841631819880548	3.241713096741431e-30	0.679709453441296	3.2410497434550304e-24	True
225799_at	0.748362552829764	3.350386578191559e-30	0.6778229554655884	5.379907804140649e-23	True
209448_at	-0.6367090199420996	3.40015992358115e-30	-0.5998681983805678	3.8713714003608166e-24	True
207668_x_at	0.6028825019110479	3.515510532455476e-30	0.542061336032388	6.6356333006964e-25	True
201335_s_at	-0.7462755220619446	3.586415390811847e-30	-0.7171507085020243	1.305727819606458e-24	True
210142_x_at	0.6339340927635139	3.586415390811847e-30	0.535207894736839	1.6758304345004005e-23	True
220060_s_at	-0.7017600159466025	3.596008106871033e-30	-0.6661593724696351	4.731819517125649e-23	True
213618_at	-1.0264017472395992	3.877145822204283e-30	-0.9597171862348172	1.3253727019196202e-28	True
207324_s_at	-2.638370820772342	3.9129143643324606e-30	-2.737315465587045	1.0744244575986097e-22	True
211429_s_at	1.1004015511204412	4.0512462240635774e-30	1.1526870647773275	1.842859631895228e-23	True
1569410_at	-2.391266602658473	4.0619858861113274e-30	-2.778547813765183	4.456562719266027e-22	True
224583_at	1.2601607752930293	4.137121924469541e-30	1.1028023886639673	6.453115305226944e-25	True
236834_at	-0.6924439074559026	4.3967764317783456e-30	-0.6247875506072873	1.599580005058298e-22	True
205119_s_at	1.236405519082135	4.4216077010785065e-30	1.290358684210526	8.033039682406254e-24	True
219756_s_at	-1.494913977109932	4.423129945257322e-30	-1.5128447773279357	1.0688942047415846e-25	True
237885_at	-1.076052852315193	4.423129945257322e-30	-1.196521558704454	1.57460155258532e-21	True
228308_at	0.7529789448274418	4.646620065817215e-30	0.660000384615385	1.719409497762971e-24	True
219995_s_at	-0.9784504021403652	4.7490004542353474e-30	-0.8884487854251031	2.0874697853089887e-25	True
201087_at	0.6564805045758919	4.880558874067872e-30	0.6723544129554648	1.2131923440889876e-22	True
203581_at	-0.5518065383907563	4.970066020919248e-30	-0.5231328542510125	2.374853843877502e-23	True
225049_at	-0.5655409079655128	5.445636204395341e-30	-0.5734529554655872	1.0532162182084711e-23	True
223922_x_at	0.8045934308378894	5.619285987881337e-30	0.7529136234817795	1.6624281090422232e-22	True
203936_s_at	1.2860953891665043	5.8011709898261226e-30	1.3483544534412948	3.2871913738622344e-22	True
1555041_a_at	0.5598410523555416	6.145263208708023e-30	0.4660434615384607	8.135526027964272e-26	True
215346_at	0.6286836668341802	6.485127246455443e-30	0.5658661336032385	1.3041660322785023e-23	True
214574_x_at	0.771971233214662	6.498688586042275e-30	0.6995693927125508	1.5652136982803454e-24	True
227204_at	-0.6546123404667166	6.850435952914786e-30	-0.6297911740890694	1.6819187442500292e-24	True
227610_at	0.7467238354095319	6.912280663506185e-30	0.7185110526315786	4.772265945379861e-23	True
220087_at	-0.7620415670422679	6.949552212747118e-30	-0.7119848380566807	2.521481914315807e-23	True
218313_s_at	-0.8076557131309958	6.985216105864175e-30	-0.683830789473685	1.7551564642803398e-26	True
241044_x_at	-1.2186573675540031	7.068064425320779e-30	-1.1449922672064776	1.2851353615182287e-21	True
211382_s_at	-0.7834031198543333	7.117488637110574e-30	-0.7118512955465572	2.108930863961061e-25	True
203962_s_at	-1.0184892623757795	7.18850150107918e-30	-0.9431795546558704	8.981541272827062e-27	True
204569_at	-0.8180694666593507	7.295661892816112e-30	-0.6952007894736845	1.907834054745126e-25	True
210370_s_at	0.8897884544180532	7.567302188257253e-30	0.9213271659919028	2.6231823023708437e-26	True
231916_at	-0.8456172239637876	7.799337262138358e-30	-0.8313087651821869	3.2826097619681746e-21	True
200755_s_at	0.7538222041101641	7.825106007883804e-30	0.7787202226720655	1.238479499158978e-22	True
239999_at	-1.2766880376228005	7.901851963365918e-30	-1.298429230769231	2.2864277424228243e-22	True
201721_s_at	1.146800812416837	8.651853088340941e-30	1.0394761336032374	6.812662287897303e-26	True
225056_at	-0.8249233793953991	8.867641009398172e-30	-0.7548642307692308	1.0926693660169215e-25	True
224872_at	-0.7204229247260812	9.016639052754727e-30	-0.6696854655870457	1.2449267269561845e-25	True
214181_x_at	0.7764286137885417	9.086359722356066e-30	0.6475119635627529	5.068737970062832e-25	True
221602_s_at	0.8161047798087565	9.261673550934939e-30	0.8176393117408907	1.5541656578792266e-23	True
219622_at	0.6362825957610224	9.299678150151612e-30	0.5390502024291504	6.5157343063341935e-24	True
226766_at	-0.7972441704580824	9.435927001726304e-30	-0.6904872874493932	3.672446493675761e-24	True
231033_at	-1.187633291310406	1.0305045485192121e-29	-1.1285877125506083	1.6641693740964053e-24	True
229657_at	-0.8223534793784131	1.0414548029368869e-29	-0.7850800404858296	1.3451358597192132e-23	True
209183_s_at	0.9638350379483906	1.0414548029368869e-29	0.8768336234817813	4.366453982543679e-22	True
1560316_s_at	1.0890205510355049	1.0426679368483985e-29	1.0681217611336038	1.5652136982803454e-24	True
204259_at	1.726177632520315	1.0677417855584143e-29	1.7601949392712548	6.893844685385466e-23	True
208269_s_at	0.862091998506556	1.0750026041733055e-29	0.8246961133603232	1.842859631895228e-23	True
210006_at	0.7487244002611783	1.0750306200381344e-29	0.7114311336032388	1.671283506120186e-26	True
205546_s_at	0.6067377730351662	1.1909664875476149e-29	0.5322387651821856	1.1051659196403332e-22	True
204197_s_at	0.660937250707796	1.2330355099604665e-29	0.6456584412955468	1.5335332529737148e-21	True
215425_at	-0.8975424236891628	1.2471258524623723e-29	-0.971177489878542	6.223917711439166e-24	True
200599_s_at	1.005105005053654	1.2559871570159317e-29	0.9003176113360336	1.2858607725481247e-28	True
224683_at	0.6327210450971117	1.2929929180943974e-29	0.5268791093117411	7.445021036811e-26	True
204416_x_at	0.869172499706267	1.294831170186031e-29	0.8572672469635627	1.373188161732664e-23	True
36030_at	0.6224158300055226	1.311769985593833e-29	0.6231102631578942	5.841923872251219e-23	True
226017_at	0.855242407944285	1.3128927302137345e-29	0.8774621255060726	4.0816615074155515e-24	True
202908_at	0.7634326195004414	1.3317774372854646e-29	0.6629330769230766	2.193287865254169e-25	True
214677_x_at	1.2092414254763495	1.4224444736510246e-29	0.9989056072874494	2.159033072165907e-26	True
229705_at	-0.8265957631932828	1.464046527666694e-29	-0.8402755465587042	1.435767892603743e-22	True
208335_s_at	0.9829030971412218	1.4685882895294497e-29	1.026936275303644	9.434962714818682e-22	True
221844_x_at	0.7186321520023538	1.4697823826464054e-29	0.7407993724696347	6.286189276576621e-24	True
228759_at	0.6674043649670197	1.538954569122754e-29	0.6846412955465588	1.879472991044353e-23	True
228640_at	-1.3594249304804482	1.5390814305490205e-29	-1.21308068825911	9.712177237924931e-26	True
215633_x_at	0.7043223844207441	1.5668205154354926e-29	0.6941070647773273	3.8713714003608166e-24	True
209924_at	1.5403600876638577	1.5740232007117486e-29	1.5627999999999993	1.1147990324392136e-22	True
221036_s_at	0.5555977628040005	1.6190664174642158e-29	0.530622914979757	2.33002441199298e-24	True
235625_at	-0.8548166041837695	1.662554298407325e-29	-0.8291379352226729	9.481172175148374e-23	True
218459_at	0.7806753698578767	1.7252160658820125e-29	0.7418496761133602	5.327044141298645e-25	True
218718_at	-0.8146628337355933	1.7512640078374888e-29	-0.6849000809716603	2.984378731885562e-24	True
207415_at	-0.8101413909466024	1.8011576794605438e-29	-0.7452509514170043	5.491997764895738e-23	True
218299_at	0.7284820392401143	2.0235540269177426e-29	0.7387479959514174	8.772391340010604e-24	True
202271_at	-0.5778640932554258	2.0912056560965405e-29	-0.5177472672064773	9.534750614902084e-26	True
207838_x_at	0.8450011781588875	2.1145256305802717e-29	0.7494951214574899	6.1598605438852075e-24	True
239770_at	-0.9548908321395186	2.2113308799306748e-29	-0.8460387246963554	5.379907804140649e-23	True
229173_at	-0.6720634535616185	2.2150308340186395e-29	-0.6340856680161941	9.062982323471095e-25	True
215118_s_at	1.4657502396662063	2.2150308340186395e-29	1.5914731983805668	3.7409829786430317e-23	True
221239_s_at	1.0430193791653708	2.2316243973113238e-29	0.954390910931175	1.3106489395444356e-26	True
237465_at	-0.8779568673805929	2.2316243973113238e-29	-0.9518070445344132	1.6134835068529987e-22	True
204754_at	-1.1313854244288082	2.23879430903009e-29	-1.0936642510121457	1.205872499182085e-24	True
228551_at	1.330979467572409	2.2932966931092337e-29	1.3762957287449389	1.5982256422161865e-23	True
214705_at	-1.0572769228044203	2.305790184781749e-29	-0.9886537449392714	1.281502251249061e-23	True
235848_x_at	-0.959915410980718	2.3129146645018117e-29	-0.9747928137651822	7.103407018221465e-23	True
218310_at	-0.5451202198373459	2.3366875985153965e-29	-0.5285823886639687	3.634742531372802e-24	True
227168_at	0.8021506365158141	2.344844190212893e-29	0.7658860526315792	1.6134835068529987e-22	True
225521_at	-0.652964425886864	2.3694731005857e-29	-0.6284083805668015	7.135565985126628e-24	True
201785_at	1.0006271601207526	2.4594451313128642e-29	0.9963595748987846	1.5056552527861549e-21	True
208130_s_at	0.7441555976225209	2.4699008862379906e-29	0.7301565182186236	8.073565738369811e-25	True
226045_at	-0.8442465969324175	2.535339265956445e-29	-0.7374331376518226	1.5059528066996747e-24	True
200644_at	0.8476228339939448	2.5567980964607485e-29	0.8807072064777328	1.236518356204962e-21	True
227369_at	-0.7263183225205944	2.5940491236727567e-29	-0.6077223481781378	1.409360552089026e-28	True
213092_x_at	-0.8306925473266591	2.6052798488716405e-29	-0.7958799595141697	1.1147990324392136e-22	True
211581_x_at	0.7696227007941476	2.682282791028912e-29	0.7854297368421053	6.576387374459223e-24	True
212960_at	0.7813386765309607	2.7112127348330536e-29	0.8480819028340072	1.1886208178704581e-22	True
201858_s_at	1.627588884806492	2.721708286237698e-29	1.6099492307692298	7.86851491663067e-24	True
218213_s_at	0.6413972016187289	2.848085539519896e-29	0.544141376518219	1.1328197014031732e-27	True
201460_at	0.5824036122844801	3.1036767423658014e-29	0.5882224898785413	6.412118721700475e-24	True
1559584_a_at	1.7676082205840735	3.183855897986139e-29	1.7238182995951412	3.2170504569665677e-21	True
203279_at	0.763206179259509	3.2043920692658506e-29	0.7827907894736832	3.3774177542166785e-24	True
215777_at	1.6796152575167769	3.3014945508346444e-29	1.6024007085020244	4.8529550803068735e-27	True
214321_at	-0.9922884967583008	3.5107147512230455e-29	-0.8268642510121458	2.521481914315807e-23	True
210138_at	-1.084828619956964	3.755790491045917e-29	-0.9625215384615392	7.445697760177223e-23	True
242317_at	-0.9109871862029648	3.851509279093758e-29	-0.8606133198380554	4.5409418376203294e-24	True
226908_at	-1.2547997072952328	4.1371373564731786e-29	-1.1421485627530368	1.3293092014950974e-24	True
33494_at	-0.6645124127926705	4.380772850582706e-29	-0.6661093522267203	2.5396712596096173e-24	True
226666_at	-0.900631304634634	4.4052972265945744e-29	-0.9471308502024288	4.162265698385304e-23	True
213365_at	-0.8094992201558543	4.4823361418613504e-29	-0.7624726923076928	3.109124445036865e-25	True
221841_s_at	-0.885128517963814	4.5055848869237e-29	-0.7284578744939285	2.5699794411451184e-25	True
235247_at	-0.9818136589245754	4.5055848869237e-29	-0.9244931376518224	6.989721862598758e-24	True
203391_at	0.8641779539615269	4.5282879386857266e-29	0.7432074696356299	7.5586125733357145e-25	True
236436_at	0.7008453307947135	4.5816503073541006e-29	0.6475385020242914	2.0642320983022674e-24	True
225543_at	-0.5471909578473119	4.6489890599518964e-29	-0.5073233805668016	9.809261282197184e-26	True
223535_at	-1.0077253164654154	4.9206376136328034e-29	-0.9036345748987856	1.3845632036335782e-23	True
234650_at	-1.1140251838106212	4.9206376136328034e-29	-1.2078229554655868	3.0334681712718297e-22	True
225912_at	1.114933614213219	4.938129764004727e-29	1.1442060526315796	2.579025171017307e-22	True
244663_at	-1.0255266406493284	4.9930820650997923e-29	-0.9435122469635636	1.3041660322785023e-23	True
226617_at	-0.780499658337105	5.024543219177258e-29	-0.6784216801619447	2.490452160892642e-25	True
221823_at	-0.6720829604413785	5.224091000810683e-29	-0.6003926720647774	2.8271199872946056e-24	True
229168_at	0.6214357279380558	5.553593398190112e-29	0.5942969028340075	4.899222232566897e-23	True
219495_s_at	-0.7109907266498664	6.140135912661384e-29	-0.6009651821862336	8.07733974131251e-23	True
204401_at	0.7256519811974478	6.217677194984953e-29	0.6641592510121459	6.677810624058363e-23	True
207147_at	-1.0249872198054963	6.342117913078082e-29	-0.9031791295546564	2.657324170640532e-23	True
209263_x_at	0.5774055578374083	6.442711529949406e-29	0.526857995951417	1.1051659196403332e-22	True
219494_at	-0.8381837072067589	6.442711529949406e-29	-0.8229314979757083	7.072716869566184e-22	True
220576_at	-0.9466466577602544	6.912234236640475e-29	-0.8694075910931165	5.724234870827276e-24	True
213227_at	-0.581846646386	6.963329206608218e-29	-0.495273036437247	4.2272603456754865e-25	True
233480_at	-0.7756756587900943	7.193434769231431e-29	-0.7194420040485827	1.5687725793081972e-23	True
221882_s_at	0.777118552649275	7.399902459393105e-29	0.7480422267206475	3.668278104022667e-23	True
226186_at	-0.8270282414923111	7.561914658372814e-29	-0.7274887651821871	1.9626603781255526e-23	True
209880_s_at	0.6587458337462151	8.065287646352031e-29	0.6310715991902835	4.853733332347714e-23	True
235509_at	-0.6357384155672239	8.078295889792127e-29	-0.5924693724696368	1.539289735807444e-24	True
233448_s_at	0.8151062722495129	8.371948755491763e-29	0.777193502024291	6.387489599196281e-25	True
201765_s_at	0.547054775657543	8.374577794021032e-29	0.5192104655870455	3.178678627323525e-24	True
203666_at	1.1348091521120616	8.444692234822361e-29	1.1545832995951422	2.972350063564913e-20	True
212886_at	1.0057920721171565	8.680045910202746e-29	1.0801974696356271	1.2738802380819232e-21	True
219459_at	-0.5352538177005156	8.83799024975416e-29	-0.5127400607287456	9.767291404376105e-24	True
225972_at	-0.7402940776733364	9.024510920648007e-29	-0.6848069230769225	7.591395798953629e-24	True
1555812_a_at	1.128697930296427	9.128098984337168e-29	1.067034979757084	1.9300705321238243e-24	True
200827_at	0.649010346422811	9.337346688117603e-29	0.6057382186234825	1.0791713156232707e-24	True
212899_at	-0.6812916673897936	9.581376817891671e-29	-0.5746551214574893	2.193287865254169e-25	True
207030_s_at	-0.9143003629179484	9.70429876201052e-29	-0.926151396761135	1.5056552527861549e-21	True
203209_at	-0.658967520851616	9.715358169685287e-29	-0.5401073684210527	2.8862396863234443e-24	True
232641_at	-0.5382744985914881	9.829980719234759e-29	-0.5591151619433194	2.47014769217325e-21	True
222011_s_at	-1.1322572995208209	9.932030983373183e-29	-1.0446107287449395	3.2871913738622344e-22	True
235436_at	-0.8040507236028125	9.956369273503455e-29	-0.6735636639676112	1.5687725793081972e-23	True
220723_s_at	-0.9617195774751528	9.956369273503455e-29	-0.9839080566801623	1.0319986005496352e-22	True
206642_at	-1.2875551625732529	1.0041972063368135e-28	-1.258768036437246	1.0161232216620116e-25	True
229347_at	-0.557586367419522	1.0135737827756122e-28	-0.5074375303643723	3.664469864110991e-22	True
1553271_at	-0.7329851317842061	1.1371144243295018e-28	-0.6716298380566803	2.4267222050666425e-23	True
211796_s_at	1.253735383550156	1.1438133228657e-28	1.2751779757085018	1.3911201122159397e-21	True
228050_at	-0.7281266765203404	1.1639303360270628e-28	-0.7098863765182193	4.495454490595197e-22	True
202893_at	-0.6030364787697093	1.175890840841113e-28	-0.552206417004049	2.1043334635764662e-24	True
204753_s_at	-1.238398584216894	1.2014268146192607e-28	-1.221319008097165	3.3736542704135274e-25	True
232209_x_at	0.5711498464192717	1.2630465331245844e-28	0.5630547570850197	3.98694855586189e-23	True
216060_s_at	-0.8532811658892696	1.301545345379582e-28	-0.8244848380566783	1.4157393075100383e-24	True
213459_at	-0.8986862626907482	1.3516369545935346e-28	-0.9157591700404852	1.6588114971515338e-23	True
230741_at	-1.063518636013276	1.448566446913992e-28	-0.996622773279352	1.0525360992311232e-22	True
203358_s_at	-0.6932808688103368	1.4995003237326236e-28	-0.6136769028340083	2.0697997152214927e-25	True
227562_at	-0.813119244755242	1.521620340815243e-28	-0.6860709716599196	2.7807255435108194e-25	True
203855_at	-0.8976809958098555	1.542513208587268e-28	-0.8122634412955465	7.3952525592614375e-25	True
221801_x_at	-0.8189668392351556	1.583474508906846e-28	-0.7643228947368428	1.621220755855268e-21	True
231124_x_at	1.254744535032278	1.5859157891600272e-28	1.3062132591093123	8.495989873243324e-23	True
243491_at	-0.7711450296742712	1.593304785472686e-28	-0.7151142712550609	7.17051365735992e-23	True
1553672_at	-0.6758689159706673	1.598142871726319e-28	-0.6229530566801618	1.5090251929411814e-22	True
231867_at	-0.8522021845538035	1.6241340987639799e-28	-0.7448607287449391	2.8565264625022838e-24	True
212873_at	0.7490290475496185	1.6512138246647848e-28	0.8085815182186238	1.584593226859576e-22	True
233130_at	-0.7058925899995736	1.7313188229563064e-28	-0.6134531174089064	6.08764058985357e-23	True
230091_at	-0.8369357955430179	1.839300805085282e-28	-0.803937024291498	5.220198360192741e-22	True
236297_at	-0.9743492620855846	1.8486548828516554e-28	-0.8668877327935229	7.291840852572032e-24	True
239329_at	-0.895489484180797	1.9460217210667514e-28	-0.7964222469635631	1.6309897995230352e-24	True
229121_at	0.5131076328671351	1.9815050745996494e-28	0.4820810121457484	7.522268867700811e-23	True
204687_at	0.8020780463499065	2.0059469862650382e-28	0.7387446761133605	1.0609287484436092e-23	True
227993_at	-0.6388698931089131	2.056029413983801e-28	-0.5652435020242912	9.875160239449018e-26	True
212956_at	0.9764648383610336	2.0580972937654182e-28	0.9597243927125518	4.477154695101565e-23	True
205902_at	1.0699708144128155	2.066606281115798e-28	1.1377015182186234	3.98694855586189e-23	True
224437_s_at	-0.610975154617647	2.092503068314877e-28	-0.5605422267206475	4.264432075475788e-25	True
1556194_a_at	-0.9529887325634868	2.191581344392972e-28	-0.8809582995951413	8.983555514391222e-25	True
221080_s_at	0.8498372645274791	2.212283912904457e-28	0.9210485627530378	9.184194397209562e-22	True
202177_at	1.024329587079927	2.2413185017356318e-28	1.0455273076923088	7.671937020897389e-23	True
225959_s_at	-0.5320686022833419	2.2557585971983667e-28	-0.4970214574898781	9.057351289537655e-24	True
242294_at	-0.5888616686709022	2.2619805432659368e-28	-0.5455240688259106	7.395243214978796e-23	True
234279_at	-0.6420215094632071	2.285860761771169e-28	-0.6022093319838069	7.523706917029752e-22	True
236167_at	0.8792400641933998	2.2979764997611503e-28	0.8286334615384616	5.040619867070026e-24	True
223562_at	0.617941566652985	2.3707808102331782e-28	0.5885765182186233	1.9011479995672093e-22	True
201960_s_at	-0.7463811791958003	2.398607116208719e-28	-0.6923224696356272	2.3110629309183322e-24	True
213049_at	-0.727955324884627	2.4070949493540274e-28	-0.5960710931174091	1.677750065832575e-27	True
218433_at	-0.5769306424223529	2.427346566607204e-28	-0.5777115789473681	3.5499339709900155e-21	True
222146_s_at	0.8356933294499045	2.443451703227705e-28	0.8359079352226733	5.805997161796022e-22	True
238455_at	-0.9837669517178144	2.44888194648234e-28	-0.8740198178137648	4.099620180000328e-25	True
228389_at	-0.878615040553068	2.44888194648234e-28	-0.8507589676113367	3.5300696221417025e-23	True
219970_at	-0.7610453155877511	2.44888194648234e-28	-0.660706032388664	7.030910322016603e-23	True
223796_at	-1.093049472052743	2.461958645165338e-28	-0.8893514372469644	1.7861010344585486e-22	True
227309_at	-1.2068794118052972	2.496560659115027e-28	-1.1455512550607292	9.359595919939756e-22	True
209672_s_at	-0.7147753881720491	2.51235848024657e-28	-0.653088198380567	2.8645703372400185e-23	True
235359_at	0.6556234438754585	2.5359166073330077e-28	0.669370141700405	2.380167771097969e-22	True
224628_at	1.0486825519697949	2.6512711846448233e-28	1.248684129554654	8.073565738369811e-25	True
217192_s_at	0.928023582072282	2.6839122944889527e-28	0.8921082388663972	4.5409418376203294e-24	True
230060_at	-0.735272046056169	2.800321032164902e-28	-0.7511570850202425	3.2405741545084544e-20	True
227840_at	-0.8317483554896502	2.9021383067216048e-28	-0.8073900809716612	1.0609287484436092e-23	True
232136_s_at	-0.979493871319468	2.9282449120228097e-28	-0.908496336032389	3.8596841289657377e-22	True
243887_at	-0.6359955060551777	3.050651732375088e-28	-0.5713379757085022	2.2576761496518174e-23	True
224639_at	-0.5249335018154891	3.077762893054761e-28	-0.5809125708502041	1.6315605860149324e-23	True
201042_at	1.0781001612390675	3.149623815814241e-28	1.0521786639676112	3.9363137507162154e-22	True
211934_x_at	0.9393758199725408	3.441261482661604e-28	0.8477589271255059	1.7502699934750675e-24	True
1558292_s_at	-0.7720760955486796	3.4498032925175837e-28	-0.8019852226720641	5.4216366791861345e-22	True
240261_at	-0.5312612095707918	3.4546983966788197e-28	-0.5206464979757071	8.754643556019304e-23	True
239042_at	-0.6910488119709219	3.70108564131076e-28	-0.6974777732793518	2.9095508477985763e-22	True
226553_at	0.929666209301834	3.712947374220728e-28	0.9267744129554654	4.080914960500561e-21	True
226325_at	-0.863642225188271	3.8345215750500166e-28	-0.8292097975708499	5.4216366791861345e-22	True
217390_x_at	0.7549672787399868	3.9058750814744654e-28	0.5832571659919026	1.0113927191155403e-26	True
238121_at	-0.8707309912976677	3.9058750814744654e-28	-0.7999127530364367	1.3960442892310597e-23	True
201859_at	1.1490872959500047	3.9058750814744654e-28	1.2128984412955468	4.899222232566897e-23	True
236534_at	-1.1204721897207008	3.974202088671264e-28	-1.1654640688259104	5.761529789073819e-26	True
218640_s_at	-0.7880120338821073	4.0281826225343482e-28	-0.7030760323886636	4.9984881309050895e-26	True
52285_f_at	-1.0219113232920902	4.17011200171744e-28	-1.006646437246964	3.5200728476341646e-24	True
229546_at	-1.2205424365037778	4.311386240489652e-28	-1.139073380566801	8.754643556019304e-23	True
204051_s_at	1.7300174672999094	4.357308605929798e-28	1.6756814777327935	1.5760233168930468e-20	True
202062_s_at	1.310161426201836	4.6140258011606645e-28	1.2098560323886645	1.3845632036335782e-23	True
205865_at	0.6977259276068081	4.629330460821925e-28	0.6450739068825913	4.731819517125649e-23	True
235666_at	0.8908052292510136	4.827789518308869e-28	0.8852049190283404	2.199759215443759e-22	True
227997_at	-0.994864811970922	5.016927223285665e-28	-0.9360894736842108	5.040619867070026e-24	True
227799_at	0.5990177783542389	5.1782029612281105e-28	0.5492220850202427	2.33002441199298e-24	True
217716_s_at	0.636162008564312	5.247974305590471e-28	0.5371909109311748	9.875160239449018e-26	True
235542_at	-0.7089985416961552	5.269741322709822e-28	-0.7375826113360322	1.5982256422161865e-23	True
202088_at	-0.6996385314295994	5.3689265413698595e-28	-0.6176243319838068	6.5157343063341935e-24	True
218984_at	-0.7213313007877722	5.495718206367802e-28	-0.6840748582995948	3.1497597021074272e-24	True
215228_at	-0.9121465764099242	5.522748543965892e-28	-0.8896838866396761	4.6055439769657255e-21	True
226651_at	-0.6250480451254188	5.758603806867319e-28	-0.6131993927125512	1.0744244575986097e-22	True
225944_at	-0.6029049705876085	5.788076574335121e-28	-0.5549841093117402	4.853733332347714e-23	True
227200_at	-0.5878447240628771	5.893093418022104e-28	-0.5295917408906874	2.221218334811374e-26	True
203547_at	0.73797677247247	5.922292648669449e-28	0.6481841497975704	5.0734395316648005e-22	True
223903_at	0.692274451537331	5.977491837838826e-28	0.6697877327935222	1.5652136982803454e-24	True
237038_at	-1.049091739938702	6.27441875226488e-28	-1.0530369635627537	7.831560146697779e-22	True
239132_at	-1.3277952866389664	6.937765289587496e-28	-1.3398446558704444	1.3872220427270867e-20	True
200749_at	-0.5058727863098408	7.329164868726423e-28	-0.4773891093117406	1.2007930925642371e-22	True
238778_at	-1.1171923195337023	7.387793687223369e-28	-1.0751017813765182	2.6098243011623582e-24	True
221523_s_at	-0.9129207974823738	7.476284696537593e-28	-0.7780163360323886	3.822082977870727e-25	True
203914_x_at	-1.1916033435066924	7.528414868753643e-28	-1.0961540485829977	8.754643556019304e-23	True
228045_at	-0.984224907682396	7.689750265602354e-28	-0.8399964777327931	5.859122149093941e-25	True
204633_s_at	-0.7269249837348863	7.692750883818926e-28	-0.6647302834008091	4.2968307688035174e-23	True
226885_at	-0.8046309409168745	7.705442359219727e-28	-0.6975958704453449	3.339446388572721e-25	True
1565282_at	0.9034900962104716	7.795699464366206e-28	0.8196242105263156	7.256244620511726e-27	True
202087_s_at	0.7398290096932448	7.814735769032333e-28	0.610676781376517	1.535209487609658e-22	True
229597_s_at	0.6632957421187131	7.84868533841084e-28	0.6881322874493918	7.935874822887184e-21	True
224252_s_at	1.0221745374281614	8.167998171801962e-28	0.8908776113360322	2.221218334811374e-26	True
229750_at	0.7357826717745838	8.47941821914049e-28	0.7144339068825909	1.0426005320932596e-22	True
203591_s_at	1.0302164689136792	8.506584665310905e-28	0.9136144129554652	7.138086507956582e-26	True
220750_s_at	0.533515498549024	8.876098755988485e-28	0.5272360728744951	4.941365666409458e-21	True
45749_at	0.5698363692916424	9.027785904370208e-28	0.5135481578947374	1.6722178761446473e-21	True
204043_at	0.604679298165399	9.030930050523888e-28	0.5340018421052637	1.2957252025886568e-24	True
235337_at	-0.8791626023258097	9.030930050523888e-28	-0.8249465991902838	1.7486114000403503e-22	True
206874_s_at	-0.7549697555915714	9.054919368345406e-28	-0.676998603238868	3.4086449078255166e-26	True
238662_at	-0.6504703288978204	1.0758926896153748e-27	-0.5909330364372476	2.474707616724077e-23	True
1555854_at	-1.3832838748442835	1.0758926896153748e-27	-1.5642341295546558	4.696526912596319e-21	True
1557432_at	-0.8143779872880137	1.08818169181651e-27	-0.7985609919028347	1.52333244897347e-22	True
223694_at	-0.8342122841050624	1.0883669466455658e-27	-0.8657331376518229	1.5199969211718564e-21	True
204510_at	-0.8299195548292781	1.0906906162161869e-27	-0.7233595546558709	6.3464951190554825e-24	True
225701_at	0.8401046450695072	1.1004285655318643e-27	0.8808830566801618	4.71702697840637e-22	True
228538_at	-0.6647210623000464	1.134414576122263e-27	-0.6542858704453449	1.2256623509730533e-21	True
214879_x_at	0.6440180660336658	1.152104722289728e-27	0.6598550404858301	8.312382573521243e-22	True
204069_at	-0.8888665112256138	1.175410761734455e-27	-0.7848747975708497	1.1298352751131892e-23	True
210627_s_at	0.7704189576703689	1.187593225920311e-27	0.7778317408906883	7.949520923214566e-24	True
222624_s_at	-0.8531410595290316	1.188915462865761e-27	-0.7144484008097169	1.0558710449211352e-24	True
202780_at	-0.5973366052985446	1.2032459147829488e-27	-0.5005063765182189	2.1043334635764662e-24	True
213637_at	-0.7011894677104243	1.2281227037025568e-27	-0.7182672469635625	2.0267499633343605e-22	True
220783_at	-0.7045208789282562	1.2886004138927038e-27	-0.6167590688259112	5.994990453403888e-22	True
217028_at	1.9113486041837744	1.2886004138927038e-27	1.9706832591093129	2.9993312481184296e-20	True
206584_at	1.1807928945280457	1.3056399198989909e-27	1.1051127530364369	1.176781587090876e-21	True
227451_s_at	-0.7918697494549962	1.3259486647575798e-27	-0.7014200607287462	1.3825731860416934e-26	True
213253_at	-0.685338049701309	1.3592224721262503e-27	-0.6165791295546557	1.6588114971515338e-23	True
204639_at	0.7800523164123354	1.3592224721262503e-27	0.7905842914979759	3.4845561378028523e-22	True
216526_x_at	0.5744029645784413	1.402127177572822e-27	0.5732927935222669	4.07659640207245e-21	True
224788_at	-0.6697810589592551	1.4199514476756007e-27	-0.5753447773279348	2.0697997152214927e-25	True
213552_at	-0.8936794093350958	1.4199514476756007e-27	-0.7792201821862355	6.893844685385466e-23	True
203144_s_at	0.6159365168207315	1.475123605445819e-27	0.6376303036437241	1.57460155258532e-21	True
211980_at	1.1003607983317327	1.4786219088027208e-27	1.208842813765184	1.3468442082797954e-20	True
225369_at	0.6543919951799237	1.4956609835124027e-27	0.5410258704453437	5.4216366791861345e-22	True
1558836_at	0.778794922832736	1.5735536891976447e-27	0.7522068421052621	2.2417785844649053e-22	True
212330_at	-0.5417372657448792	1.5871687693093925e-27	-0.5319282186234808	2.1521163118282945e-27	True
217691_x_at	0.6015887240770383	1.5999838110596356e-27	0.5941154251012142	1.3257995272971718e-21	True
226733_at	-0.8631006941621104	1.6589122256188368e-27	-0.8396580161943321	4.145793366368818e-22	True
223319_at	-0.5929575964121887	1.686374048785219e-27	-0.5634412955465589	7.135565985126628e-24	True
230769_at	-0.7400834144241358	1.7119400807752278e-27	-0.6636486639676109	1.5551657939515499e-24	True
227238_at	-1.190826218987992	1.7221658886236827e-27	-1.0913359311740898	9.875160239449018e-26	True
225780_at	-0.6125262832734046	1.7664115837287513e-27	-0.5298558097165991	4.407562902976629e-24	True
235353_at	0.7204530083519735	1.8186474956556576e-27	0.6929486437246957	4.93767094018636e-24	True
228038_at	-1.0663682072810765	1.8600933279012044e-27	-0.9599161133603236	3.139845410588269e-23	True
212121_at	0.5647677298455613	1.8724676675938198e-27	0.5302729149797569	6.4786159181241496e-24	True
202856_s_at	1.2057335307041153	1.9066609008207297e-27	1.3150108704453445	1.4158398622087325e-21	True
239138_at	-0.7828653366304735	1.9322180877406556e-27	-0.6453767408906881	6.3464951190554825e-24	True
227288_at	-0.8523539187593756	1.996238944487277e-27	-0.7704353643724691	3.140745510868658e-25	True
202357_s_at	0.9745012118817438	2.01580563713288e-27	0.9253534008097164	2.9059402305210197e-21	True
1294_at	0.5022384051661937	2.0296458491404305e-27	0.4969646356275294	4.5913934120839085e-22	True
228557_at	-0.6425034331665278	2.1033319731423305e-27	-0.6391204453441297	9.184194397209562e-22	True
204961_s_at	0.947723854049292	2.176707114578295e-27	0.8112817004048587	1.456396863195839e-23	True
226231_at	-0.7049626418915076	2.196444087044439e-27	-0.6267712145748989	1.691667107825474e-23	True
225188_at	-1.0393135603323778	2.2799814829497533e-27	-0.9843528340080968	7.86851491663067e-24	True
201954_at	0.7111551761629091	2.301038566337613e-27	0.6870135425101225	8.823360636119924e-22	True
208268_at	1.4988094768055849	2.360589073587285e-27	1.5926262955465589	1.958349737814896e-20	True
225032_at	0.9231453632718516	2.586983720016124e-27	0.954636599190282	1.0886012817006557e-21	True
203427_at	-0.8143050486856235	2.6041778823658624e-27	-0.7179963967611336	1.9701847226988475e-25	True
241342_at	-0.7532758227470883	2.6041778823658624e-27	-0.6427171659919031	2.6852343667827512e-24	True
218428_s_at	-0.7031645960052066	2.6189077296349036e-27	-0.6230787854251005	4.907481579100738e-25	True
203015_s_at	-0.6209766266703923	2.7071571440047176e-27	-0.5661718016194337	6.443469488263798e-22	True
219541_at	0.7737231236445754	2.709961734312013e-27	0.7911304453441295	7.591395798953629e-24	True
225330_at	-0.6432296133744775	2.756877706144746e-27	-0.5873520040485811	7.292236464640537e-22	True
230800_at	0.5768164527441211	2.8440643411072445e-27	0.5488746153846149	2.4237560120593457e-21	True
224458_at	-0.655517890943063	2.845591457166306e-27	-0.7094760121457497	1.238479499158978e-22	True
230748_at	-0.941666650558447	2.881794939168268e-27	-0.9071452834008094	2.374853843877502e-23	True
243856_at	-0.923213594129553	2.9176084709318468e-27	-0.8671172874493918	9.359595919939756e-22	True
201111_at	-0.7832270134126977	3.0477000188447764e-27	-0.658387408906882	9.062982323471095e-25	True
203760_s_at	0.7775495725418323	3.054242268874967e-27	0.8449807692307685	1.621220755855268e-21	True
222435_s_at	0.8404185326434734	3.0605242256299998e-27	0.8391449595141687	3.818958685509287e-23	True
208087_s_at	0.8764470130941947	3.0710699587557007e-27	0.8753151417004039	8.483808656641148e-22	True
221435_x_at	0.517940532229412	3.085772733807598e-27	0.4582807287449393	2.33002441199298e-24	True
227678_at	-0.689017216117888	3.12103456975733e-27	-0.6107895141700403	6.408539027706674e-23	True
219115_s_at	-0.925989301031962	3.437916661460643e-27	-0.884066032388664	6.7855007630044425e-22	True
218678_at	0.6971776143830876	3.464688986483222e-27	0.7190344939271256	1.48766185438241e-20	True
205363_at	-1.039979520876388	3.4752107913634274e-27	-0.9671720647773264	1.4619140981522374e-24	True
228055_at	0.9384561424011236	3.54320531876008e-27	0.9004120850202417	1.8838575982659395e-20	True
218816_at	-0.6291064578437733	3.6366159521719455e-27	-0.5620601417004032	1.7551564642803398e-26	True
233690_at	1.4422365213399988	3.679210360909824e-27	1.435126538461538	3.301553944052949e-19	True
231449_at	-0.6788579336584453	3.754062424374771e-27	-0.531473886639676	5.631245182443479e-22	True
232007_at	-0.5323305284002418	3.77730417885635e-27	-0.5107175708502032	5.269584595049366e-22	True
201819_at	0.5472970221893507	3.841126162406713e-27	0.4727324493927121	4.5238594171001093e-23	True
207153_s_at	-0.6277110679411663	3.97308552218079e-27	-0.5768935222672056	2.855033281311338e-22	True
205034_at	-0.966895206123834	3.996043797570259e-27	-0.8996352024291498	4.945717701279269e-23	True
223054_at	0.7413662478376913	4.036537851954528e-27	0.5827199190283405	6.730292605662904e-27	True
209513_s_at	-0.7089245319392118	4.0827762785548896e-27	-0.6587876315789467	4.7380479274853855e-24	True
218823_s_at	-0.7271258842331728	4.101849368855034e-27	-0.6068386032388666	3.917700471856428e-27	True
212325_at	-0.9280893630064248	4.254327184908527e-27	-1.022725425101214	4.696526912596319e-21	True
218911_at	-0.6918109832995931	4.308862327634952e-27	-0.6993914777327941	3.452412501531988e-21	True
1563509_at	0.6741958910952428	4.3370371378020185e-27	0.6886006072874498	2.3319035318787777e-22	True
238846_at	-0.9608013733048312	4.360610563607566e-27	-0.8403713562753037	1.8298507778290805e-21	True
45633_at	-0.6956126621556561	4.4220475748933286e-27	-0.6512950202429151	3.150716253628146e-21	True
226440_at	0.6425369478143339	4.467832960804874e-27	0.6547545141700404	9.223958091469921e-23	True
223058_at	0.8356655023074124	4.482461088823738e-27	0.8630894736842105	3.456722966031122e-22	True
226281_at	-1.2527981993113146	4.6790662419107135e-27	-1.1682708097165988	1.2540497972859434e-23	True
218747_s_at	0.8947857556977453	4.802195924264638e-27	0.797041275303644	4.119399564340213e-23	True
1555575_a_at	0.5989233646662077	4.803874309684229e-27	0.6141033198380583	8.08248146005203e-22	True
223320_s_at	-0.8238031933799983	4.9008074773919615e-27	-0.7164421659919027	1.6075745973356747e-25	True
200864_s_at	-0.6477699866509972	4.91234415823046e-27	-0.5295916599190278	7.86851491663067e-24	True
227262_at	0.5456016346436987	4.91234415823046e-27	0.5001823076923078	4.080914960500561e-21	True
215465_at	-1.46705998031624	5.030490467148618e-27	-1.4923216396761134	1.56189573449145e-21	True
228869_at	0.730902690679768	5.080010602080916e-27	0.7518330971659921	9.471996208525196e-21	True
209348_s_at	-0.9251398081488318	5.1046251626135275e-27	-0.9148752834008088	2.199759215443759e-22	True
242009_at	-0.7628642967675026	5.1066507753061616e-27	-0.7229600202429141	1.0035538288138352e-21	True
219990_at	-0.9658072994818924	5.106712640208608e-27	-0.9108774696356284	1.4301750175731186e-21	True
213427_at	-0.5098813287987292	5.335413346996993e-27	-0.4610602429149804	7.668184300886244e-22	True
210633_x_at	-1.2005447263101223	5.545413800332307e-27	-1.2830876923076922	9.434962714818682e-22	True
203828_s_at	0.923598104866796	5.6603801831155145e-27	0.8395542712550617	1.679572991718905e-22	True
226450_at	0.512595180342433	5.854082701216752e-27	0.5141443319838057	1.8660670747330546e-21	True
1566324_a_at	-1.2398647274956804	6.354708601968515e-27	-1.2375872874493927	2.3787287328565123e-19	True
230893_at	-0.8353071830285084	6.472920657309402e-27	-0.7359800404858294	5.896895826178327e-23	True
208639_x_at	0.5969862304507274	6.481961979408982e-27	0.5953494939271256	1.0525360992311232e-22	True
208850_s_at	0.9138650555335376	6.501582678815605e-27	0.8322577732793519	1.0262246572526691e-20	True
222594_s_at	0.729221610932592	6.563614086584341e-27	0.678853805668016	7.444642218238516e-24	True
225593_at	0.6256370355525072	6.597094907365152e-27	0.5517205263157896	3.2766483509107e-25	True
1557411_s_at	-0.8211251980726736	6.654608616408812e-27	-0.7950417813765185	9.156779979749192e-25	True
1568868_at	-0.9349620447644444	6.7528454545259e-27	-0.9553534412955472	3.9991853980693754e-20	True
202524_s_at	0.6423645732637838	6.897046875467143e-27	0.6479890688259111	2.9095508477985763e-22	True
229876_at	-0.5935619865589858	6.951886501211582e-27	-0.5461048178137657	5.79253363665403e-23	True
202330_s_at	-0.7475079192831435	7.147016933471027e-27	-0.7396142105263159	1.488303203926686e-23	True
236453_at	-0.9225568233097852	7.409171101645272e-27	-0.9572182995951416	1.5151753131606934e-20	True
227769_at	-1.166691289080856	7.528267504267436e-27	-1.166748421052632	1.56189573449145e-21	True
228831_s_at	0.7161944591921254	7.550096144942178e-27	0.6868275708502019	5.841923872251219e-23	True
213154_s_at	-0.6166670251408475	7.5578689706644e-27	-0.5819541295546546	1.3866062396726122e-24	True
230053_at	-0.7273502402147428	7.558297479004606e-27	-0.7078173684210523	5.316123239046219e-22	True
205498_at	-0.994886044591034	7.766560023747783e-27	-0.8374189878542513	1.0424978726937606e-23	True
223681_s_at	-0.7520926243735994	7.784251861098956e-27	-0.6339874696356276	3.906874099209877e-25	True
235007_at	-0.9029059889867196	7.925469781955653e-27	-0.8529458502024285	6.3921415948787385e-22	True
244654_at	0.9726282205097552	7.970396652471794e-27	0.8480595748987856	3.702232597370917e-22	True
220351_at	-0.7000012830362943	8.377957319606041e-27	-0.6286857287449399	1.9011479995672093e-22	True
215314_at	-0.87721928910209	8.521947622158973e-27	-0.8414075506072871	5.881789550206371e-21	True
219793_at	-1.014098783963504	8.562810334709892e-27	-0.9353408502024284	8.234259504350565e-22	True
211548_s_at	-1.3168671134417171	8.909852098109024e-27	-1.2197372874493926	3.5535625511560626e-22	True
203382_s_at	1.0725867874954018	8.910164831204736e-27	1.0057277935222668	1.4033858580490162e-21	True
227717_at	-0.7523214426863598	9.011231472597348e-27	-0.7332767004048577	5.751387868393053e-22	True
214235_at	-1.2557097958615244	9.064650180484374e-27	-1.1373529352226708	2.799443825882273e-22	True
1555270_a_at	0.78540382038306	9.153447219861816e-27	0.789616943319837	1.4608618070484805e-22	True
217369_at	1.2969763163273995	9.32709844521614e-27	1.3571675303643715	5.631245182443479e-22	True
39402_at	1.331819915581385	9.523550464764631e-27	1.374884574898786	1.6134835068529987e-22	True
223213_s_at	-1.0143685457872065	9.528665213934152e-27	-0.9104506680161952	1.3293092014950974e-24	True
207890_s_at	0.6360503934521977	9.581786171606527e-27	0.6081064372469633	1.879472991044353e-23	True
223663_at	0.550877993364432	1.0008551117136368e-26	0.5343656275303639	2.380167771097969e-22	True
239143_x_at	-0.7750965620275455	1.0221720889465275e-26	-0.6057041093117403	3.2871913738622344e-22	True
226817_at	-0.6414351449031699	1.0327829168809271e-26	-0.5775165587044526	3.5586280124593794e-27	True
211661_x_at	0.6841625678845469	1.0332112520011396e-26	0.6588644331983806	4.281255796711165e-22	True
227346_at	1.2816171342119436	1.0996520510709759e-26	1.3602827530364383	1.4567320212633956e-19	True
213733_at	0.7367422610132798	1.1400893208786155e-26	0.7967158299595134	8.564304109219947e-22	True
226185_at	-0.7357894706088415	1.219740983753653e-26	-0.743565101214573	7.254942267736448e-25	True
211724_x_at	-0.5573628096458173	1.219740983753653e-26	-0.477848421052629	1.6309897995230352e-24	True
204661_at	1.0591037121400892	1.2970261184202842e-26	1.1236098380566792	2.730435255257407e-20	True
225525_at	-0.5375351844653294	1.3054888467452824e-26	-0.4808423481781378	6.854468079048887e-24	True
203724_s_at	-0.7743838765075999	1.3119734834642039e-26	-0.7146320242914976	4.62853695336708e-22	True
228930_at	-0.8390346808626574	1.339267330068514e-26	-0.9268912348178135	6.173939632137831e-21	True
232202_at	-0.8451016873955974	1.3613544782556922e-26	-0.7951203643724707	2.5985254959104512e-25	True
220403_s_at	-0.977611350857137	1.376399513101739e-26	-0.9548358097165988	1.861979403652481e-23	True
228155_at	-0.8594176739687407	1.3910396158531372e-26	-0.6975576720647769	5.4729506795766105e-22	True
203763_at	-0.8596306822994804	1.410967350150503e-26	-0.7287760121457483	1.373188161732664e-23	True
226863_at	-0.8625154844957651	1.4955120591495974e-26	-0.8161767813765177	2.6852343667827512e-24	True
236986_at	0.7270019856070065	1.4959472509516872e-26	0.6896074493927129	3.0502205552061013e-23	True
235072_s_at	-0.648671923413123	1.583840029516002e-26	-0.6569773279352216	8.237599108886584e-23	True
210184_at	0.6029926130099684	1.585062269073731e-26	0.6144040688259116	8.409294083073675e-23	True
226247_at	-0.7946603876801298	1.6370190432806028e-26	-0.7072049797570852	1.215572611420618e-23	True
225003_at	0.7424743323412444	1.6823413421283415e-26	0.707257388663967	2.4908081429635726e-24	True
227344_at	0.7533637899939147	1.7046817363549863e-26	0.8018718421052622	4.720301812159537e-20	True
224758_at	-0.7338055622505008	1.7501090665496864e-26	-0.6105413157894741	1.2608691851019586e-21	True
227541_at	-0.5333358236672212	1.8095480920464464e-26	-0.4980763360323887	1.0886012817006557e-21	True
205067_at	1.363588981246994	1.8107588645929856e-26	1.392151113360324	3.596269153644024e-23	True
218870_at	0.9055828003312504	1.8901868303602675e-26	0.9782588461538452	4.584533914511031e-20	True
235661_at	0.9382460767744418	1.9739900149052427e-26	0.9962905263157892	2.2864277424228243e-22	True
222629_at	-0.9054041505301356	1.9903658017737475e-26	-0.8301481174089078	2.23451545803166e-23	True
236192_at	-0.6844662788709246	2.0093648773337396e-26	-0.6234044331983792	1.203307808629851e-23	True
234998_at	-0.7672215779175257	2.019698380120767e-26	-0.7585588056680157	7.908860083805098e-25	True
204042_at	-0.7103865235447729	2.079622473145964e-26	-0.6567214170040492	2.6890913059152877e-22	True
208658_at	0.6518750884318137	2.177263141425125e-26	0.6633868421052638	5.220198360192741e-22	True
204998_s_at	1.003567219617935	2.181026481026044e-26	0.9875713562753026	5.052967239254062e-23	True
230399_at	-0.7888413669948459	2.181026481026044e-26	-0.6989341295546563	1.7241271247603078e-21	True
217853_at	0.7810182055434463	2.1928666210021478e-26	0.8644082388663978	6.832652058162231e-20	True
210015_s_at	-0.6589407208742653	2.200452003644024e-26	-0.6889374089068827	2.2940474229291632e-20	True
241815_at	-0.8996590538914507	2.2176117590869112e-26	-0.7029465182186225	4.853733332347714e-23	True
219764_at	-1.038315599161968	2.237878696014989e-26	-0.9525531781376496	3.5175023079446787e-22	True
203932_at	0.6935900993849293	2.237878696014989e-26	0.7462269230769243	1.0681004686655762e-20	True
1556402_at	0.8583081777766781	2.268111329429965e-26	0.9304077935222675	1.2284351585801336e-23	True
212554_at	-0.7454349390978434	2.3450482378892966e-26	-0.7010515991902837	4.853733332347714e-23	True
230951_at	-0.871949764148805	2.3576939488851636e-26	-0.7754511943319837	9.184194397209562e-22	True
213539_at	0.7643392492108115	2.364548676220339e-26	0.8103538259109309	8.348759552347567e-21	True
242989_at	-0.8069192828487279	2.381251964707925e-26	-0.6499555668016193	7.169481690640876e-21	True
223072_s_at	0.5710381175186179	2.5165950887964535e-26	0.5274098987854252	1.0974731761238525e-21	True
1554557_at	-0.8300244908482186	2.655003268455765e-26	-0.8581515384615388	3.027750097917742e-21	True
233040_at	-0.6416399173933341	2.6748157589550235e-26	-0.5203367813765185	6.4309164260948835e-21	True
204364_s_at	-0.9458081705854856	2.716309533756801e-26	-0.8563246963562756	1.2470762307012808e-20	True
226425_at	-0.918882228341494	2.7639596457162865e-26	-0.7829897368421062	2.193287865254169e-25	True
227049_at	-0.6723052073306222	2.823364291866593e-26	-0.627717226720649	2.924226007504843e-23	True
227569_at	-0.5195211729318225	2.824299664805875e-26	-0.4429278744939271	6.989721862598758e-24	True
241356_at	-0.5842834711219934	2.843265884264402e-26	-0.5406099797570851	3.418002430154226e-21	True
217843_s_at	-0.5287562599126558	2.8596636635358317e-26	-0.5009713765182191	9.481172175148374e-23	True
160020_at	0.7245511970286828	2.902029547059741e-26	0.7874789473684203	3.5499339709900155e-21	True
239525_at	-0.6910471571444727	2.904533157356802e-26	-0.6739104655870447	1.4608618070484805e-22	True
213506_at	-0.9727800625265391	2.9193640012317634e-26	-0.8338429554655864	1.7665957827834916e-23	True
204058_at	-0.8807450930501661	2.9889089907165117e-26	-0.8484761740890701	2.9095508477985763e-22	True
239726_at	-0.836018275533675	3.119897574362133e-26	-0.8425929149797566	3.4854357311211386e-21	True
217469_at	0.6152876627891359	3.126092100108646e-26	0.5230691700404853	6.248985360864101e-25	True
215785_s_at	0.9125047987917976	3.1535327094756507e-26	0.9424678947368416	6.173939632137831e-21	True
228084_at	-0.8163592221836844	3.274966135115811e-26	-0.7633358906882588	5.4868946418405926e-24	True
242794_at	-0.895365215229606	3.3043226899055526e-26	-0.7609782388663966	5.3810165475447055e-24	True
235609_at	-0.7129939952577768	3.314044441449816e-26	-0.7287222672064777	4.1221701822306866e-21	True
204789_at	0.7494176895225234	3.337030020054306e-26	0.7590671457489879	9.864543204370735e-21	True
242255_at	-0.5556566830249697	3.337030020054306e-26	-0.4506571457489876	1.178453557530276e-20	True
219703_at	-0.5484065138126027	3.404781165190494e-26	-0.4702457489878551	1.0667772082864589e-21	True
228410_at	0.5610122626235121	3.490639288245725e-26	0.57811967611336	1.2935106262469347e-20	True
212750_at	0.7331681522783917	3.571147481483726e-26	0.780270141700405	4.0207434186413847e-22	True
1570482_at	-0.6280553405658097	3.618322993690673e-26	-0.6912362753036425	4.542456651199549e-19	True
219673_at	-0.6969014481894604	3.692876457790326e-26	-0.622498076923077	1.4483384454442444e-22	True
221751_at	-0.6887070469798389	3.931571554635511e-26	-0.5863682388663971	8.896851623994199e-27	True
241925_x_at	-0.9689765285771896	4.207953263082763e-26	-0.8892161740890696	2.1098604332352396e-22	True
238123_at	-0.5206103115108556	4.2143330238764885e-26	-0.5243184008097161	7.67208683569002e-20	True
224345_x_at	-0.6965428182278206	4.2381794502871687e-26	-0.7171407085020256	1.2169668704786355e-24	True
235065_at	-0.99801877338198	4.373326872362603e-26	-0.9848925101214574	1.3257995272971718e-21	True
207023_x_at	-1.4642112718177531	4.4669588060177455e-26	-1.4865053846153824	4.495454490595197e-22	True
222924_at	-0.742618865345685	4.5198389508095947e-26	-0.6806548380566797	1.758210163007797e-21	True
228829_at	-0.5158710572074664	4.553470989299988e-26	-0.506277307692307	3.089561275482051e-21	True
226452_at	1.2022546230004851	4.569890598096187e-26	1.30233133603239	1.0974731761238525e-21	True
213805_at	-1.0588615155820875	4.590605052614027e-26	-0.9562080971659928	7.741321750488599e-24	True
216143_at	0.53780919070808	4.66585335034057e-26	0.4649036437246971	4.321724517773364e-22	True
203787_at	-0.6482853254756347	4.697417979497461e-26	-0.5656465991902824	1.203307808629851e-23	True
230083_at	-0.8772008405021069	4.746713727466611e-26	-0.7518111133603238	2.276639455376603e-23	True
222690_s_at	0.5416647841086061	4.9585401939931976e-26	0.5505624291497977	9.785993714747104e-23	True
205093_at	0.5304557728228265	5.014943601784117e-26	0.5211869433198375	7.395243214978796e-23	True
211395_x_at	0.9729121770193384	5.057386543096512e-26	0.9683807692307688	5.316123239046219e-22	True
220169_at	0.8650778378478816	5.179502830424225e-26	0.850652753036437	1.4056295040953958e-22	True
202241_at	1.0709549773258145	5.277689386469312e-26	1.1667015789473665	5.908252741551651e-20	True
202887_s_at	0.998265471918268	5.356963862338092e-26	0.8664743927125489	1.2608691851019586e-21	True
203252_at	0.8534395455005545	5.365580662929792e-26	0.778865668016195	5.329633753337781e-23	True
201666_at	1.093227053056259	5.465101074156323e-26	0.8995458502024274	9.954803935177271e-25	True
232472_at	1.198415371970643	5.557037571428664e-26	1.2693551012145754	2.1231630624760942e-20	True
238762_at	-0.8299154526733364	5.570195203867076e-26	-0.7416150607287442	3.4845561378028523e-22	True
213973_at	0.8479233948890202	5.672135534149313e-26	0.7997253441295546	1.6455036214250851e-22	True
204679_at	-0.5936895800621409	5.717623335421668e-26	-0.6241096558704466	2.399345720750212e-21	True
219026_s_at	-0.8156605570092844	5.843847154254939e-26	-0.7898722672064782	7.935874822887184e-21	True
212825_at	-0.594542297924745	6.215614717190411e-26	-0.5323882388663961	3.822082977870727e-25	True
227930_at	-0.7295284945570597	6.505146128922315e-26	-0.6143176923076927	1.4012048893938632e-24	True
227036_at	-0.6854999961000517	6.579461693653242e-26	-0.5339041902834012	4.5409418376203294e-24	True
208451_s_at	1.3678027697191495	6.708964167733961e-26	1.2987056477732803	5.220198360192741e-22	True
204798_at	-0.6455912726423352	6.763170035309289e-26	-0.6193322469635625	3.5499339709900155e-21	True
212426_s_at	-0.5606850565173657	6.820773328845502e-26	-0.4891246963562743	2.0771595706949585e-21	True
206467_x_at	0.6816357460469713	6.972683297546964e-26	0.6201294331983807	1.5849989608195248e-23	True
230782_at	-0.6538500133773091	7.005367212110773e-26	-0.6358472874493923	1.3872220427270867e-20	True
221606_s_at	-0.8831343968991512	7.025949307319226e-26	-0.8219489878542507	2.1098604332352396e-22	True
212698_s_at	-0.8243623302497061	7.037128920401978e-26	-0.7243087854251016	1.519742964344192e-25	True
206149_at	-0.6889422133362567	7.188784779397354e-26	-0.543943137651822	1.0262246572526691e-20	True
1556105_at	-0.6972769191238909	7.239661691782761e-26	-0.6528145141700401	3.2405741545084544e-20	True
214164_x_at	-0.5925670154511451	7.375543264383698e-26	-0.5965828947368426	2.0410626794303452e-20	True
1563088_a_at	-0.9160880424287235	7.411103427845547e-26	-0.8803353441295547	6.50968059164251e-22	True
1565752_at	0.6524576065159551	7.419112496764741e-26	0.6642951214574895	1.4158398622087325e-21	True
235283_at	-0.5278179210597079	7.662356045570993e-26	-0.4379240688259109	1.6455036214250851e-22	True
200748_s_at	0.6239587506087075	7.895758157588818e-26	0.597836659919027	9.182894292602654e-21	True
222449_at	0.8184416066433591	8.044383760695905e-26	0.7205234210526328	5.907990661783909e-19	True
212328_at	-1.0699738422432803	8.159080858131439e-26	-0.938916052631579	6.219813808945453e-23	True
206028_s_at	0.9164996320779438	8.302423147306355e-26	0.9347742105263156	3.150716253628146e-21	True
239027_at	0.6789455383872219	8.62552685341316e-26	0.6995279757085022	6.119749498717601e-21	True
229164_s_at	0.5255865168207324	8.687316954186196e-26	0.4766402631578943	4.617932157311313e-23	True
204956_at	-0.7551614460165327	8.725771639657489e-26	-0.659123056680162	7.292236464640537e-22	True
224925_at	0.6142700061330391	8.775412843378137e-26	0.6061741093117412	4.7623419433342776e-20	True
1554930_a_at	1.0236282914201211	9.011801686794134e-26	0.991367004048584	8.1626875266916085e-22	True
226688_at	-0.7870660324275908	9.064702265183424e-26	-0.6712589473684218	3.668278104022667e-23	True
209235_at	0.6142386698139944	9.278069990468556e-26	0.5740544331983806	4.62853695336708e-22	True
209275_s_at	0.5948648623375637	9.332219398894062e-26	0.5214409919028338	7.223899934508484e-22	True
227273_at	-0.5973100870091425	9.389358921184919e-26	-0.5219497570850198	2.573950321671471e-23	True
224615_x_at	0.8144188174704878	9.563923964613474e-26	0.7592427935222688	1.1634684116941686e-22	True
208051_s_at	-0.6208391116226865	9.669239158755594e-26	-0.487419655870446	1.103697079068899e-25	True
203729_at	1.1203520146867323	9.984452887979698e-26	0.9451056680161952	5.233471151185852e-25	True
218913_s_at	0.5167232119772964	1.012475450906569e-25	0.4604175910931172	3.155311874868425e-22	True
229304_s_at	-0.6628520831870536	1.0156790464273634e-25	-0.6525518218623478	3.026106408781645e-20	True
213287_s_at	-1.374991986612068	1.0194592174097301e-25	-1.3307758502024267	5.2692735746049945e-22	True
212739_s_at	0.6954504969671036	1.0660273192412848e-25	0.6593998582995955	9.434962714818682e-22	True
213372_at	-0.9141750320029132	1.1270811912384449e-25	-0.8155438056680158	1.57460155258532e-21	True
231564_at	0.5229427895161534	1.1332508191003108e-25	0.5043980971659918	2.479559774179248e-22	True
203077_s_at	-0.6222022395918838	1.1639624860107206e-25	-0.5295783400809713	1.4483384454442444e-22	True
218740_s_at	0.5764019101349086	1.1651786007174855e-25	0.5477303036437249	8.409294083073675e-23	True
243718_at	-1.0621113963576887	1.1651786007174855e-25	-1.1169534817813762	1.428656958445167e-20	True
217547_x_at	-0.623881404769824	1.1788769234471662e-25	-0.5637068421052627	3.432693786359328e-19	True
226421_at	-0.7461082864867896	1.1823117807813835e-25	-0.6717459311740894	4.1716640976405844e-24	True
243011_at	0.5673740663167823	1.1862456703985357e-25	0.5190927327935215	1.2926473164221977e-22	True
242323_at	-0.6462079068861274	1.2057778767653078e-25	-0.5580672672064786	8.58235471971776e-23	True
204007_at	1.5359622686539192	1.2057778767653078e-25	1.453791781376518	5.586115767759306e-22	True
221529_s_at	0.9542042299481922	1.2192683206093155e-25	0.981201012145748	1.1098476977232842e-20	True
217025_s_at	0.6357315462791275	1.2584234212395168e-25	0.6584147165991903	6.646180585258303e-20	True
208757_at	0.651275442927014	1.3405787306219848e-25	0.6492192712550615	6.443469488263798e-22	True
224745_x_at	0.556323467657345	1.3499356732110724e-25	0.4901362550607278	2.758514713153592e-21	True
226694_at	0.9316172240274928	1.3624453783657304e-25	0.9852821457489878	2.75600866460019e-20	True
223082_at	0.6516609034073241	1.3970839308107474e-25	0.6374006882591079	2.8364891324887417e-20	True
202611_s_at	-0.6601934262938454	1.412106019228643e-25	-0.5909711740890682	5.181133450276752e-25	True
205726_at	-0.531030808909711	1.4321209169937574e-25	-0.4832166194331986	1.9011479995672093e-22	True
221477_s_at	0.8743492043578921	1.4812292986294129e-25	0.9208196963562774	1.391618680220121e-19	True
232617_at	1.0029264379618388	1.5160184883250965e-25	1.0958981983805671	1.2470762307012808e-20	True
235259_at	-0.760830360677782	1.572796743598767e-25	-0.7307238663967617	2.4760287046732682e-20	True
212719_at	-0.9115236188457272	1.576216459644433e-25	-0.8780802429149803	1.6968938456072326e-22	True
204256_at	-0.8807720255407523	1.6601496132266094e-25	-0.8291959919028349	4.696631845600114e-23	True
201050_at	0.9742183562646896	1.674576214535506e-25	0.9166001821862348	3.139845410588269e-23	True
226350_at	-0.8529905471638666	1.6769625755386389e-25	-0.8290029352226727	6.1598605438852075e-24	True
226662_at	-0.610664092133572	1.6849239409898043e-25	-0.5634995748987857	3.1209349160432384e-21	True
230986_at	-0.8597031112510949	1.6857974276037162e-25	-0.7287717004048577	5.548514261562166e-23	True
212829_at	0.5524020296919705	1.6857974276037162e-25	0.5848511943319838	5.596651315862298e-20	True
219413_at	0.5280552443624215	1.7111611477904997e-25	0.457962914979757	4.62853695336708e-22	True
208206_s_at	0.5194016603330902	1.711760017569868e-25	0.5379367408906877	6.119749498717601e-21	True
227526_at	-0.7170936444961906	1.7486356119382924e-25	-0.7068927935222673	2.125185201318801e-19	True
200757_s_at	0.6390449978730823	1.8258008548246616e-25	0.6992712145748978	4.268082754733563e-19	True
202660_at	-0.9008417833158716	1.9204062074907127e-25	-0.8050876518218617	8.823360636119924e-22	True
200621_at	0.5795259013476431	1.9856734355835755e-25	0.4881018421052641	1.8844312962756013e-21	True
236293_at	1.8368102416197176	1.9865224020774688e-25	2.0303183603238866	5.484677910361746e-20	True
1556589_at	0.5419481886236257	2.093072362438836e-25	0.5127169635627533	4.8179274598919755e-22	True
41577_at	0.8059743187020493	2.098985250717594e-25	0.8977047773279345	5.043433667809974e-20	True
44654_at	0.545824325096971	2.1307909111253607e-25	0.4519901619433195	8.237599108886584e-23	True
221480_at	-0.7048397703950885	2.138691597247582e-25	-0.6570936234817815	3.4854357311211386e-21	True
226776_at	-0.556399604268705	2.186277294020772e-25	-0.5116485829959503	8.740662481566449e-22	True
201326_at	-0.5758987507325642	2.2397867220082537e-25	-0.5349761538461539	2.3319035318787777e-22	True
220402_at	-0.938694258228106	2.2397867220082537e-25	-1.0650876113360317	2.4760287046732682e-20	True
1557136_at	-0.7939095197156057	2.328656931442034e-25	-0.7941154655870442	9.471996208525196e-21	True
223847_s_at	0.5323543044152222	2.3764420294292217e-25	0.5156241295546566	1.4033858580490162e-21	True
1556602_at	-0.868442824286542	2.468146510837925e-25	-0.944320627530364	1.811788979726524e-18	True
239451_at	0.8797969112815345	2.486902243216768e-25	0.8599761133603234	9.10995634276698e-22	True
203988_s_at	1.0991463587207355	2.526632633119109e-25	1.042153562753036	7.445697760177223e-23	True
231823_s_at	0.5909102945485711	2.552967921390564e-25	0.5775457489878555	4.67333904382492e-20	True
214228_x_at	0.6172418284342203	2.574306742609829e-25	0.5966065182186231	1.375924568614548e-22	True
201408_at	-0.6539676392655902	2.605324266113608e-25	-0.5731114170040481	2.6852343667827512e-24	True
1552727_s_at	-0.597016030559014	2.6531955009751167e-25	-0.5730327327935223	1.034096987481472e-19	True
226022_at	-0.6427381202294633	2.666165681425074e-25	-0.5381817206477741	9.972359622509412e-26	True
226038_at	-0.861122245555049	2.7549265076768917e-25	-0.7911020040485832	7.668184300886244e-22	True
1565754_x_at	0.6926457778729388	2.7597836306001107e-25	0.6084550809716598	1.996841833258217e-21	True
204731_at	-1.0000375561351575	2.7621166304234693e-25	-1.0587645141700408	1.274461222710413e-19	True
225530_at	0.8418305033938758	2.7686606143019403e-25	0.7027710526315794	1.5726151665490823e-25	True
226269_at	-0.958383641647318	2.839331813197645e-25	-0.9023536032388666	2.1098604332352396e-22	True
202350_s_at	-0.7784030571154523	2.884542207016021e-25	-0.6655758299595149	2.276639455376603e-23	True
213399_x_at	0.6431053850400633	2.8907044802997864e-25	0.6449819230769229	2.0461394084313656e-22	True
216372_at	0.8515228830440834	3.141490738361729e-25	0.8007152024291502	2.155670314843021e-25	True
218189_s_at	0.580959259388893	3.2186356806254142e-25	0.5518512145748975	9.317959485609668e-23	True
218462_at	-0.509669431085612	3.2419885878815425e-25	-0.4394643927125514	5.220198360192741e-22	True
203854_at	1.0403602330624868	3.264051951172565e-25	1.141697651821862	3.301553944052949e-19	True
211135_x_at	0.5970289983756144	3.3849611288820136e-25	0.5262758299595136	2.143643422807637e-21	True
233479_at	-0.6812337610805167	3.4299000344969527e-25	-0.7038352429149795	1.4574502928074952e-20	True
228452_at	-0.6625479222027947	3.4685421227404564e-25	-0.6357693319838047	5.417407648086994e-21	True
240237_at	-0.6799083913040384	3.4957120403481613e-25	-0.5940534412955456	1.8445252097626172e-19	True
219528_s_at	-0.6865288144163498	3.5609642314303813e-25	-0.6421664170040486	5.316123239046219e-22	True
205286_at	-0.6690886819243482	3.6219763904939147e-25	-0.6832145344129561	2.827771540282253e-22	True
209377_s_at	-0.51562357906769	3.6311163621381178e-25	-0.4356279959514193	2.474707616724077e-23	True
213869_x_at	0.6151608385804501	3.727064990705852e-25	0.653768299595141	4.996215956183938e-20	True
232859_s_at	-0.5293920513080016	3.814171939622848e-25	-0.527461194331984	6.832652058162231e-20	True
216272_x_at	0.6022163772614043	3.8245190661200823e-25	0.5931281578947374	6.6237210527863064e-21	True
210320_s_at	-0.5614476342650243	3.8689124927513126e-25	-0.5126594534412954	1.7144405624417505e-22	True
205890_s_at	1.2485506245505538	3.871398971570576e-25	1.2418935829959512	1.2367377131306454e-20	True
202468_s_at	-0.6520129557274683	3.9090785358773296e-25	-0.5762240890688268	7.671937020897389e-23	True
205270_s_at	0.8438999980571064	4.178428536930847e-25	0.8693369433198379	4.340660312289118e-21	True
210992_x_at	0.8160548033606091	4.210250837682493e-25	0.8201014574898782	9.728179536962577e-22	True
206144_at	-0.7876440011643198	4.3016436944586125e-25	-0.7895169230769223	3.118462201628792e-19	True
201599_at	-0.5433876511069871	4.319201973336866e-25	-0.4250037246963583	2.8647877435236123e-27	True
209628_at	-0.7332121870983246	4.442143560312124e-25	-0.6854440283400809	1.9855180281684645e-22	True
226671_at	-0.7444829161157638	4.663912170542339e-25	-0.5963385222672075	2.193287865254169e-25	True
1558397_at	1.216624450019112	4.663912170542339e-25	1.2187004453441297	2.9993312481184296e-20	True
219517_at	-0.551602243484752	4.834893089938951e-25	-0.5086174089068827	1.847240284939549e-21	True
231270_at	-0.7035789752484335	4.993156921004136e-25	-0.7105188461538461	8.397205358741599e-22	True
64064_at	0.5597450483423485	5.3309103937969495e-25	0.5420824291497972	8.423111508885088e-21	True
235320_at	-0.7125670276499799	5.417217625185534e-25	-0.6723406275303638	3.9363137507162154e-22	True
225189_s_at	-0.9687863505032392	5.420903212420915e-25	-0.8172678744939281	6.510639716371698e-25	True
218932_at	-0.5921716990742022	5.46255205509811e-25	-0.4927190890688253	1.047941999050702e-24	True
203917_at	-0.7391927533655585	5.569361896789953e-25	-0.6547228340080977	2.521481914315807e-23	True
232922_s_at	0.772839033330033	5.616273765916713e-25	0.7705417004048583	1.3911201122159397e-21	True
211646_at	0.5150703017468373	5.644142276082854e-25	0.4868211336032391	9.352628135952849e-24	True
219920_s_at	0.5244264111328977	5.664061414443722e-25	0.4924962955465588	6.677810624058363e-23	True
238744_at	-0.7837090708466621	5.664061414443722e-25	-0.8170809716599186	7.999413575923229e-19	True
230029_x_at	-0.7770329652119113	5.766683310311976e-25	-0.6990124696356279	6.04093856085394e-24	True
50965_at	0.5349669150009928	5.766683310311976e-25	0.5386143117408899	7.030910322016603e-23	True
202391_at	0.6776067619334134	5.807877151182692e-25	0.6327231781376508	9.060435335148156e-20	True
230585_at	-0.8911303784717285	5.828077347289612e-25	-0.820427975708502	1.0262246572526691e-20	True
216986_s_at	0.7306316417216409	5.998265112175977e-25	0.6461855870445339	1.1660647731671867e-24	True
242354_at	-0.5675649941854685	5.998265112175977e-25	-0.6383729757085019	1.606898976385822e-20	True
224218_s_at	-1.1195967425292297	6.01169007069448e-25	-1.1136725303643722	2.037681263753684e-21	True
222693_at	1.0619442128938896	6.067656167298373e-25	0.94651439271255	1.8092418616067455e-20	True
212367_at	-0.5256872902593334	6.106469328843979e-25	-0.471446477732794	3.0502205552061013e-23	True
229027_at	-0.8262445973393996	6.205080725448951e-25	-0.7595206882591095	1.4483384454442444e-22	True
238452_at	0.938326626942897	6.205220814745431e-25	0.9486327327935218	1.0319986005496352e-22	True
1555759_a_at	0.9452958518091245	6.319290322278181e-25	0.9789048987854247	2.2308503899566482e-21	True
205355_at	-0.6792683137368682	6.346682310334303e-25	-0.5456623076923073	3.0622961784581185e-22	True
215399_s_at	0.6154022044215941	6.350630803229442e-25	0.5171226720647777	1.0853689360019348e-22	True
204470_at	1.842383727693868	6.582701602899777e-25	1.6285333805668003	2.5961347420884392e-18	True
203367_at	-0.6652331792099567	6.905809378479899e-25	-0.7275916396761133	1.095314134294097e-19	True
204158_s_at	0.791153876758871	7.063491077909188e-25	0.7924587044534421	4.080914960500561e-21	True
239212_at	-0.6839515783032742	7.0917936831985855e-25	-0.7239302834008106	5.222940587297667e-20	True
229129_at	-0.6978735769336916	7.118552152939623e-25	-0.6298047570850205	9.766227342039063e-21	True
218723_s_at	0.9192286725566976	7.4243379905208305e-25	0.9154437044534413	4.584533914511031e-20	True
1554062_at	-0.853960463332717	7.443577141061521e-25	-0.7538853036437265	1.847240284939549e-21	True
226388_at	-0.7446037011303449	7.867390569050857e-25	-0.7422788866396761	1.9019077885210376e-21	True
1554667_s_at	-0.5700721045022769	7.898756072188063e-25	-0.5432551619433204	9.024771880815611e-21	True
1552487_a_at	-0.891146241099485	7.916207444957117e-25	-0.8008267004048593	7.86851491663067e-24	True
204836_at	0.9595252402430584	7.990636245163316e-25	1.0979523481781372	6.893396528012593e-20	True
234973_at	0.7165663931761581	8.078972334734569e-25	0.6649759919028337	9.525571970390854e-22	True
211538_s_at	-0.6832175449060018	8.150522823091182e-25	-0.6327694534412949	9.307251723092788e-20	True
210140_at	0.7060574026039771	8.252319573728229e-25	0.7045414777327936	2.6801215590323186e-21	True
203471_s_at	0.882434806956204	8.541131855728613e-25	0.8803241295546567	2.5992406703118852e-20	True
213849_s_at	-0.8764523006568319	8.596455580893445e-25	-0.7078171862348182	3.7446587573611483e-20	True
225711_at	-0.734281874798277	8.611710529483532e-25	-0.6151301821862347	2.7984435224566903e-24	True
221551_x_at	0.9965070191564532	8.626213043691672e-25	0.868001902834008	3.421742122808029e-22	True
203913_s_at	-1.3340069690906236	8.626213043691672e-25	-1.2118632995951426	1.7931092550306214e-21	True
204635_at	-0.7783339907986726	8.63722283895162e-25	-0.7263344736842114	9.525571970390854e-22	True
208782_at	0.6888929179029505	8.657667407040479e-25	0.7754630769230744	3.784880662198939e-17	True
221527_s_at	-0.6762234737939162	8.85824778692582e-25	-0.5582424291497983	2.5002826173892048e-23	True
226272_at	-0.6879191132753859	9.144059233413003e-25	-0.5898731376518214	1.732805957716884e-24	True
1557487_at	-0.8538932308081573	9.211848846414028e-25	-0.8349029352226722	1.589653032151996e-21	True
227249_at	-0.5663687686468366	9.213459859484628e-25	-0.5299445951416999	2.3154855790681262e-20	True
32128_at	1.4822417217554733	9.296261048990331e-25	1.520743319838056	1.2935106262469347e-20	True
217949_s_at	0.5852082603621099	9.352207815740536e-25	0.519621781376518	3.5499339709900155e-21	True
214853_s_at	0.604105966669972	9.405984448052232e-25	0.6177177327935226	7.821234430448307e-20	True
203052_at	0.5638322410499441	9.464503273550513e-25	0.4988630971659917	1.400284950817287e-20	True
242289_at	-0.8032297355220668	9.551643939529471e-25	-0.6988023279352227	3.4845561378028523e-22	True
212921_at	-0.6899309580277997	9.551643939529471e-25	-0.6894823684210527	8.5079979898636e-21	True
213134_x_at	-0.5000081206045947	9.579095024263004e-25	-0.4612379352226714	8.936829471788536e-23	True
36830_at	-0.6788224012839366	9.591771843537971e-25	-0.7388174291497975	4.099620180000328e-25	True
230660_at	-0.8874092622377594	9.790251051920078e-25	-0.779637004048582	2.1642955564550738e-23	True
212592_at	1.6480062910237565	9.90807062371729e-25	1.6006614777327943	2.91595026272691e-20	True
201315_x_at	0.7840202568797635	1.0163725522986e-24	0.7000481781376511	6.27929106815684e-23	True
225342_at	-0.7170830013271119	1.0173105858027504e-24	-0.6419810728744952	9.130382657689473e-23	True
227814_at	-0.5473835781935656	1.0410527517957398e-24	-0.5002593724696354	2.3859511168370003e-20	True
219884_at	0.6571627998357937	1.0410527517957398e-24	0.6751350202429149	7.882986398552805e-20	True
203762_s_at	-0.5276452930091143	1.0499377576110076e-24	-0.4701978137651821	4.885957585133563e-24	True
227272_at	-0.6359936892960256	1.059777082942034e-24	-0.6589403846153843	9.85432353789848e-20	True
202152_x_at	0.6114181728893605	1.0612146898464851e-24	0.6136234817813762	4.378775192020005e-19	True
218150_at	-0.5354292486941166	1.071435521650234e-24	-0.4383913562753037	2.7039183108714533e-21	True
221578_at	0.5337013515861685	1.0989892691904334e-24	0.4559107085020244	1.589653032151996e-21	True
201239_s_at	0.8267783669063767	1.1021008520045462e-24	0.825125141700406	6.852212853133226e-22	True
239252_at	-0.746698096716541	1.121564776033687e-24	-0.6091189676113364	9.766227342039063e-21	True
207968_s_at	0.602476613087825	1.1345384821983624e-24	0.5776816801619438	7.778420806977393e-21	True
235217_at	-0.6830818992702623	1.1441605287390012e-24	-0.697213866396762	6.185057592841412e-19	True
1555929_s_at	-1.4646492720973332	1.1530328315698391e-24	-1.4536347975708503	5.043433667809974e-20	True
228427_at	0.9872114818698522	1.1559494380035583e-24	0.9861054048582992	7.86851491663067e-24	True
228120_at	-0.6003489703009518	1.1886430680048191e-24	-0.6012089473684199	2.626444181216677e-21	True
211652_s_at	0.8114295811592276	1.2143080124088923e-24	0.8233795344129566	5.128452072164634e-20	True
226822_at	-0.6757303376143061	1.2348133423082337e-24	-0.6236313967611338	1.0681004686655762e-20	True
226268_at	-0.6389646079846248	1.244832173626426e-24	-0.5503034412955463	1.0365250763466173e-20	True
201640_x_at	0.631085532767337	1.2645809473986003e-24	0.6237194939271262	1.2367377131306454e-20	True
215783_s_at	0.9797279479134248	1.2808790805502268e-24	0.9095077732793512	4.413450330488002e-20	True
228468_at	-0.8098581566560948	1.2897785926726751e-24	-0.8171495748987851	3.69839943351435e-21	True
1554050_at	0.9061076165454012	1.3032517511633444e-24	0.9817003036437252	2.8364891324887417e-20	True
238480_at	-0.6878331519067954	1.3241497590625924e-24	-0.5587769230769233	4.321724517773364e-22	True
205206_at	-1.015986902529654	1.3316753879646998e-24	-0.9781733198380572	1.5016396169721618e-19	True
209200_at	0.9194151419622912	1.3439500286885448e-24	0.8590087854251012	2.75600866460019e-20	True
204436_at	0.591077989698058	1.355210412921618e-24	0.5542897570850194	3.9713909758001765e-21	True
209457_at	1.1511776677118457	1.3856616993650706e-24	1.1081025303643737	9.394072698725987e-20	True
216892_at	1.0079825885910676	1.4063081368291451e-24	1.003299129554656	8.618892631241726e-20	True
226000_at	-0.6522835125633448	1.4337042966989208e-24	-0.5890398380566797	1.768563598794765e-24	True
202605_at	0.5825400632131061	1.4516949349665674e-24	0.5771706680161923	8.592403421783254e-21	True
219045_at	0.6138811106070069	1.470641496346474e-24	0.634120242914979	4.996215956183938e-20	True
235957_at	-0.8832827847173049	1.510295719578005e-24	-0.8596271052631579	1.7749667662034717e-21	True
202130_at	-0.5273460742086826	1.538050800360547e-24	-0.4965852226720653	7.320378533523993e-23	True
204591_at	-1.295010080631916	1.5583110519359084e-24	-1.0488082793522269	4.561900174000081e-25	True
1559360_at	-0.8119431298625448	1.6102652315684256e-24	-0.707684554655871	4.895488629532134e-21	True
222716_s_at	-0.5611504508790777	1.6372659936423932e-24	-0.5184378744939258	2.399345720750212e-21	True
230192_at	-0.702437402175757	1.6661366292617234e-24	-0.6224930971659912	5.631245182443479e-22	True
202007_at	0.8918126340774637	1.7187819282144273e-24	0.8814767206477745	6.774833425297048e-20	True
219371_s_at	0.8609338967186688	1.727767010182324e-24	0.7820133805668039	1.606673333990289e-19	True
201849_at	-0.8765539493148519	1.755417062642252e-24	-0.8297721052631566	1.3872220427270867e-20	True
35150_at	0.6895649075903881	1.759129275763488e-24	0.6757393319838059	5.323540509795586e-20	True
213369_at	-0.988875039632936	1.8160536844441623e-24	-1.066467712550608	2.2940474229291632e-20	True
218660_at	0.6469123342239774	1.8509479474862693e-24	0.6616346153846147	1.2027216578823065e-19	True
231715_s_at	0.6889889386944054	1.853934314648481e-24	0.5230687044534417	1.9406598047323765e-21	True
233280_at	-0.9945108288164246	1.8540188664625593e-24	-1.1400002429149794	1.236518356204962e-21	True
36920_at	-0.6771126268898087	1.8540188664625593e-24	-0.5485021255060731	4.0092576212710514e-21	True
231439_at	-0.8666760557458714	1.927258705812369e-24	-0.8895921255060726	3.9991853980693754e-20	True
225034_at	0.517947725319217	1.9735628398131633e-24	0.5323877935222674	1.8092418616067455e-20	True
1559452_a_at	0.5262998428236763	2.0650922602798494e-24	0.4915897165991909	2.6530779285434377e-21	True
205005_s_at	-0.7480966940488639	2.0725195456280463e-24	-0.7291758097166001	1.1700459674901062e-19	True
225470_at	-0.6339576981611477	2.1053424519822948e-24	-0.5395735222672062	9.869213748678306e-24	True
236350_at	-0.7694219938386498	2.1053424519822948e-24	-0.8292291093117408	1.9525071677293304e-19	True
218728_s_at	-0.5039540423260928	2.1273689317334813e-24	-0.4427952024291492	4.772265945379861e-23	True
242887_at	-0.6883395264254961	2.12945443320554e-24	-0.6068613967611327	3.45490348564887e-23	True
206554_x_at	-0.5508302400094824	2.1762509835130863e-24	-0.4851170647773282	5.76117370818135e-21	True
242073_at	-0.5441117771262123	2.2206271224695142e-24	-0.4855640283400806	3.5207059795586475e-21	True
204797_s_at	-0.6935120865844658	2.2429842731070518e-24	-0.701577206477733	3.674891254277711e-20	True
223712_at	-0.7631381965438385	2.2520135492340444e-24	-0.7157922672064769	1.5335332529737148e-21	True
202842_s_at	1.1209009646704553	2.258081052998184e-24	1.2742884008097182	1.095776875228091e-22	True
226047_at	0.5783017997331636	2.296487807344568e-24	0.5763626113360338	8.598484859813014e-19	True
222881_at	-0.8143810683198363	2.377437954768277e-24	-0.7734934008097163	1.1399348983940938e-21	True
212327_at	-0.8778077218191703	2.4156582960921563e-24	-0.8544351417004048	3.155311874868425e-22	True
227210_at	1.1045869678909168	2.423698865246384e-24	1.232517429149798	3.7749316923734447e-19	True
217251_x_at	0.6228252502689642	2.4312270582515995e-24	0.5694722267206478	9.481172175148374e-23	True
205801_s_at	0.7483424354774801	2.4312270582515995e-24	0.7459048987854242	5.647083037828529e-20	True
225885_at	-0.7920767429078982	2.5335559282290363e-24	-0.70639653846154	1.1406881456108643e-24	True
223282_at	-0.6698001060417296	2.627348284505962e-24	-0.5434763967611334	3.2077804178127883e-24	True
237030_at	-0.6355788462140067	2.8604095276431463e-24	-0.6681690890688259	4.8104831102236115e-19	True
226087_at	-0.5620771830603585	2.8678334327848416e-24	-0.5070246761133603	9.85432353789848e-20	True
217983_s_at	0.9697092386115942	2.9561282660449477e-24	0.8357356072874502	3.8356902063630756e-24	True
212834_at	-0.5728824991648006	2.9799776459800582e-24	-0.5749296153846162	3.5394062178704624e-20	True
206875_s_at	-0.8548420425419688	3.0868004773007076e-24	-0.7325270445344128	1.1289925204099092e-24	True
212688_at	-0.6242149201714252	3.1105981542587808e-24	-0.507277914979757	1.6299875983910418e-22	True
212255_s_at	-0.6547746415305318	3.1909003292951993e-24	-0.6101654655870448	4.456562719266027e-22	True
226483_at	-0.6449655778007397	3.2249495104174443e-24	-0.5700593724696361	3.735908697060053e-21	True
227306_at	-0.5362400370601043	3.378084259032851e-24	-0.5069882388663967	1.2470762307012808e-20	True
230434_at	-0.6987181991166705	3.416581303557431e-24	-0.6523902429149793	6.361868263302725e-19	True
228236_at	0.5475425973075528	3.469146816107148e-24	0.4872000809716601	2.3859511168370003e-20	True
220625_s_at	-1.2954245761940468	3.50244819999312e-24	-1.3079195748987846	1.391618680220121e-19	True
225325_at	-0.5122920353684741	3.6045358302114855e-24	-0.491092712550607	1.4427066029625492e-20	True
1560754_at	0.8341175293840796	3.6325138681900446e-24	0.750872935222672	8.008402292738236e-23	True
1557636_a_at	-0.787254337525833	3.830832730116749e-24	-0.6058972267206482	2.4338391676643363e-20	True
219313_at	-1.183095423406045	3.8692421615450154e-24	-1.2485318218623478	4.1492653539928833e-19	True
235195_at	-0.726082781280964	3.8749623066079794e-24	-0.678682186234818	1.4495722878401092e-18	True
222273_at	-0.7576975940977019	3.9074223328136536e-24	-0.6585856072874501	5.1823203914220765e-22	True
209426_s_at	-0.6779780321550901	3.9131429039029205e-24	-0.6352464170040495	4.3520447465139094e-18	True
213457_at	-0.7655811613629258	3.922080713061109e-24	-0.7596328340080971	1.5616966463834196e-19	True
1559006_at	-0.5923956798080446	3.928533812144863e-24	-0.5028007489878528	4.627467834569754e-19	True
224008_s_at	-0.8515613178102246	3.932942625467328e-24	-0.9337989068825916	3.5689876539792723e-19	True
1552367_a_at	-0.7037139517107374	3.9411933615953954e-24	-0.7428137449392711	1.7464135675144704e-18	True
203562_at	0.6866589589125469	3.942414516151954e-24	0.607918522267207	4.1196818959995054e-20	True
226349_at	0.5208446124720446	3.9786873047854464e-24	0.4825721659919022	8.651450407452485e-22	True
209485_s_at	-0.9004709410230435	4.04172694917498e-24	-0.924689655870444	5.952656041103762e-19	True
1554462_a_at	1.0867710108044812	4.104669006015475e-24	1.0900936437246962	1.6555127238576993e-21	True
202960_s_at	-0.564466480578124	4.1311105987731424e-24	-0.4920611133603252	6.235502215600765e-21	True
229232_at	-0.7765444173544042	4.172539667223657e-24	-0.8261051619433202	6.001261225403232e-21	True
235474_at	0.5534233121868032	4.3585636395595095e-24	0.5525152024291495	3.504639311634297e-20	True
244065_at	-0.879379304142718	4.376367420487866e-24	-0.8428920040485837	6.361868263302725e-19	True
226436_at	0.9614185918575368	4.397064738763059e-24	1.0292922469635633	2.1419316818436342e-20	True
1554572_a_at	-0.548485898987144	4.397064738763059e-24	-0.5058600607287449	3.147066434592989e-20	True
206181_at	0.7447672387991582	4.55589265169335e-24	0.7803928947368419	3.7800844523437397e-20	True
212848_s_at	-0.5835297203328015	4.631109850799169e-24	-0.5833173076923082	3.418002430154226e-21	True
235229_at	1.1228373713937907	4.664057762483344e-24	1.2417256275303634	1.6226510195671017e-19	True
232164_s_at	-1.1676613501776534	4.9389060242191296e-24	-1.2318878744939266	2.4554807719790766e-20	True
208851_s_at	0.7505749070913929	5.149323535240471e-24	0.7456920040485819	3.55455028153898e-18	True
232116_at	-0.7656351943567535	5.151907789278963e-24	-0.6749129352226717	2.504593118356355e-22	True
238017_at	-0.5344646226819703	5.151907789278963e-24	-0.535846518218623	2.162055748796201e-20	True
243780_at	1.0386541305668031	5.151907789278963e-24	1.1319917206477736	5.748339654356831e-20	True
228677_s_at	0.8058298541094547	5.3112756521351204e-24	0.830648785425101	3.7072543565038593e-19	True
202054_s_at	-0.6174805822881543	5.349942596433979e-24	-0.5200129352226721	5.484677910361746e-20	True
238520_at	-0.7908598216606245	5.400709499524224e-24	-0.6441741700404853	1.3193932657690476e-22	True
241731_x_at	-0.7631295231484087	5.4333356434488754e-24	-0.6597057085020248	1.1165544150141845e-19	True
229537_at	-0.7677564369178376	5.4467193766394895e-24	-0.7197884817813769	1.4495722878401092e-18	True
1552667_a_at	0.7332015163075809	5.4881074782509476e-24	0.7015765991902843	3.026106408781645e-20	True
230003_at	-0.9995817812632688	5.516668595714415e-24	-0.8938572874493929	2.2308503899566482e-21	True
220016_at	-0.8278513346451094	5.516668595714415e-24	-0.7781657085020246	6.084186903435784e-20	True
225268_at	-0.5327543753892843	5.7942175094007545e-24	-0.527362004048582	4.060810708648596e-22	True
220937_s_at	1.0112128538935783	6.2664566979233424e-24	1.0355448987854254	2.4097468602948308e-20	True
213992_at	-0.6480795154900749	6.4310974571041024e-24	-0.4983675506072869	6.263929350137893e-20	True
215287_at	-0.7970003703497893	6.4358021176296255e-24	-0.7631331376518213	4.9522311175034883e-20	True
1555461_at	-0.7588831111520035	6.4900752957796086e-24	-0.7827108299595142	9.958262998934376e-21	True
210563_x_at	0.6302639416105182	6.5402681144001524e-24	0.6693409919028355	4.6277577307952714e-20	True
217825_s_at	0.8540698555604339	6.543550884432069e-24	0.8180724898785421	8.234259504350565e-22	True
231817_at	-0.8084989510170977	6.640227712396217e-24	-0.6328440890688256	6.3921415948787385e-22	True
224405_at	1.6527548591914176	6.712606526273173e-24	1.9302113360323885	6.648750395970578e-22	True
202409_at	1.0215986656804767	6.8043088471846e-24	1.0108635829959507	2.645034810848409e-18	True
230002_at	-0.8937631954326009	6.812365499530089e-24	-0.8740510728744946	4.6055439769657255e-21	True
215516_at	-1.2802839050104742	6.856814993618705e-24	-0.9657940080971664	1.6833442880276138e-18	True
225916_at	-0.7677408971256457	6.887551621443658e-24	-0.653496174089069	3.418002430154226e-21	True
223193_x_at	-0.6809707385231122	6.933546328411176e-24	-0.708202712550607	2.5396712596096173e-24	True
217362_x_at	0.611562811036638	6.944589186736506e-24	0.5801037449392714	2.5992406703118852e-20	True
1557113_at	-0.6761502146527545	7.022576222732761e-24	-0.508967449392713	3.3573294319829464e-22	True
226952_at	-0.7550321528587782	7.154626238371491e-24	-0.7539924089068828	5.0882369312010096e-20	True
207455_at	-0.7591475490784496	7.179473460643461e-24	-0.7533256882591095	2.2843708403401432e-18	True
224807_at	0.736695604788938	7.263597554975629e-24	0.7049086437246963	2.2289558899467352e-20	True
219037_at	-0.7415845729488104	7.404411375877135e-24	-0.6163797773279347	1.977987685505596e-21	True
228124_at	-0.8199232262287284	7.512287361351396e-24	-0.697586133603239	2.730435255257407e-20	True
223769_x_at	0.5057795138338409	7.698687575155931e-24	0.4578607894736839	3.5900895923389434e-22	True
228532_at	0.638704865533254	7.883369134078723e-24	0.7138194534412952	3.681273607710025e-18	True
208196_x_at	0.5067558900689411	7.942080618850487e-24	0.4455557692307703	3.9713909758001765e-21	True
202637_s_at	0.8887526694494791	8.007811832383861e-24	0.9061479352226725	1.1700459674901062e-19	True
218432_at	-0.7288936329980723	8.028222418980073e-24	-0.6519300607287466	1.167655444094666e-23	True
241985_at	-0.8348185369822465	8.099825264170572e-24	-0.7711321255060728	3.9229441152930375e-19	True
1552329_at	-0.8233789319774331	8.348199303735111e-24	-0.836523886639676	2.4554807719790766e-20	True
205285_s_at	0.7144643473747928	8.356643995575388e-24	0.8205377125506068	5.965111991854718e-20	True
224707_at	0.5003586413252761	8.577158756170019e-24	0.4440297165991893	2.4979295613938148e-20	True
209770_at	0.663770185328844	8.79254945763712e-24	0.7366262348178152	9.394072698725987e-20	True
227155_at	-0.8152233472898537	8.835972553112292e-24	-0.8362398785425107	2.3044775142491038e-18	True
209685_s_at	1.06586095302016	8.926216268429073e-24	1.2406605870445349	9.257369884068717e-19	True
211597_s_at	-0.5299938265090134	9.159352186423064e-24	-0.4332253036437237	4.7287090355830903e-23	True
207121_s_at	-0.6473257261190191	9.23520853016315e-24	-0.5080768825910926	1.732805957716884e-24	True
226865_at	-0.6431471971808521	9.293809329137132e-24	-0.6536182591093116	1.959260427272141e-21	True
218792_s_at	-0.6695497566391071	9.304358563713773e-24	-0.7122022672064778	1.5017035241630022e-20	True
207237_at	0.7948291307083615	9.309875199916944e-24	0.7505987651821862	9.481172175148374e-23	True
1557805_at	-0.785482223195831	9.43419571492888e-24	-0.759905890688259	2.262644384032364e-18	True
204411_at	0.6592650239163684	9.452201447491856e-24	0.6527672267206475	4.189465923152651e-19	True
209447_at	0.7188044380149224	9.57619915482728e-24	0.618273663967611	2.335911752392267e-19	True
204005_s_at	-0.8237709603210531	9.579155835274758e-24	-0.7538151417004038	3.0502205552061013e-23	True
230518_at	-0.5349139080610651	9.579155835274758e-24	-0.501477246963562	3.609698581377699e-20	True
204831_at	-0.6943869584241644	9.798329153458007e-24	-0.6759032186234819	1.9019077885210376e-21	True
212593_s_at	-0.624710542421644	9.86662901620709e-24	-0.5967680769230768	1.375924568614548e-22	True
204446_s_at	1.0722666924775657	1.0108399907246208e-23	1.093207631578947	8.857548043621093e-18	True
230917_at	1.0672803974972411	1.0169655890792357e-23	1.056224878542511	1.1098476977232842e-20	True
203970_s_at	-0.83374559375796	1.0224059639873518e-23	-0.70825931174089	1.6315605860149324e-23	True
211061_s_at	0.6377522176962744	1.0660532497376952e-23	0.6698604251012146	8.07733974131251e-23	True
236090_at	-0.6015048176545091	1.0985944845559128e-23	-0.5721375101214576	2.2940474229291632e-20	True
210301_at	0.8966645340944503	1.1058731527018877e-23	0.9487006072874492	1.5616966463834196e-19	True
208602_x_at	0.6808295739184921	1.1077718309133097e-23	0.6048719230769226	3.7800844523437397e-20	True
41329_at	-0.6063944444204556	1.1089933520046048e-23	-0.600520647773279	2.7039183108714533e-21	True
231068_at	-1.0595228691253054	1.1117614321355244e-23	-1.0006731174089063	2.571863360821518e-19	True
210663_s_at	0.9059845317233396	1.1117614321355244e-23	1.0352255263157897	8.598484859813014e-19	True
226722_at	0.8643776584078905	1.1132246597500587e-23	0.9110954453441292	2.4357941448682582e-18	True
219869_s_at	1.007964595382352	1.1259990104584676e-23	1.0584443522267213	2.2938667838369675e-19	True
203305_at	0.7223779663939327	1.1584343740336056e-23	0.6982573076923089	1.1663544902173793e-18	True
214847_s_at	0.6572741619185488	1.1829551003432724e-23	0.6273666194331993	8.423111508885088e-21	True
223164_at	0.6627830904631833	1.1829551003432724e-23	0.6038449595141699	7.463164746007476e-20	True
241417_at	-0.5634616029699022	1.1954654677423829e-23	-0.5070235829959513	1.2502665584032477e-19	True
221814_at	0.7332923321996853	1.2033804897974956e-23	0.8444915789473688	2.6696185322299733e-18	True
202150_s_at	0.7758703204361443	1.2221465392271943e-23	0.7197044331983804	9.15232769130295e-20	True
31874_at	-0.6362045200801193	1.2627936914028397e-23	-0.620210242914979	6.488372245150942e-21	True
201146_at	-0.7688300122731488	1.2654090479628538e-23	-0.7263195748987847	7.671937020897389e-23	True
205922_at	0.9226363620756788	1.2734328746059121e-23	1.0117730364372468	4.584533914511031e-20	True
38269_at	0.6580028679503717	1.2787484124830957e-23	0.5640214372469625	4.477154695101565e-23	True
204059_s_at	-0.6790034777363294	1.31211115586372e-23	-0.6567747975708489	2.888819852279626e-20	True
225387_at	-0.5010601934967837	1.4234395081580892e-23	-0.5019392712550612	7.236939451407365e-21	True
207254_at	-0.7336585936057853	1.4329848121524624e-23	-0.7100844534412953	1.1332544146310804e-18	True
204393_s_at	-0.9583210986629742	1.4791849888175744e-23	-0.8636462348178151	1.5456988362768944e-20	True
224638_at	-0.5050987418851365	1.4822597577666166e-23	-0.514999190283401	1.2935106262469347e-20	True
1555910_at	-0.63175667043331	1.5351320134420885e-23	-0.5766956477732785	2.4760287046732682e-20	True
214807_at	-1.1402985323320385	1.540814077785919e-23	-0.9896991295546558	8.448147853289918e-19	True
204385_at	0.7128676801017828	1.5636364581443834e-23	0.7694581781376506	9.257369884068717e-19	True
218999_at	0.6651558711743741	1.5870759333753866e-23	0.6776564372469629	1.916364156271023e-19	True
225962_at	-0.6274711754091034	1.590939124733023e-23	-0.6435034210526318	1.387126460376761e-18	True
200919_at	0.5194249731569058	1.6063294791512282e-23	0.450457914979756	7.463164746007476e-20	True
230064_at	-1.199133576236514	1.641017176990215e-23	-1.2787310931174076	5.9007654813301654e-18	True
210644_s_at	0.599435148134256	1.6734722378450512e-23	0.533930161943319	6.543694484207089e-19	True
224436_s_at	-0.8593992605496701	1.6776207383914726e-23	-0.7965106275303642	3.0938748623842023e-22	True
219515_at	-0.6367764173473266	1.689229955930885e-23	-0.5541485425101218	2.0685447149369317e-22	True
233887_at	-0.5623809836287179	1.7277267958173708e-23	-0.5824784615384617	2.7357883016485925e-17	True
1560397_s_at	0.7826980977039171	1.7349422810022066e-23	0.6843797773279352	5.491997764895738e-23	True
232653_at	-0.7434088009753379	1.7705493813550058e-23	-0.6963954858299601	1.8838575982659395e-20	True
220459_at	-0.519797043256843	1.781973176591427e-23	-0.5127292307692306	3.581939460380467e-18	True
203797_at	-0.556154635241779	1.793912718612124e-23	-0.5205342307692309	6.576387374459223e-24	True
203167_at	0.6998049282261287	1.829477070165429e-23	0.599196639676113	1.9019077885210376e-21	True
235085_at	-0.6466436756355959	1.8360895471405448e-23	-0.5995514574898788	2.6890913059152877e-22	True
201215_at	-0.5478827696165133	1.884008055459332e-23	-0.5134048178137647	1.1098476977232842e-20	True
204054_at	-0.5230709312519445	1.890732274578595e-23	-0.4801806275303644	1.3807229863697366e-21	True
1559477_s_at	-0.8280565711687077	2.048702770870753e-23	-0.8874429352226727	1.606898976385822e-20	True
212827_at	1.1786526777625237	2.048702770870753e-23	1.2360874696356268	1.6723437015121254e-20	True
217196_s_at	-0.7479968177677558	2.0849694476064206e-23	-0.7647472874493921	3.421742122808029e-22	True
235068_at	-0.8795899227867254	2.0873705153880945e-23	-0.8719624089068825	5.222940587297667e-20	True
219282_s_at	0.5498973821841139	2.1397253948080877e-23	0.5310749392712557	2.1006957762337717e-21	True
239547_at	-0.9574735156599452	2.1508031504605774e-23	-0.9847848380566804	4.1492653539928833e-19	True
222824_at	-0.6059220473018864	2.2658769805400402e-23	-0.5513456275303641	1.5491357827720657e-21	True
205107_s_at	-0.5707301964164354	2.3405089193241768e-23	-0.5638402226720647	3.9991853980693754e-20	True
226625_at	-0.8564989716846896	2.3771163471444348e-23	-0.7772820445344122	4.1492653539928833e-19	True
1553220_at	-0.7301155593839344	2.443004864302121e-23	-0.7623718421052637	2.315101177053446e-19	True
214459_x_at	0.7511794109807248	2.4818960485278102e-23	0.6503661538461554	5.202179331662508e-23	True
230405_at	0.5967384458608217	2.482356172439524e-23	0.5588905465587048	3.118462201628792e-19	True
217272_s_at	-0.6484540713421154	2.4992554930656242e-23	-0.6021279959514168	4.5665528787946346e-21	True
212611_at	0.57834428117126	2.5143017977624755e-23	0.5586017813765185	1.1022829300951297e-18	True
218502_s_at	-0.8384824657215225	2.5196944915196226e-23	-0.7514726315789471	4.495454490595197e-22	True
220577_at	0.7661179869447375	2.5547235230007797e-23	0.7369944736842102	3.644571840404402e-20	True
227973_at	-0.7624113834758335	2.557432478124125e-23	-0.7261715182186235	6.488372245150942e-21	True
1556347_at	-0.6422134602785861	2.5677425409871402e-23	-0.6200861943319831	1.2097779986741226e-17	True
204976_s_at	-0.6860211098178107	2.577634192142068e-23	-0.6618132186234824	1.5760233168930468e-20	True
223194_s_at	-0.531258056828796	2.5965109367062506e-23	-0.5056185020242907	5.793592844905027e-20	True
226395_at	-0.6961502109686846	2.656552985776427e-23	-0.5783877732793519	1.535209487609658e-22	True
225700_at	1.1294855158581318	2.665121794852258e-23	1.033011457489879	2.143643422807637e-21	True
204241_at	-0.587660875353895	2.76694312835187e-23	-0.5797199392712553	1.1308847199325001e-20	True
214734_at	-1.234121888023411	2.768018462873875e-23	-1.3142185627530356	3.178313679571867e-20	True
214331_at	-0.6376959284313851	2.7783544137464706e-23	-0.5916448178137657	5.793592844905027e-20	True
212902_at	0.7480799291179494	2.7959057701612996e-23	0.8036054251012139	2.044725235368052e-19	True
213320_at	-0.7591032245760287	2.803680951108949e-23	-0.6700167206477738	1.409038994320348e-23	True
222450_at	0.6478817850747459	2.8175371681742475e-23	0.6280181174089066	2.049005888695184e-17	True
227270_at	-0.7736323057175595	2.8238153742310497e-23	-0.8042893522267196	1.0239737418805124e-19	True
1555382_at	-0.7009803600159951	2.8827551174980643e-23	-0.52279967611336	1.3911201122159397e-21	True
243541_at	-0.5212042328855339	2.8971119577771784e-23	-0.4411758906882594	8.598484859813014e-19	True
206725_x_at	0.5990746078961545	2.9192431829931324e-23	0.5659784615384611	1.2587891592080447e-20	True
218100_s_at	-0.6923097027441153	3.088004479781168e-23	-0.579417004048584	1.901525902055196e-20	True
242320_at	0.5116147853295518	3.096025348964748e-23	0.4826606680161944	8.67474134204765e-21	True
220410_s_at	-0.8432067199010482	3.1351416516909244e-23	-0.8637291497975719	2.550017356221699e-18	True
1569257_at	0.6725674427960718	3.1431895383149224e-23	0.6383025708502026	1.8298507778290805e-21	True
227307_at	0.545216269266162	3.145725667875191e-23	0.6306046761133608	2.4798563419475925e-18	True
218783_at	-0.8388186216592094	3.234600929118893e-23	-0.8550571457489875	1.436295267009296e-18	True
219200_at	-0.5310159951126783	3.278291632433038e-23	-0.4957906072874491	6.746154354391432e-21	True
1552639_at	0.7186965279861858	3.293470331192336e-23	0.679737550607288	5.220198360192741e-22	True
227022_at	-0.6527384883921721	3.3027116036544704e-23	-0.5955098785425106	2.399345720750212e-21	True
229720_at	-0.6497904190000253	3.3432573199353185e-23	-0.5406418218623479	1.2142862988897847e-20	True
203556_at	0.5325017160011061	3.414021975007934e-23	0.5183618421052625	1.9525071677293304e-19	True
1562013_a_at	-0.5164661649018977	3.493982559263882e-23	-0.4900531578947369	3.9991853980693754e-20	True
227572_at	-0.6577683539254245	3.5300233569629256e-23	-0.566184615384616	2.8364891324887417e-20	True
228401_at	-0.7085173406436664	3.538279403791968e-23	-0.54030572874494	7.668184300886244e-22	True
208096_s_at	-0.8933018711283629	3.574052937754006e-23	-0.8127260323886638	5.646735719916485e-21	True
205102_at	0.5263760522281395	3.5891784575570663e-23	0.5010373076923074	4.627467834569754e-19	True
225133_at	-0.773878801622969	3.709848518942665e-23	-0.6527320647773269	6.5157343063341935e-24	True
227187_at	-0.5394493513667483	3.7599846132581473e-23	-0.5113515384615388	3.026106408781645e-20	True
227545_at	-0.7053745059419302	3.787131056480791e-23	-0.5493269838056687	1.3911201122159397e-21	True
236837_x_at	-0.6651341264368206	3.867374097724177e-23	-0.5854361133603234	5.748339654356831e-20	True
227433_at	-0.6611960426729117	3.867744973723709e-23	-0.575545910931174	2.7147105388913143e-22	True
216033_s_at	0.832537894701454	3.895254969670368e-23	0.7916906882591102	4.2287915811192233e-19	True
240180_at	-0.769646608405762	3.900312407907093e-23	-0.8440096558704449	1.399442068793355e-17	True
240382_at	-0.7118329169686568	4.093931452573113e-23	-0.7194824696356266	4.302281691028649e-19	True
229937_x_at	1.1510227144474976	4.143694055576758e-23	1.0772024089068823	5.952656041103762e-19	True
227525_at	1.3179844497572286	4.149671889917596e-23	1.4278864979757078	1.5919034173456574e-19	True
202413_s_at	-0.6128109344299391	4.204500859668597e-23	-0.4261901821862341	2.3873408006017414e-25	True
228008_at	0.678516764368225	4.295575150402251e-23	0.645652348178138	1.996841833258217e-21	True
1562281_at	-0.6803830400965415	4.387340493027154e-23	-0.7612774089068823	1.503348703875937e-18	True
1557632_at	0.7302294605829418	4.401085914960282e-23	0.6727339271255062	4.413450330488002e-20	True
225510_at	0.6344281766619032	4.4484647353099053e-23	0.57663048582996	2.2505171353714993e-19	True
226906_s_at	0.9460235037831616	4.4994283005378105e-23	0.7827107692307687	5.647083037828529e-20	True
1554343_a_at	0.8442487067077674	4.538370770567762e-23	0.7117510526315796	1.0609287484436092e-23	True
203922_s_at	0.6640133048292816	4.761762595564951e-23	0.7277139271255066	4.071222917385068e-19	True
232740_at	-0.563720262542112	4.9284141149434193e-23	-0.5252416396761133	1.208269914121638e-18	True
227577_at	-0.5919961340597637	4.954862516678874e-23	-0.4465503846153851	9.997810265330468e-23	True
210375_at	-0.6369611361088291	5.0746857322664293e-23	-0.5247823684210524	2.846040425167576e-21	True
212951_at	0.6502424259682651	5.273767273321229e-23	0.647728178137652	1.9529630195159665e-18	True
205124_at	0.7904320363629308	5.350873505814131e-23	0.7978386234817822	1.7241271247603078e-21	True
223751_x_at	0.8658864112107558	5.374059075446923e-23	0.9207839068825914	6.730833914895881e-19	True
201350_at	0.6076296378853965	5.426758768296561e-23	0.5935419230769234	2.0256658514560256e-19	True
218324_s_at	0.8218963524355216	5.680171569561263e-23	0.8596560931174082	1.1098476977232842e-20	True
200663_at	0.6960337856197488	5.687016964549519e-23	0.6010278744939264	1.9198010030934215e-26	True
219475_at	0.7106617567983657	5.743133149129806e-23	0.6535144939271254	1.0851987270390715e-19	True
222438_at	-0.7136185889024924	5.928335824486954e-23	-0.6470587044534408	2.335911752392267e-19	True
242287_at	-0.6536782842643166	5.93543324384206e-23	-0.6038531983805671	9.307251723092788e-20	True
205790_at	0.5488602891091723	5.93543324384206e-23	0.6248755668016193	4.302281691028649e-19	True
222218_s_at	0.6126881517793967	5.949048142126054e-23	0.5751298178137647	1.403944960042068e-19	True
220076_at	-0.6816394650208073	6.023081413240474e-23	-0.6214096356275292	3.5017025123233175e-19	True
212647_at	0.6698338658942296	6.066006058866599e-23	0.557138441295546	5.4729506795766105e-22	True
223598_at	-0.5923737390079528	6.116484906806493e-23	-0.4738001214574883	5.724234870827276e-24	True
1558236_at	-0.839081798176012	6.145324521037749e-23	-0.8200182388663961	2.8632700409274804e-20	True
228604_at	-0.5634781493516587	6.267191432345896e-23	-0.5425579757085011	9.23814045022128e-20	True
201650_at	1.5544926863551456	6.363632174894673e-23	1.2458373279352235	9.004524178125047e-19	True
219905_at	-0.5669649511940467	6.371632039266456e-23	-0.5004860121457488	1.1871809500898504e-18	True
211320_s_at	0.5787562969126032	6.424462715511809e-23	0.5219813562753037	1.1056848631594364e-19	True
228654_at	-0.938878867568158	6.713990297522112e-23	-0.8542200809716602	4.584533914511031e-20	True
205291_at	0.7110927924888892	6.759446098809579e-23	0.6908207287449395	4.378775192020005e-19	True
209500_x_at	0.5413692190446215	6.841339622087954e-23	0.5109563562753037	9.718011462453998e-19	True
229744_at	-0.6597147875697155	6.986426603467468e-23	-0.584669655870445	4.996215956183938e-20	True
237025_at	-0.529173565793011	7.026776486859416e-23	-0.5018919433198388	4.302281691028649e-19	True
222237_s_at	-0.8040470699159122	7.091185482567209e-23	-0.7054723279352224	1.3120337729413382e-19	True
225623_at	-0.7698738525947709	7.093344515045199e-23	-0.7861901012145749	5.793592844905027e-20	True
243023_at	-0.7153823971044115	7.129187553547895e-23	-0.6523801417004051	7.393756261815235e-20	True
235240_at	-0.5219817889994602	7.318742717505895e-23	-0.4212812753036434	2.9670882356115362e-21	True
228305_at	-0.5616273038100545	7.335581899887297e-23	-0.4790065182186227	3.6374692842241674e-19	True
217757_at	0.7336023685980042	7.459502783078953e-23	0.6724088259109315	8.04039552034693e-17	True
209948_at	0.5840552407668262	7.464790716309387e-23	0.5097251214574907	2.4357941448682582e-18	True
229394_s_at	-0.5814206174655279	7.558751221618471e-23	-0.4106755465587053	3.11363765761717e-23	True
227955_s_at	-0.8543849125838716	7.558751221618471e-23	-0.8094207085020235	3.300122904013907e-18	True
213125_at	0.9478656364875032	7.687785663441231e-23	0.9152328947368424	1.503348703875937e-18	True
226813_at	-0.5329069552815583	7.715687267759809e-23	-0.4798347368421058	8.01547291022611e-21	True
225990_at	-0.8780283850082079	7.715687267759809e-23	-0.9254831174089064	2.4798563419475925e-18	True
215706_x_at	0.8920337198939746	7.776135652002367e-23	0.7871262348178121	5.952656041103762e-19	True
218701_at	-0.8488513313574061	7.947259766726498e-23	-0.7920746963562753	5.748339654356831e-20	True
208872_s_at	0.5955364700673854	8.03117164542196e-23	0.5089444331983799	2.9712781199904087e-22	True
1559190_s_at	-1.0320285361965944	8.140905818804902e-23	-1.022471497975709	5.593422945846755e-19	True
229331_at	-0.7431704659798684	8.237771631492357e-23	-0.6843626518218633	2.4979295613938148e-20	True
205798_at	1.049094921321596	8.312030337362127e-23	1.0429504048583	2.645034810848409e-18	True
1558662_s_at	0.9252009208579908	8.679500200987515e-23	1.0917833400809729	1.4567320212633956e-19	True
224763_at	-0.6598532841333749	8.954130199768766e-23	-0.5686853238866405	1.8092418616067455e-20	True
239370_at	-0.9200572824417464	8.960703961501838e-23	-0.9311811336032392	3.674891254277711e-20	True
235610_at	-0.5523936455791157	9.066793778249896e-23	-0.4700059919028341	1.970738069882225e-19	True
202904_s_at	-0.7615029398233327	9.219738495109464e-23	-0.7711187449392716	1.3120337729413382e-19	True
228569_at	-0.7180196184458232	9.281642709346512e-23	-0.5905464170040489	5.128452072164634e-20	True
204375_at	0.5719280623106674	9.290096032704908e-23	0.5456140688259108	2.2285310714298507e-19	True
209425_at	-0.791463744511054	9.358338327055024e-23	-0.615667388663967	1.547618826672383e-17	True
204146_at	-0.7496984029543312	9.364316859424812e-23	-0.6711131781376514	3.117555003613962e-20	True
229492_at	-0.5652614561804572	9.45278470615378e-23	-0.5811471457489867	2.2938667838369675e-19	True
214855_s_at	-0.7617559419891822	9.53424861470092e-23	-0.6797606477732785	5.2647710660259414e-24	True
210409_at	-0.5873845747643026	9.680041256929276e-23	-0.5766516801619437	7.758033546135785e-17	True
1555724_s_at	1.0483850534950898	9.838375951423694e-23	1.1233711943319855	3.161987676144012e-17	True
202743_at	0.5905820649790516	1.0163479457965932e-22	0.6379826518218623	4.6888771938120935e-17	True
229635_at	-0.6717224865908368	1.0289091567015835e-22	-0.722432975708502	2.6696185322299733e-18	True
201235_s_at	1.2396295169941411	1.0830980665873561e-22	1.2400482793522274	5.291134519207435e-19	True
227711_at	0.683999019616519	1.0844835129781303e-22	0.7135961133603237	3.40080936891789e-19	True
214080_x_at	0.6590326760001158	1.106448244665804e-22	0.5497061943319821	5.0334906591224885e-18	True
215535_s_at	0.6679944295320084	1.1095962626544793e-22	0.6779967408906886	4.3887256943797616e-18	True
1552575_a_at	-0.5413301940630197	1.118744577685551e-22	-0.5375934210526321	8.847099318841551e-19	True
229290_at	-1.0701941826073689	1.1288301738425077e-22	-1.105609170040486	3.674891254277711e-20	True
201366_at	-0.5610256849112396	1.1368558275268011e-22	-0.5120178137651816	5.965111991854718e-20	True
225611_at	-0.579544346599753	1.140029323578297e-22	-0.4580400809716618	1.0974731761238525e-21	True
210521_s_at	-0.7671529388748888	1.1465438143558864e-22	-0.7720935425101216	6.604359256615706e-19	True
230479_at	-0.7726606652062494	1.155438153395576e-22	-0.7519240485829961	4.079642638566831e-18	True
203047_at	0.5522063459025813	1.1581874656259078e-22	0.4910815182186239	7.526134149729771e-20	True
211181_x_at	0.5019255878478828	1.1694609229626313e-22	0.4087429554655868	3.4845561378028523e-22	True
209671_x_at	0.7878228517985076	1.1770158696291562e-22	0.8110663765182196	4.9522311175034883e-20	True
206104_at	-0.9157060966068332	1.1855996021036547e-22	-0.9490922672064775	9.992954299728208e-18	True
214461_at	1.0140581076767374	1.2234671930667582e-22	1.0661547368421047	6.543694484207089e-19	True
1557137_at	-0.6151947528877982	1.2264011253043413e-22	-0.5405576113360331	2.060560194759697e-20	True
228024_at	-0.7356107400165603	1.2429246673733655e-22	-0.6339552631578949	3.853218512880449e-21	True
222794_x_at	-0.623462321568611	1.2465364223783391e-22	-0.5069319635627547	1.2490441100144669e-21	True
200838_at	0.6714864766038647	1.248395945338281e-22	0.5250908906882596	1.3911201122159397e-21	True
227471_at	-0.8089527982255575	1.2691712246632517e-22	-0.8042565182186232	9.024771880815611e-21	True
230128_at	1.372375408811332	1.2796235306181762e-22	1.4155281781376514	5.748339654356831e-20	True
214126_at	-0.5094571861215684	1.321010847480951e-22	-0.5498587246963567	1.436295267009296e-18	True
1562921_at	-0.8065834388465772	1.3251425595921586e-22	-0.8539896356275314	4.005721097828204e-18	True
209149_s_at	0.6023851039431241	1.3276128116325331e-22	0.5194375910931175	1.1888011468675725e-21	True
205718_at	0.5693104409841189	1.32811425565432e-22	0.518137226720647	9.85432353789848e-20	True
228095_at	-0.6262200086492427	1.3321097565645052e-22	-0.5287851417004052	1.3629296970281565e-22	True
227624_at	-0.6368579200050941	1.3337317151620194e-22	-0.49137366396761	2.6004779860465382e-23	True
211638_at	0.7292196752427751	1.38928863113365e-22	0.6903337246963561	1.2545922418610021e-18	True
1555526_a_at	1.0128980775919445	1.408097288225539e-22	1.04120971659919	1.8439404822047402e-18	True
244579_at	-0.9661612926587552	1.4322000411040503e-22	-0.8727908299595146	6.205157577952441e-20	True
228033_at	-0.7232017298243235	1.4448381776926123e-22	-0.6541413765182185	1.2935106262469347e-20	True
226841_at	0.8178005555866218	1.4657552968503635e-22	0.8715597165991893	1.6179739168529845e-17	True
227492_at	-0.7621176887014778	1.4800120152648042e-22	-0.6551460526315775	2.429425763705021e-22	True
219092_s_at	-0.5035616463329152	1.5276724205180337e-22	-0.4929503238866406	2.01707841160336e-21	True
207697_x_at	0.6420223308265641	1.5750537780379051e-22	0.6198103441295544	1.898680145229736e-19	True
222651_s_at	-0.7286796813014889	1.5907891279335437e-22	-0.7261062753036427	7.960125229485899e-20	True
229568_at	-0.6778826220095678	1.6009506046419926e-22	-0.6573741093117418	1.1056848631594364e-19	True
226458_at	-0.7921108317431537	1.6291979593593978e-22	-0.7897850202429151	3.0313459626633317e-18	True
207908_at	-2.484272205663768	1.6537493227311245e-22	-2.860341255060728	2.92338234240117e-18	True
210652_s_at	-0.7514832658899782	1.687532957499349e-22	-0.7302943522267205	5.702202564808276e-20	True
210629_x_at	0.6064572356282404	1.7016838403725524e-22	0.5603245141700413	9.387866582563754e-21	True
238619_at	1.0130435117918544	1.711414885787584e-22	1.0853914979757082	9.088243556016569e-19	True
244407_at	-0.7167383350980987	1.711414885787584e-22	-0.7438356477732793	6.262842381248504e-17	True
224751_at	-0.6297300456102568	1.7148462301693665e-22	-0.5697689473684218	2.91595026272691e-20	True
242477_at	-0.6724535807380859	1.7148462301693665e-22	-0.5997014372469636	4.7623419433342776e-20	True
206482_at	-0.7833024993311318	1.7510028041618977e-22	-0.7919349999999996	3.7431200191532204e-19	True
205404_at	0.9287425483317312	1.8491267358697885e-22	1.0677942510121463	3.528879434451639e-17	True
223895_s_at	-0.8582652220527427	1.9114201344171312e-22	-0.8695795546558704	1.0050186452894808e-19	True
244007_at	-0.7327707204814395	1.9522094970100533e-22	-0.7304153036437251	5.174031170543495e-20	True
205242_at	1.6471723465785253	1.9578508933775065e-22	1.357081093117408	1.5923832200151424e-18	True
207098_s_at	-0.612995729573056	1.9810714768553649e-22	-0.5063872064777328	1.095776875228091e-22	True
228411_at	-0.5579214445266253	2.0225914954682665e-22	-0.5099846963562751	5.941227437623937e-21	True
214366_s_at	0.8360182098079062	2.0442699969287013e-22	0.8457029149797561	6.3462401848135755e-18	True
205926_at	0.5087945493792664	2.0502911720573693e-22	0.4855708906882583	1.898680145229736e-19	True
209493_at	-0.8128982581750209	2.0509327261040097e-22	-0.7208782995951406	6.964927733699194e-23	True
242946_at	0.8391677669799859	2.0509327261040097e-22	0.9500358097165992	3.2713729773219756e-18	True
218559_s_at	-0.5278030908595406	2.1111088633558278e-22	-0.4458026720647758	1.5598187097984878e-20	True
225872_at	-0.6389188012619944	2.1496924987930375e-22	-0.5999970647773267	1.7749667662034717e-21	True
231726_at	-0.9336443133086528	2.179285981744263e-22	-0.90786483805668	3.7749316923734447e-19	True
205739_x_at	-1.0337547571770316	2.212796331780909e-22	-0.9772214170040484	4.043960338084676e-18	True
229139_at	-0.7258942750169851	2.212796331780909e-22	-0.7196910121457494	1.1785844183017717e-17	True
206693_at	-0.9235879256462142	2.233849641694797e-22	-0.9063443724696372	7.999413575923229e-19	True
213423_x_at	0.6830262832380196	2.2669623954348283e-22	0.647832570850202	9.004524178125047e-19	True
213056_at	-0.7075199395225195	2.288607324458204e-22	-0.6747427327935203	3.3017951441284327e-20	True
218585_s_at	-0.7338995536366448	2.384444120971452e-22	-0.6870493927125496	1.2321992050040573e-18	True
229739_s_at	0.8678307407420531	2.410789569148709e-22	0.754573704453442	4.772265945379861e-23	True
236760_at	-0.5006246715516252	2.4367815344251304e-22	-0.5069457085020241	7.563871073378454e-18	True
218979_at	-0.6439337852304555	2.4497376816110003e-22	-0.5295985020242915	1.2256623509730533e-21	True
231913_s_at	-0.6996660489333518	2.4965503628676484e-22	-0.6635301012145742	1.3807229863697366e-21	True
204629_at	0.7127588331729011	2.535430934156796e-22	0.6675446761133594	1.6385886661921136e-19	True
225186_at	-0.8095814038461517	2.5617397686562274e-22	-0.7522744331983802	2.3787287328565123e-19	True
237999_at	-1.343155139838904	2.611317750735672e-22	-1.3881187044534429	4.0682583560647806e-17	True
218898_at	-0.8176037144191811	2.6129856855238977e-22	-0.9010276315789474	2.846040425167576e-21	True
235452_at	-0.5879475035248134	2.6320598511485233e-22	-0.5849651619433205	5.695519639720561e-19	True
237713_at	-0.7650964629540477	2.6717189755239222e-22	-0.753583198380567	2.085709392033363e-17	True
225474_at	-0.5138042585890807	2.6847698750640383e-22	-0.484463562753036	8.367018056750223e-20	True
221488_s_at	0.5525040267369297	2.797185260719921e-22	0.4678286842105255	1.621220755855268e-21	True
205779_at	0.6948777721716565	2.850838786069069e-22	0.6615056072874497	2.0840908288741625e-19	True
200756_x_at	0.7065378425653317	2.8759900764200527e-22	0.6855166599190294	7.821234430448307e-20	True
1556213_a_at	-0.6560313898636775	3.02864445697522e-22	-0.547196336032389	2.6729945818612763e-19	True
1554168_a_at	0.7924322517907216	3.02864445697522e-22	0.7870809716599183	1.2887935874544857e-17	True
213454_at	-0.586093594692249	3.030699890659597e-22	-0.5471257287449394	3.8176599001127157e-20	True
202064_s_at	0.9514419877587011	3.0628626580090304e-22	0.9294963765182196	7.778420806977393e-21	True
225574_at	-0.5533496718488983	3.0768946003766657e-22	-0.4328869028340065	3.0334681712718297e-22	True
212689_s_at	-0.6463269572775373	3.0969468549810056e-22	-0.5984728137651807	2.309712068616999e-22	True
209633_at	-0.7218714726791399	3.1041602685911624e-22	-0.6865092105263146	1.3196013055454711e-20	True
218825_at	0.6104407118463542	3.1129881485374523e-22	0.5949311740890684	4.421494628169233e-19	True
209421_at	-0.8680082653803668	3.1458723726549864e-22	-0.8154762348178144	1.3041660322785023e-23	True
243444_at	-0.725434565209081	3.1598768498805683e-22	-0.6718922469635631	6.713861863827362e-18	True
215017_s_at	-0.8419708423883787	3.18790701979182e-22	-0.679367874493928	3.69839943351435e-21	True
201522_x_at	0.712113498396849	3.286039480437949e-22	0.6668416396761128	5.1786140952319046e-27	True
1553960_at	-1.0283043632718474	3.2861519995322785e-22	-0.907714736842105	2.8896933934564315e-19	True
222621_at	0.546682555285811	3.32270287251054e-22	0.5829816396761132	5.442019350007326e-19	True
208740_at	-0.635212578713794	3.3602830229974946e-22	-0.544696093117409	2.1006957762337717e-21	True
229555_at	0.6652476156748133	3.393579841068633e-22	0.6891495141700421	1.5747367110435447e-17	True
1554018_at	-0.9043414156910884	3.402360812408661e-22	-0.7494637246963558	2.1661903744131421e-19	True
206846_s_at	0.5080705898261686	3.4560930513129e-22	0.4323475910931185	1.1332544146310804e-18	True
205303_at	0.5860061205621325	3.4628572356159973e-22	0.577936133603238	7.157817460911021e-18	True
202953_at	0.9838103117161212	3.4636388517452295e-22	0.7878238866396758	6.832652058162231e-20	True
1555852_at	0.8771077789452476	3.4643187565280543e-22	0.9386797368421052	3.0313459626633317e-18	True
230679_at	-0.7711606008748321	3.495346861479824e-22	-0.690786983805669	2.1612106191981762e-18	True
220985_s_at	-0.6213888428236722	3.5097415383899307e-22	-0.5531792914979752	2.1622267142336947e-20	True
224650_at	-0.6486682008118365	3.5338763445310397e-22	-0.5552967611336026	3.562478980221812e-23	True
222240_s_at	0.5717286433106384	3.5636547641614345e-22	0.5415713967611344	1.391618680220121e-19	True
218436_at	0.5714540032063105	3.569280107648876e-22	0.4738026113360325	1.200974977130074e-21	True
57715_at	0.5003401986566092	3.569280107648876e-22	0.4212758097165991	2.1044631315352744e-19	True
235159_at	-0.6431296571480124	3.6595124810499444e-22	-0.6289170850202428	7.882986398552805e-20	True
213491_x_at	0.6133176412155686	3.676777355549896e-22	0.6046031983805662	4.941365666409458e-21	True
201944_at	0.5298519464907586	3.751765364495329e-22	0.4528989473684195	6.714308420948458e-22	True
225478_at	-0.5554607424265987	3.823012141807705e-22	-0.5683668623481779	2.495010358563866e-21	True
201667_at	-0.5209075054323167	3.9317897875535323e-22	-0.4497515384615376	1.1173903679784508e-21	True
207238_s_at	1.1617435777299638	4.0066695869030323e-22	1.3669293927125512	3.613329673168655e-18	True
214428_x_at	1.119982673356504	4.015843690046103e-22	1.0847722267206477	1.8092418616067455e-20	True
210314_x_at	0.6404685020950732	4.0294499496727033e-22	0.6382616599190278	1.621971211609982e-18	True
226374_at	-0.7866290509470254	4.041802474357399e-22	-0.707840708502026	1.0974731761238525e-21	True
202969_at	-0.6074356501266928	4.0876852324653297e-22	-0.4903282591093125	2.8632700409274804e-20	True
241866_at	-0.6395926651000804	4.0876852324653297e-22	-0.5813070040485835	2.6729945818612763e-19	True
212637_s_at	-1.003472961057159	4.379261544520374e-22	-1.0499447570850204	1.3248014134624004e-18	True
204225_at	-0.6242304521601858	4.402884248600885e-22	-0.5851044129554648	9.471996208525196e-21	True
242657_at	0.5938891602375386	4.413397589777936e-22	0.580770607287449	1.3988936229235341e-18	True
204469_at	-0.908042341549642	4.41970794571594e-22	-0.920347773279353	6.770657659526245e-18	True
220088_at	0.9379087301322184	4.431289384610794e-22	0.9756820647773284	4.0092576212710514e-21	True
229666_s_at	-0.6724979589443943	4.458635484992753e-22	-0.6249937044534422	2.752287050996528e-19	True
215906_at	1.118985783043376	4.459710280028646e-22	1.13592044534413	1.3497763860155778e-17	True
218692_at	-0.6018830610295554	4.46627737717624e-22	-0.5435871052631578	2.5724538235047016e-18	True
209543_s_at	0.6256885431259045	4.493699184940266e-22	0.5785673076923068	1.2314351728817248e-17	True
222915_s_at	0.695688920649191	4.565092073286497e-22	0.6701017611336031	3.327956651097543e-18	True
221799_at	0.5289606372342257	4.764761269918354e-22	0.5314064372469636	1.403944960042068e-19	True
203598_s_at	-0.7265209778991236	4.784554127883723e-22	-0.7383794129554655	2.94649627573751e-19	True
218694_at	-0.6288660021587699	4.81752475865383e-22	-0.5882542105263155	7.882986398552805e-20	True
222538_s_at	-0.813083767988588	4.939743728767455e-22	-0.7309091295546564	7.882986398552805e-20	True
208812_x_at	0.71077474506314	5.194314947684821e-22	0.6214254453441299	3.3853722548347364e-22	True
224356_x_at	0.7120856146662068	5.381930335307599e-22	0.6996371457489872	6.154323492981918e-17	True
211430_s_at	1.111161271216137	5.40150980048717e-22	0.813025445344131	4.415477060269309e-28	True
1556061_at	-0.5940056103203463	5.408470146952022e-22	-0.5647313157894738	1.2097779986741226e-17	True
218940_at	-0.7367054832571256	5.427862799407214e-22	-0.6177587651821863	1.7384999606874164e-19	True
214129_at	0.5999614914993945	5.433026803433012e-22	0.5904647975708492	3.0547575823087e-20	True
212316_at	0.6053457079994928	5.433026803433012e-22	0.580931720647774	3.6374692842241674e-19	True
205153_s_at	0.540515011069904	5.504387010428419e-22	0.4889029352226712	4.1608140393008005e-20	True
227921_at	-0.9160746248655172	5.504387010428419e-22	-0.8960603036437247	1.5332297533416592e-17	True
1555416_a_at	1.1632601811493184	5.562432854058887e-22	1.2231354251012148	1.7152853479298489e-18	True
238623_at	-0.9507805105390542	5.659630373943628e-22	-0.8645419433198382	1.3499570526233037e-18	True
226747_at	-0.7150136945195472	5.666267352160464e-22	-0.6762484817813768	1.0438402545099684e-19	True
211655_at	1.8325330711403995	5.6892607990471455e-22	1.5674154048582984	1.520858250787795e-23	True
225589_at	-0.6152173601115466	5.691085426835194e-22	-0.6038808704453436	3.4017616285503473e-20	True
232541_at	-0.8027746786118707	5.759561830438351e-22	-0.6149252226720652	2.650073652906558e-20	True
207521_s_at	0.6905584597548214	5.8189247493483585e-22	0.6426377732793531	1.638376591751633e-20	True
204873_at	-0.6196436031574681	5.825924596520154e-22	-0.5662354453441294	7.181690291222739e-20	True
202439_s_at	-0.5426139758500583	5.878621507015039e-22	-0.4945168825910926	1.0278946990300102e-17	True
239832_at	0.8694062933877882	5.954335494235863e-22	0.921106801619433	1.0050186452894808e-19	True
209121_x_at	0.6341070102700965	5.9565351852269875e-22	0.6386086234817832	1.659419674964331e-17	True
211182_x_at	0.6154776964305952	5.970870992448437e-22	0.5421153846153848	4.268082754733563e-19	True
230323_s_at	-0.6128386691840524	6.071217590290601e-22	-0.6346302429149802	8.857548043621093e-18	True
65472_at	-0.5530922022805114	6.129074209731582e-22	-0.5366490890688258	2.1607198347045178e-17	True
239294_at	1.1037056586874685	6.13300833449264e-22	1.2859016801619436	1.23869571177588e-19	True
223499_at	0.6772757760574472	6.1432927390430475e-22	0.6862503238866404	7.054993456622199e-19	True
222412_s_at	0.783887171633025	6.188715951860942e-22	0.702901578947368	1.8092418616067455e-20	True
235401_s_at	1.453991744748168	6.293615269108678e-22	1.485305	4.145793366368818e-22	True
231995_at	-0.7223518005648181	6.341804516978316e-22	-0.6780332995951426	8.847099318841551e-19	True
202892_at	-0.5309598389166479	6.550571867632242e-22	-0.4858429959514181	1.0536237910726418e-19	True
1555905_a_at	-0.7653616767256005	6.762084104531422e-22	-0.8782080769230776	1.7733444309888651e-16	True
224374_s_at	0.5480562940672709	6.781564146323529e-22	0.496007267206477	1.861599008039591e-18	True
228271_at	0.556980798653778	6.892699210927033e-22	0.5808941497975715	3.7446587573611483e-20	True
205574_x_at	0.7319000196306752	6.936810278960785e-22	0.6021782388663954	3.55455028153898e-18	True
208906_at	0.5819040730585225	6.940429861118643e-22	0.424059230769231	1.691667107825474e-23	True
202536_at	-0.6277320609163075	7.065341501728744e-22	-0.5460698785425091	2.1419316818436342e-20	True
1559607_s_at	-0.7175245514460208	7.146186599565283e-22	-0.7037344534412959	5.793592844905027e-20	True
202211_at	0.5906123689448232	7.357543439218845e-22	0.6707821457489889	5.647083037828529e-20	True
230312_at	-0.6840321576965526	7.479371211525186e-22	-0.6196065587044535	1.769388750216053e-17	True
203075_at	-0.5590070792729503	7.517699826160912e-22	-0.4930762550607301	4.913411572127429e-22	True
203830_at	-0.600580919944932	7.54406147812486e-22	-0.5494888461538467	5.741534474814677e-18	True
210972_x_at	0.8245357725574036	7.698986990608697e-22	0.733769251012145	1.687337603107835e-19	True
232038_at	-0.8036053312158475	7.83777479798191e-22	-0.8097238259109316	2.7357883016485925e-17	True
228528_at	0.7819045099161998	8.272106078864333e-22	0.778030222672065	2.315101177053446e-19	True
202932_at	-0.715563495555049	8.426686243465428e-22	-0.5956261943319845	1.0161232216620116e-25	True
227148_at	-0.7892013351971897	8.448466431997153e-22	-0.8090639068825896	6.240875276282235e-18	True
1558195_at	-0.7831908218446512	8.51516173951651e-22	-0.7801239068825909	3.6598767536882846e-17	True
202625_at	0.8084173210306923	8.532919465864301e-22	0.7943433603238859	2.8364891324887417e-20	True
204444_at	-0.8461824192654489	8.582651470470271e-22	-0.802448765182187	2.187520794339228e-21	True
205306_x_at	0.7389118310636745	8.582659947031708e-22	0.7407471255060738	1.180442690218766e-19	True
205709_s_at	-0.8365072579025189	8.689266173675756e-22	-0.8120981174089064	3.3017951441284327e-20	True
239133_at	-0.6128074473542633	8.736767029449499e-22	-0.5198899797570853	2.335911752392267e-19	True
209228_x_at	0.6623348190665629	8.752188795030487e-22	0.5897252226720653	3.118462201628792e-19	True
217931_at	0.5337206714065308	8.79152627646275e-22	0.4999078340080958	9.110304870493298e-21	True
226878_at	0.6043583924471306	8.834337488950623e-22	0.708257085020243	4.079642638566831e-18	True
221593_s_at	-0.5816405381394892	8.877597361581461e-22	-0.5369048987854246	1.2661674941568904e-18	True
224472_x_at	0.507544952418536	9.125229958288969e-22	0.4240852631578953	1.5199969211718564e-21	True
224674_at	0.5556358918561229	9.590009247364112e-22	0.5081230161943324	5.907990661783909e-19	True
219148_at	-0.8319013381628476	9.59807003434232e-22	-0.716928259109312	4.672373082471615e-19	True
219566_at	0.5312573200751699	9.66285844432123e-22	0.4857641902834002	3.96793372767578e-20	True
1563497_at	-0.7640871373757799	9.712623182501628e-22	-0.6754878340080968	4.3887256943797616e-18	True
219340_s_at	-0.5420418862114587	9.87602948732818e-22	-0.6195030364372478	4.8104831102236115e-19	True
228973_at	-0.5440187792672898	1.0008344605991549e-21	-0.6024555668016189	6.369598295439907e-17	True
226003_at	-0.8746811193871886	1.0065720904419097e-21	-0.7397157692307683	2.272392071278072e-19	True
204237_at	-0.9874460529642404	1.0080405638683945e-21	-0.8299211133603235	8.300452452423211e-19	True
211689_s_at	1.1019678919693692	1.0085831918394333e-21	1.0361459514170033	1.9401731729628267e-17	True
209765_at	0.6258378117125808	1.0124735838487324e-21	0.6725188461538467	1.506823445157505e-17	True
227163_at	-0.5421757024008357	1.0228541860983e-21	-0.5394325506072875	6.832652058162231e-20	True
205330_at	-0.6937989177012235	1.0390286295178696e-21	-0.6562570647773276	8.233873672619898e-19	True
209356_x_at	0.685472141328815	1.0628701857411121e-21	0.6945462753036447	7.492987099489065e-18	True
219377_at	-0.9154684054174542	1.0632064949076839e-21	-0.9465017408906888	8.385368439208734e-18	True
218311_at	-0.8277254981208043	1.0727118920867106e-21	-0.649241619433198	4.945717701279269e-23	True
240242_at	-0.7309537027016481	1.1017065596799716e-21	-0.6306472064777342	3.369872164165441e-20	True
221597_s_at	0.5245996141176665	1.1102494371643464e-21	0.4539193927125513	1.56189573449145e-21	True
211557_x_at	0.6382603041710327	1.1107657073327466e-21	0.6196578340080983	6.008018577543458e-19	True
206148_at	0.5231430653931114	1.1135151422345074e-21	0.5086984615384607	1.490697862667892e-18	True
239300_at	-0.6307995692116569	1.1144486603301297e-21	-0.5297109109311737	1.0860328261528143e-17	True
238759_at	0.6029375068833007	1.1504279131689696e-21	0.6659604453441288	5.194151035065314e-19	True
241808_at	-0.7160756580823003	1.1594170649698705e-21	-0.6871605668016194	1.9166796851949336e-18	True
203775_at	-0.6032180806106826	1.1990324624569605e-21	-0.567343441295546	6.303270732837424e-19	True
218868_at	-0.5785926633801405	1.1990324624569605e-21	-0.5382532388663961	1.5332297533416592e-17	True
212358_at	0.6227619722120004	1.2043220799320129e-21	0.6281774898785422	2.9763507585848296e-18	True
228091_at	-0.6291810295362509	1.2113448961714786e-21	-0.5622623076923077	7.393756261815235e-20	True
226251_at	-0.6208663477322249	1.2303543611557478e-21	-0.5525446356275303	1.4033858580490162e-21	True
213984_at	-0.6676682165708769	1.2374176128848054e-21	-0.560970769230769	1.631465909713368e-17	True
223991_s_at	0.5705085515911235	1.247433167381116e-21	0.5030916599190274	6.0090372064682664e-18	True
216705_s_at	0.7322909767135724	1.319590857717615e-21	0.630582773279353	2.714858494429742e-18	True
204890_s_at	0.6811705278693995	1.3716660780456554e-21	0.6800842510121461	7.223001874275692e-18	True
243108_at	-0.7747399243120223	1.3820770172337704e-21	-0.7855942712550608	9.0940650409238e-17	True
236123_at	-0.757180198419493	1.4186875017819606e-21	-0.7538499392712543	2.5277200876835385e-18	True
213188_s_at	-0.5442815955309844	1.4203105845044049e-21	-0.5347343522267209	4.760619447137251e-18	True
219066_at	0.6929197892365757	1.4210057354869033e-21	0.6478233805668028	7.31072219587725e-21	True
212381_at	-0.6019738022104388	1.4299381778444898e-21	-0.505167206477732	1.6709706813338317e-19	True
218834_s_at	0.6548707263065905	1.453841671053485e-21	0.564761214574899	1.3988936229235341e-18	True
226810_at	-0.6748644865342115	1.4554943347000169e-21	-0.5275033198380559	8.182339911076045e-21	True
232293_at	-0.6136905715473782	1.4669306948942074e-21	-0.5273999595141703	6.144150121231961e-20	True
222434_at	-0.623910150639844	1.4677628738511149e-21	-0.5463147165991904	3.574871917800941e-20	True
211991_s_at	0.8829083837448007	1.500440265281236e-21	0.7960544939271248	3.853773624742878e-20	True
201302_at	-0.5071370678243793	1.5314187263301401e-21	-0.4042537449392736	7.5996926980754555e-22	True
226288_s_at	0.6047888229488152	1.5469949795844518e-21	0.5620941295546551	6.099633285435525e-17	True
226803_at	-0.6977221731547776	1.5491389983621893e-21	-0.6893224898785419	4.460734078844351e-19	True
1554004_a_at	-0.7552192409437705	1.560161012831486e-21	-0.8187037651821871	1.5335332529737148e-21	True
218858_at	-0.6086943045036923	1.5811493789733326e-21	-0.5294452834008103	8.233873672619898e-19	True
209267_s_at	1.1269807581891824	1.6230105166147769e-21	0.9852176315789468	4.717706616330619e-18	True
229757_at	-0.5801361840937378	1.6547723113400938e-21	-0.5737653846153847	2.3787287328565123e-19	True
219270_at	0.8723700845672567	1.6547977160259493e-21	0.7630717408906893	8.67474134204765e-21	True
244669_at	-0.8346111651213138	1.6547977160259493e-21	-0.8110259109311739	5.392239251130173e-19	True
235174_s_at	-0.9639733321784468	1.6594620087033889e-21	-0.9848600000000004	5.225846917944934e-17	True
211711_s_at	-0.5720790984966425	1.674546233325271e-21	-0.4774992307692312	1.180442690218766e-19	True
237839_at	-0.8617100108115548	1.6751639580051353e-21	-0.8565761133603242	7.699555071047168e-19	True
205420_at	-0.6508617330837161	1.6770454527006194e-21	-0.5735756275303654	1.4674690604863478e-17	True
218806_s_at	-1.020072722647289	1.6838207647597274e-21	-1.0088709514170038	5.174031170543495e-20	True
218532_s_at	-0.7433430387835827	1.6838207647597274e-21	-0.6055792105263151	1.1483716597430137e-19	True
219059_s_at	0.6309323869440294	1.721086422313525e-21	0.5839515182186235	4.467629051220099e-18	True
203302_at	-0.6929013557267606	1.7273322352200057e-21	-0.5913323481781383	7.252901582000645e-20	True
204347_at	-0.5337651347427856	1.7281549033281588e-21	-0.5117605668016187	1.2545922418610021e-18	True
[truncated: 3,069 more rows]
