# Supplementary material for: Deep Learning Analysis of CBCT Images for Periodontal Disease: Phenotype-Level Concordance with Independent Transcriptomic and Microbiome Datasets
Source: Dent J (Basel). 2025 Dec 3;13(12):578. doi: 10.3390/dj13120578 (PMC12731456; doi:10.3390/dj13120578)
Supplement: Supplementary file 1 [file dentistry-13-00578-s001.zip › GSE10334_DEG_consensus_FDR05_FC1p0.csv]

probe_id	logFC	q_ols	median_diff	q_rank	dir_agree
221286_s_at	2.7233859182179185	2.9174162741916856e-63	2.8840643522267198	2.512063218760893e-30	True
211650_x_at	2.86844456401999	7.087559487483703e-62	2.827579493927126	2.512063218760893e-30	True
205049_s_at	2.5713693100952724	7.087559487483703e-62	2.7481416599190283	2.512063218760893e-30	True
234366_x_at	3.052757862217237	7.087559487483703e-62	3.2522423684210544	2.6237331525769713e-30	True
211908_x_at	2.7567709426757485	3.726198393207435e-61	2.937686275303644	2.512063218760893e-30	True
216412_x_at	2.835705807214549	3.7906018794797305e-61	3.0000015587044544	2.5745181861447067e-30	True
216853_x_at	3.051874739694519	7.741527846149213e-61	3.163774230769232	2.574958303381914e-30	True
211881_x_at	2.938964733253592	1.3777762714710315e-60	3.06288882591093	2.512063218760893e-30	True
219118_at	2.526833690977042	2.3775788861054808e-60	2.710479331983805	2.512063218760893e-30	True
214916_x_at	2.9400207040747746	2.4868628702531903e-60	3.0749561740890687	2.512063218760893e-30	True
217281_x_at	3.185096427454635	4.2918244872907325e-60	3.353535870445345	2.8429076402170523e-30	True
1555779_a_at	2.5615531314196955	5.394038889210913e-60	2.635977206477734	2.512063218760893e-30	True
211637_x_at	3.252982714688149	1.1538462517920722e-59	3.3387747165991914	2.512063218760893e-30	True
216542_x_at	2.672002415567229	1.9773367993470141e-59	2.915569291497976	2.9822091049233443e-30	True
217360_x_at	1.9651742623687052	4.68018146161238e-59	2.121501457489879	2.512063218760893e-30	True
217235_x_at	2.976693488247078	6.16095406234441e-59	2.9834735627530358	2.512063218760893e-30	True
211798_x_at	2.9901122005358034	6.6199230050504e-59	3.096984372469634	2.512063218760893e-30	True
223565_at	3.4430575580957545	1.3780544706985797e-58	3.5174677327935218	3.201944485201866e-30	True
211641_x_at	2.878407089613831	1.637345033534648e-58	2.9571905870445336	2.8429076402170523e-30	True
211868_x_at	2.2615319851080127	2.9295151403041696e-58	2.249316558704452	2.512063218760893e-30	True
206150_at	2.295081181368735	3.7799562907736684e-58	2.4663104048583007	8.22532710511404e-30	True
216557_x_at	3.1103846370997443	5.580096887541902e-58	3.2344686437246946	2.9822091049233443e-30	True
212311_at	2.4256135967023886	1.2512511791819957e-57	2.5295502024291494	2.512063218760893e-30	True
217227_x_at	2.790488995533822	1.8336936693017037e-57	2.924249797570852	3.7071482730339444e-30	True
224342_x_at	3.1102439056050257	2.1533472977856853e-57	3.368495485829958	8.260270622422654e-30	True
219505_at	1.952956437873364	5.455363168610366e-57	2.159789453441297	3.973313765743813e-30	True
216491_x_at	3.402330172871665	8.083583744603374e-57	3.517171275303644	3.201944485201866e-30	True
217258_x_at	3.047419228829876	8.083583744603374e-57	3.1227102024291487	3.973313765743813e-30	True
217157_x_at	2.625495125449452	8.722191234223595e-57	2.6015397165991896	2.512063218760893e-30	True
229721_x_at	2.2915145547018803	8.722191234223595e-57	2.250301680161943	2.512063218760893e-30	True
208981_at	1.6422517757000128	1.1156941038539985e-56	1.6346035829959522	2.512063218760893e-30	True
216430_x_at	2.4922255732496272	1.263752561842026e-56	2.625433461538461	2.6237331525769713e-30	True
234884_x_at	3.062767213824639	1.7347478930285714e-56	3.2328903238866395	1.4807288174798562e-29	True
216510_x_at	3.326577853713091	9.542686414629296e-56	3.262927408906882	2.512063218760893e-30	True
214973_x_at	3.155534997331618	9.542686414629296e-56	3.354444635627532	5.5082572109292494e-30	True
211639_x_at	2.7043076901666168	1.0413314201504063e-55	2.7459797368421057	2.6237331525769713e-30	True
217236_x_at	2.0327498892443616	1.2102011895142424e-55	2.067249028340081	2.512063218760893e-30	True
214768_x_at	3.3448591561146364	2.0357020799183704e-55	3.4450094129554643	2.6237331525769713e-30	True
217480_x_at	2.539033584807908	2.1172312095464e-55	2.637615222672066	2.512063218760893e-30	True
216984_x_at	2.8229766708686093	2.8277817570049887e-55	2.862362004048581	2.512063218760893e-30	True
211835_at	1.809443259332268	3.2419894518463944e-55	1.8919483603238856	3.1647741509272424e-30	True
217179_x_at	3.127859872013111	3.2419894518463944e-55	3.268434210526316	4.345030377680542e-30	True
216560_x_at	3.1152923667683554	5.6349032112419355e-55	3.324971761133604	9.695702597863255e-30	True
215949_x_at	2.8069112999631964	9.95093567255441e-55	2.9110795141700416	9.695702597863255e-30	True
217384_x_at	2.111023228493674	1.2961601221032894e-54	2.2240086032388664	2.6237331525769713e-30	True
217148_x_at	3.0171594226487115	1.3752813914810462e-54	3.02734467611336	3.973313765743813e-30	True
204683_at	1.6202082890525489	2.2129388382452543e-54	1.554896315789474	2.512063218760893e-30	True
227189_at	2.0402588468545653	3.91174078925796e-54	2.035625991902834	2.512063218760893e-30	True
211643_x_at	3.129528498488861	4.981117442057074e-54	2.999735789473684	2.8429076402170523e-30	True
204116_at	1.4663280898615585	2.1143951803343617e-53	1.365815263157896	3.973313765743813e-30	True
243278_at	-1.995396031404828	2.120448689460081e-53	-1.9533778542510127	3.973313765743813e-30	True
221004_s_at	1.5985269024978086	3.3268186747692083e-53	1.606331255060729	2.512063218760893e-30	True
214777_at	3.248803812593785	3.392604589620267e-53	3.2714039473684213	1.820146898990749e-29	True
216365_x_at	2.5856555822740037	7.855694913921341e-53	2.6618755060728745	4.345030377680542e-30	True
213603_s_at	1.404576593849979	8.941938954718027e-53	1.480073400809717	4.5776280304986085e-29	True
211645_x_at	3.214326205869034	1.094636530214059e-52	3.1995738866396763	2.512063218760893e-30	True
217378_x_at	2.6966466790188584	1.2055615319677253e-52	2.5915524696356265	2.512063218760893e-30	True
216401_x_at	2.802370877024297	1.2617948702228048e-52	2.8207229554655893	2.6237331525769713e-30	True
216541_x_at	2.7495474647907785	1.2617948702228048e-52	3.0528277732793523	1.0339111861672387e-29	True
216576_x_at	2.9848090126659805	1.2772103559991164e-52	2.994970607287449	2.512063218760893e-30	True
205147_x_at	1.4824841995448907	1.6289077855145637e-52	1.3519303441295536	2.512063218760893e-30	True
216207_x_at	2.674507240112119	2.1125728127222776e-52	2.6578013360323887	2.512063218760893e-30	True
205671_s_at	1.7941612249617809	3.482879522119612e-52	1.940492165991904	1.2239695981543261e-29	True
211633_x_at	2.774879942902241	4.131081384680491e-52	3.005957085020242	2.720644469839573e-29	True
211640_x_at	2.8221480461481843	1.2138510488242508e-51	2.894474453441296	7.498108105360203e-30	True
211644_x_at	2.9403941106707085	1.3852865948239372e-51	3.0308340688259108	2.9969133082190582e-30	True
219888_at	2.579164864397244	2.158155890740724e-51	3.012687672064777	3.1834743337532566e-29	True
239572_at	-1.5443540914116227	2.2601760476963294e-51	-1.6603052834008096	2.57388702732827e-29	True
211634_x_at	3.0803645415192102	4.7069044411300644e-51	3.346747267206478	7.549707967867853e-29	True
200670_at	1.884926873754286	5.373750040175577e-51	2.096859534412955	4.2374689799727517e-29	True
217198_x_at	2.3423855619107647	5.374631296442683e-51	2.466068724696356	3.7071482730339444e-30	True
211635_x_at	2.723400602293963	6.810240950548088e-51	2.938504919028341	4.5776280304986085e-29	True
202947_s_at	1.153888093857056	8.495905278271573e-51	1.0193016599190283	2.512063218760893e-30	True
201998_at	2.052695600786362	1.4242294439726752e-50	2.1568378137651827	1.878430781148955e-29	True
224451_x_at	1.383968802964244	1.881229058983249e-50	1.3930274089068817	1.9405305482697385e-29	True
204949_at	1.7362750287824544	2.0246660401259613e-50	1.7207776923076938	2.512063218760893e-30	True
202957_at	1.46424157045738	2.094950398342392e-50	1.515229210526317	2.3527248816135437e-29	True
204923_at	1.3492295575790634	2.0968845189575226e-50	1.3493438663967616	5.5082572109292494e-30	True
207522_s_at	1.5346101057373818	2.6405176687958667e-50	1.5095767611336024	2.3406963576592133e-29	True
216573_at	2.2532879045185608	3.7355726823713923e-50	2.247178340080972	4.019339738102848e-30	True
210785_s_at	1.8086820501401453	5.535552598156272e-50	1.7795354048583	2.9822091049233443e-30	True
234851_at	2.094120248789673	6.846978986881236e-50	2.1708906072874496	4.8240558750842724e-30	True
219191_s_at	1.181622781988763	1.1194090407601054e-49	1.214673421052631	2.7861857352583545e-29	True
209435_s_at	1.003081699470573	2.0231457530691084e-49	0.9414107692307692	3.1815526532162425e-30	True
207734_at	2.145755374497468	2.6533552707958723e-49	2.334577914979757	6.735481578277136e-29	True
201204_s_at	1.2112068571954386	3.730145393919399e-49	1.188850101214575	5.5082572109292494e-30	True
213036_x_at	1.283461328989839	4.072592028353437e-49	1.2601332591093115	3.1647741509272424e-30	True
222411_s_at	1.0852058888656917	4.497859981669528e-49	1.0276387651821857	2.512063218760893e-30	True
213502_x_at	1.4998375981285954	4.497859981669528e-49	1.3624510526315774	2.9822091049233443e-30	True
203416_at	1.4301004354633249	5.083507528674395e-49	1.5451942105263186	1.2692313645119747e-27	True
211649_x_at	2.010612095474367	9.757211756974738e-49	1.9950534412955463	9.695702597863255e-30	True
224406_s_at	2.131240785803774	1.1540406385551336e-48	2.348272530364373	8.611118738676706e-29	True
206398_s_at	1.4802112070793605	1.3575276865293755e-48	1.5104054858299598	8.386805393513868e-30	True
204912_at	1.5968594225743915	1.4542679874380958e-48	1.587601801619433	2.4006504160965798e-29	True
234764_x_at	3.183933620480734	1.4935338756641e-48	3.174123178137652	1.0173171973716589e-29	True
232543_x_at	1.242565727074546	1.540601549087759e-48	1.2368038259109309	2.4006504160965798e-29	True
207571_x_at	1.5583382546643656	1.5512636239049572e-48	1.522656720647774	2.9822091049233443e-30	True
217767_at	1.4476912401687403	1.6324589901282256e-48	1.476411781376518	6.509850163446547e-29	True
204562_at	2.4079148258472327	1.928506384817041e-48	2.669066437246963	4.943439944635074e-29	True
223325_at	1.2655116183467363	2.0310133204249888e-48	1.2305686437246948	1.2428927667468467e-29	True
203921_at	1.9565971190120637	2.2313210553530282e-48	2.075505506072875	4.4047802209945486e-29	True
212314_at	2.217145783949353	2.7021258777678957e-48	2.412280344129554	2.1234635576301544e-28	True
216829_at	2.743384351610941	3.4317168529717167e-48	2.888713380566802	5.517494768262399e-29	True
237625_s_at	2.974571833059656	7.1419010301622e-48	3.02395943319838	1.3873877506200067e-28	True
225382_at	1.405820951622266	1.4339759890621883e-47	1.3644669433198375	6.2123448628360975e-30	True
228518_at	1.681100387708447	1.8842296542267907e-47	1.5922023076923066	1.2428927667468467e-29	True
229686_at	1.5840790516866756	3.482503129386438e-47	1.5960125910931175	5.890841331301023e-29	True
217239_x_at	1.430201789661251	4.19261193488321e-47	1.4885174089068824	1.537192079558501e-28	True
202295_s_at	1.1718552791894368	4.704977644104648e-47	1.2796219028340057	2.9143814189305053e-28	True
213620_s_at	1.6272632077836169	5.670246131743911e-47	1.6152640283400803	2.3284209544226387e-29	True
223299_at	1.4717404474179694	5.670246131743911e-47	1.5110022064777322	3.3275423671373104e-29	True
220306_at	2.0874333489567127	5.786889481198067e-47	2.321972530364373	1.512996298016419e-28	True
230011_at	1.5893984067658065	1.431299837212258e-46	1.5840547165991898	6.563599795573186e-30	True
221581_s_at	1.113239998481784	2.448551202947262e-46	1.0526584412955469	6.1245526749333265e-30	True
207109_at	-1.146263547935363	3.0853471673323304e-46	-1.0497004251012143	3.1815526532162425e-30	True
207677_s_at	1.7416891966535504	3.3307845456640248e-46	1.6648132591093123	1.0173171973716589e-29	True
226811_at	2.6378251423303443	3.4307780453269353e-46	2.8713519028340078	3.303367972021322e-27	True
234419_x_at	2.158621456544975	7.162962508368355e-46	2.263574534412955	1.278628201966628e-28	True
235965_at	2.079255693953316	8.278826612752949e-46	2.1479550000000005	3.2780396631032157e-28	True
221253_s_at	1.22957944562371	1.100675407946663e-45	1.246536801619433	1.323428274978585e-27	True
209083_at	1.418859108972002	1.1530233813765537e-45	1.4078706680161952	8.186812761899077e-29	True
234792_x_at	2.8385797175901035	1.2569667146217811e-45	3.09406032388664	2.037393143210963e-28	True
240420_at	-2.7498541796558684	1.3090592116363813e-45	-2.878458906882591	1.8286707808167493e-27	True
204265_s_at	1.1596388921392409	1.4155851024321973e-45	1.1509300809716585	1.9310683551777178e-29	True
229506_at	-1.1497213571104987	1.4649180033837593e-45	-1.086366781376518	9.084828162304366e-30	True
204613_at	1.21307123401447	1.8037404622179458e-45	1.3020282793522249	3.2503441969380983e-28	True
215214_at	2.795419432087146	1.8271587315134333e-45	2.8652562145748988	4.471370325004974e-28	True
209827_s_at	1.3174667032891223	2.0590382247471158e-45	1.295033259109312	1.9214782268118985e-29	True
218477_at	-1.0208665969324162	2.422857555969289e-45	-0.9822898785425096	4.019339738102848e-30	True
215946_x_at	1.494775538358912	2.955999402661835e-45	1.4673659716599197	6.528172837248174e-30	True
217145_at	2.140837713898958	2.9685028050166704e-45	2.1688486234817805	3.804045881159698e-29	True
242020_s_at	1.910307071625238	3.09447391464616e-45	2.1038108704453444	1.095533859095725e-28	True
206574_s_at	1.9336070330716877	3.4357566078645123e-45	1.901768360323888	2.037393143210963e-28	True
234415_x_at	1.870201916423659	3.542687249270153e-45	1.807842550607288	2.5745181861447067e-30	True
206478_at	2.6554139542764954	3.696844437584778e-45	2.9436962348178133	3.4505843291639485e-27	True
200982_s_at	1.238993790199176	5.615538668685304e-45	1.261456437246964	4.9760909485907853e-29	True
204269_at	1.7091135982984655	6.760115120675502e-45	1.7037218016194338	1.73714374916085e-29	True
214836_x_at	1.6326856328812926	9.283215351852212e-45	1.4509992914979757	2.512063218760893e-30	True
219159_s_at	2.321646690941652	1.1238599849730428e-44	2.461426174089068	4.952305664544526e-28	True
201004_at	1.304327376008611	1.3515187960416354e-44	1.2837520647773282	1.6680111545181913e-29	True
210871_x_at	-1.1098541614620183	2.3607202055583263e-44	-0.9590602429149796	8.260270622422654e-30	True
221739_at	1.103140259626005	2.644189653051871e-44	1.0451858906882627	9.695702597863255e-30	True
228897_at	1.5622883358129744	2.9915711060833533e-44	1.5159277530364363	1.2985674796251264e-28	True
203028_s_at	1.8397965450758804	3.382001185552353e-44	1.7787404251012155	1.6088187805636312e-28	True
219117_s_at	2.0550409634318134	3.984455411412913e-44	2.221596842105264	2.8281155639165273e-26	True
227677_at	1.410508708710826	4.141797410304592e-44	1.4539853238866396	1.1902860470426708e-27	True
209374_s_at	2.9483428952747675	7.681495938214426e-44	3.3089112145748985	2.412061142547242e-27	True
211647_x_at	1.6308160472311102	7.694869632243965e-44	1.6110484008097172	1.837569802923517e-28	True
227498_at	-1.6598220636342385	8.390804791887522e-44	-1.702143097165992	6.884611941922569e-28	True
201422_at	1.1079496935817248	9.40406814637069e-44	1.0713094736842113	8.539113149079581e-27	True
221805_at	-2.2251911509441955	9.472884034414245e-44	-2.418205101214575	3.559109572105014e-27	True
1561937_x_at	2.5517717520242944	1.0512964814110664e-43	2.593153238866396	2.386789799201273e-28	True
222692_s_at	1.2313595073079775	1.214817100097964e-43	1.161617449392713	3.741129200320566e-27	True
218345_at	1.1899516678180146	1.6867934134792965e-43	1.0668322267206485	6.603811084123381e-29	True
216517_at	2.206379348563888	1.7097535232024298e-43	2.205966477732793	4.8240558750842724e-30	True
1554240_a_at	1.4679327905743067	1.7945548573531476e-43	1.5072637044534414	3.376634156241895e-27	True
222245_s_at	1.4156701237472071	2.4764174793896107e-43	1.441399412955466	4.1587624341275965e-29	True
236191_at	2.1791566420047577	4.6506918297445616e-43	2.3112503643724702	2.771890440454421e-28	True
213050_at	-1.3207171939214604	5.578068070149041e-43	-1.31792516194332	6.871986444947718e-29	True
207419_s_at	1.4870992460929775	7.525274502522601e-43	1.5235048178137651	1.5637349676234803e-27	True
1555352_at	-1.164811236852721	7.798576856017259e-43	-1.195125546558704	1.4175247907619615e-27	True
234350_at	2.0886874084043514	8.055788178983883e-43	2.1537567813765186	3.1689451087403507e-28	True
222838_at	2.252990375339744	8.335120342455396e-43	2.4697865384615394	4.8529550803068735e-27	True
226794_at	-1.171437841733669	8.455457774494577e-43	-1.0417847570850194	5.142051954678952e-29	True
220161_s_at	-1.5263509207199664	1.0581379723339941e-42	-1.571621882591092	9.906835966275789e-28	True
227497_at	-1.1287943091892902	1.2145530660560893e-42	-1.1261957287449382	2.9759823073419058e-28	True
234390_x_at	1.6628700613409884	1.3636698876761925e-42	1.434175303643726	5.5082572109292494e-30	True
219054_at	-1.570065112043824	2.2046126490892078e-42	-1.640835384615385	3.741129200320566e-27	True
205637_s_at	-1.5948420299432315	2.387323215465614e-42	-1.5451610728744942	2.4006504160965798e-29	True
244029_at	1.3064882874741686	2.4104525712438666e-42	1.3618322064777333	6.417997354722549e-29	True
204785_x_at	1.1179253577439785	2.4110291078387226e-42	1.055998157894738	1.4371657219269028e-29	True
214456_x_at	1.437555665871581	2.7931193115006877e-42	1.4915729554655854	1.140374170875888e-27	True
206641_at	2.832618128797319	3.198333388483546e-42	3.4191685020242897	5.989206093149441e-25	True
217320_at	3.1009604579039407	3.279159222816937e-42	3.1705257287449395	2.436820191151243e-28	True
209695_at	1.8217347629278635	3.762706846516749e-42	1.9294913967611336	4.7124798322773175e-27	True
235201_at	-1.3345821470300925	3.849459605073334e-42	-1.2222748582995946	4.3212058170034086e-29	True
237690_at	-1.1602133493141458	4.471116744613811e-42	-1.1244631781376508	6.145406922725149e-28	True
215176_x_at	2.4597140534915525	4.7573124600089915e-42	2.280955991902834	3.973313765743813e-30	True
209734_at	1.0293657806722656	5.883369010132865e-42	0.9896265991902836	2.9143814189305053e-28	True
1554628_at	-1.1462122700659638	6.401674770000369e-42	-0.9951170445344132	1.73714374916085e-29	True
224630_at	1.1666848102969931	9.13957525339264e-42	1.2828169230769235	3.0023796779631014e-27	True
219532_at	-1.6907827530895183	1.1207518370209e-41	-1.573522469635627	5.972891749780462e-29	True
234477_at	2.4075742079004008	1.1365953289722148e-41	2.7856065587044547	4.32130650960865e-28	True
211964_at	1.4662287751090022	1.1480916539915809e-41	1.479199919028341	7.256244620511726e-27	True
207414_s_at	-1.0632643705904394	1.2204223842226592e-41	-1.0079651214574898	6.509850163446547e-29	True
205267_at	2.7024005129278645	1.697143580795144e-41	2.860879979757085	5.948413195524703e-26	True
228108_at	-1.6693436249115237	1.9755275941851358e-41	-1.6077037044534412	7.33534794619895e-29	True
215035_at	1.314934722994114	2.1442054112199122e-41	1.3012977732793516	8.786715435108348e-29	True
225090_at	1.0607306272649435	2.6804698830493905e-41	1.0517407085020238	1.837569802923517e-28	True
224404_s_at	2.4247506286628373	4.0229052887140857e-41	2.7012052226720646	4.759510692839268e-25	True
1554812_at	-1.5457603865512002	5.641527046767445e-41	-1.5899491295546566	2.4030982739154522e-26	True
205692_s_at	1.8742102844235744	7.011617415902675e-41	2.009176518218624	1.5167679173437192e-27	True
202289_s_at	-1.0901898944218706	7.407823185717928e-41	-0.9519923684210524	2.689874853174305e-29	True
237302_at	-1.1123926480917852	7.95105582723473e-41	-0.9102292105263152	1.9121987542579946e-29	True
223568_s_at	1.3550270372158222	1.0260577987416134e-40	1.343881396761133	6.014744753307653e-29	True
204588_s_at	1.0786100237217262	1.0747731560767672e-40	1.1581126720647763	4.765085790688527e-28	True
218358_at	1.028000355004817	1.157782271950193e-40	1.004420141700404	5.848897206498608e-29	True
1552623_at	1.1843357675745323	1.164705882350948e-40	1.207816862348178	2.9679064997879896e-29	True
208997_s_at	1.2012518935052827	1.2131465244373886e-40	1.1557800607287447	4.231441966680522e-28	True
221916_at	-1.5270476017418797	1.2829459667917387e-40	-1.5214674493927118	4.9984881309050895e-26	True
227197_at	-1.2314276434203426	1.3317357659101343e-40	-1.0774980971659929	6.603811084123381e-29	True
206206_at	1.1922125350075043	1.3317357659101343e-40	1.0980081578947365	1.537192079558501e-28	True
226682_at	-1.3768778998506517	1.4131481797630004e-40	-1.241702004048582	4.1587624341275965e-29	True
224428_s_at	-1.3750451129745735	1.5783848554737224e-40	-1.4227551214574898	2.1067308719927303e-27	True
211648_at	2.3285309331099078	1.7124548261440944e-40	2.336863056680162	4.041169045051516e-28	True
241801_at	-1.1493563512181124	1.8387531766900034e-40	-1.0327323076923065	4.56808637951893e-28	True
208983_s_at	1.7386151921059734	2.199479054256995e-40	1.6965368421052638	1.8684686805149283e-27	True
1560706_at	1.4670181128330189	2.207980945086832e-40	1.5281409716599192	1.7355237359225733e-27	True
229308_at	-1.24854256324849	2.290847346796708e-40	-1.2440600809716609	5.001679417882937e-28	True
223553_s_at	1.2399938911766395	2.345278153334775e-40	1.3106487854251003	4.091471623668126e-27	True
226051_at	1.5249340401637868	2.411567966965628e-40	1.3757481578947353	2.604459597644746e-28	True
202967_at	-1.1082429501217377	2.9475967971671846e-40	-1.013850425101216	2.4006504160965798e-29	True
238332_at	-1.2855699072541809	3.700355514056625e-40	-1.262750344129555	3.7071482730339444e-30	True
217084_at	1.7772429467561806	4.1048233393796846e-40	1.8146776923076928	5.592905116531601e-29	True
1556097_at	-1.0293689309369765	4.134435070615226e-40	-0.8711497773279353	5.073711469166149e-29	True
204671_s_at	-1.0069288645706491	4.272075979167491e-40	-1.0055434210526322	3.0770289188769636e-28	True
210448_s_at	1.243550903984176	4.445233852192521e-40	1.351888137651822	9.26932329428001e-27	True
205113_at	-1.4821314431039585	6.920730579521107e-40	-1.5922301012145743	1.461949742259278e-26	True
215565_at	2.015538346086608	8.128544373153182e-40	2.2741605060728736	1.0161232216620116e-25	True
204485_s_at	-1.068755229102373	9.186954772279372e-40	-0.9436591902834008	2.512063218760893e-30	True
227752_at	-1.0604537171088	1.111256524360224e-39	-1.0767830364372468	5.859122149093941e-25	True
202369_s_at	1.1359957691599925	1.3795646093456191e-39	1.0696350607287446	1.2062074169307066e-28	True
241782_at	-1.1271219384148226	1.4943888352349628e-39	-1.0932231983805665	1.0824491451056796e-26	True
201720_s_at	1.0542458893646856	1.546395584590895e-39	1.0462969230769217	5.371363121198559e-26	True
217217_at	1.627906476462304	2.296572678553876e-39	1.5627922874493922	1.6775744016943308e-29	True
240673_at	-1.0734170811875348	2.4467496437559755e-39	-0.9963854048583	1.684463188083695e-28	True
220918_at	1.2838120704679956	2.9266165609552523e-39	1.2309534210526314	1.7000139428764686e-25	True
204232_at	1.0161513789671897	3.4887309020929736e-39	0.982297105263159	9.706796191102339e-27	True
201839_s_at	-1.494622784236005	4.0582840490854936e-39	-1.467719777327936	1.0113927191155403e-26	True
202998_s_at	1.1414684751741209	5.3312760666186764e-39	1.1495248178137665	1.0824491451056796e-26	True
223427_s_at	-1.3126314274086222	5.337356919310018e-39	-1.4659541700404866	3.911885421908094e-24	True
204672_s_at	-1.0833768517348017	5.381128063421944e-39	-1.0711230971659915	4.413601607273961e-28	True
224885_s_at	1.0586325893413306	5.992081156815188e-39	0.981777206477732	1.1580395002770349e-29	True
225763_at	1.2031348537095514	5.992081156815188e-39	1.176415668016194	7.138086507956582e-26	True
1554208_at	1.3788286199605075	6.458398564764117e-39	1.2178532793522256	1.087203300092067e-28	True
239725_at	-1.1209650077892732	7.159487459023706e-39	-0.975487773279352	4.952305664544526e-28	True
209201_x_at	1.9029641808166544	7.31499981442351e-39	1.8909560323886647	5.63405568287059e-27	True
1553102_a_at	1.3373130259123491	7.753517605554184e-39	1.1629921255060731	5.001679417882937e-28	True
205901_at	1.6946201448253175	9.928187279195627e-39	1.8473517004048572	2.771711955925277e-27	True
201923_at	1.0752257420373177	1.1426847062951299e-38	1.1203701012145757	6.38229787889917e-27	True
211636_at	1.0438412903230392	1.376739739063006e-38	0.9032885425101213	2.7861857352583545e-29	True
219789_at	-1.7750946165524732	1.376739739063006e-38	-1.878716983805667	2.4030982739154522e-26	True
206382_s_at	-1.0106244246588412	1.4332318025101446e-38	-1.070244453441295	4.707844302555908e-26	True
213358_at	-1.0308490721313073	1.4627553414618272e-38	-0.9286168623481768	1.8522561390758582e-28	True
225282_at	1.0689273221879363	1.5365552962058162e-38	1.0329053846153844	7.963530674724535e-29	True
235746_s_at	-1.2070942560339435	2.1949440072481887e-38	-1.2822196153846148	6.1714659188593006e-27	True
219551_at	1.8799142883943003	2.5153467015715194e-38	2.025654210526316	4.2272603456754865e-25	True
209606_at	1.8551836212062252	2.737891534780515e-38	1.90456512145749	1.3293092014950974e-24	True
210426_x_at	-1.3607967455833612	4.413336932220241e-38	-1.3126623684210523	3.5622057817665805e-26	True
1554912_at	-1.2197113899592296	4.874932932393008e-38	-1.1404730769230769	9.61201103576025e-28	True
217168_s_at	1.2491661288114746	6.03562829717174e-38	1.3086460526315786	3.2310573254928203e-26	True
204674_at	1.0674652201770929	6.468516916419531e-38	1.0556297975708508	3.5903978041489723e-26	True
235372_at	1.4502585509081036	6.657484254515413e-38	1.4050861133603243	2.2475173151831917e-27	True
214669_x_at	1.5458555281383657	7.181436676941147e-38	1.4234859514170033	2.512063218760893e-30	True
236491_at	-1.1077606487252607	7.866938279822067e-38	-1.0813093927125506	1.3011626057442643e-26	True
220495_s_at	1.1386224825493363	7.901123233574292e-38	1.1895805870445333	5.513143998164595e-27	True
213929_at	-1.7721950122342205	8.065544646438578e-38	-1.7215019635627522	5.972891749780462e-29	True
228214_at	-1.0946176478794456	8.303437283288648e-38	-1.1138911133603244	4.190578558121308e-25	True
223805_at	-1.0730264503482323	8.318464517256988e-38	-1.0934365182186232	3.11905508920935e-26	True
215967_s_at	1.178016352467373	8.497110841517448e-38	1.150856477732793	6.129590356805179e-27	True
243871_at	-1.8420718651475023	8.858159689041111e-38	-1.8518698785425096	4.244207915319644e-26	True
202759_s_at	1.0826456963562785	9.503267203730754e-38	1.1535499392712554	1.704410800929954e-26	True
205297_s_at	1.0654118358589817	9.739057032859622e-38	1.0404495141700414	4.801967491828813e-27	True
236266_at	-1.2059302260305462	1.0244820680569992e-37	-1.1284804858299609	1.7632196779843011e-28	True
1557522_x_at	-1.111053358734886	1.0530741423503967e-37	-1.0632302429149796	1.9637768643201387e-28	True
202838_at	1.0178134634035023	1.2333707907296671e-37	1.014021943319836	1.1418496153959428e-25	True
228298_at	1.0060559444629271	1.2419420653929478e-37	0.9164035020242922	1.8286707808167493e-27	True
213469_at	-1.2318613590923229	1.5360383070704708e-37	-1.2057321052631584	3.173922786695706e-27	True
209250_at	-1.0705896334085918	1.602780811250593e-37	-1.0817882793522262	3.219075210549167e-26	True
211742_s_at	1.7013827769775791	1.6676403826520392e-37	1.7774795141700404	4.0166135037993267e-25	True
202833_s_at	1.5776535368513094	1.723718696570516e-37	1.5431139068825903	3.2310573254928203e-26	True
204192_at	1.3186097113296629	2.564544779920528e-37	1.258726315789473	1.2337041393013364e-26	True
228658_at	1.3528673236884594	2.884690078833047e-37	1.4470055668016195	1.2449267269561845e-25	True
204951_at	1.1337768483692447	3.786458813770018e-37	1.0797970647773276	8.896851623994199e-27	True
212415_at	1.1995304678449092	3.786458813770018e-37	1.2401551417004049	4.320634906277944e-26	True
228457_at	-1.0133054378945936	4.066246194788954e-37	-0.928320425101214	2.58976126121801e-27	True
206896_s_at	1.3337300091305464	4.855809682008636e-37	1.3728374898785436	7.644070658266953e-26	True
209681_at	-1.352335296891365	5.129606899804094e-37	-1.2956216801619431	8.733944426062732e-28	True
202540_s_at	-1.0195147989050393	5.30534998489232e-37	-0.9266223886639668	5.2186645266059685e-28	True
1556183_at	1.8466579893300044	5.30534998489232e-37	1.893675384615384	3.051348678990535e-26	True
207691_x_at	1.2831933512287337	6.332928910313769e-37	1.2795705870445344	2.3668843980212115e-26	True
216846_at	1.459629967522864	6.712756494581965e-37	1.3897480971659917	2.7533269680254715e-29	True
234050_at	1.4994435785085378	1.1871566014581784e-36	1.5287768623481783	2.669664913317723e-26	True
211919_s_at	1.809598826271909	1.1881587439054334e-36	1.7757541295546568	5.415135516378258e-26	True
235227_at	-1.109204681004216	1.2649329519329696e-36	-1.031058380566801	8.119743456022171e-28	True
229732_at	-1.071321108557938	1.4305573623409756e-36	-0.988172226720648	3.1689451087403507e-28	True
218084_x_at	1.10288444511056	1.4791893067032422e-36	1.0375727327935227	2.795085543720772e-28	True
225033_at	1.1480408652713698	1.9980538521254584e-36	1.0125846761133603	5.23341055040244e-26	True
211642_at	2.028505598893011	2.022583509561384e-36	1.8906376113360324	1.087203300092067e-28	True
219559_at	1.011070694239972	2.074080700093973e-36	1.0760112550607284	1.5047585608988798e-25	True
236009_at	-1.080515880676507	2.104333821859753e-36	-0.9884500000000004	5.2186645266059685e-28	True
206020_at	-1.145437983575633	2.264649731495057e-36	-1.0937773076923074	1.9391562748033667e-26	True
1556793_a_at	-1.5802294846904077	2.510159007743869e-36	-1.500085829959514	2.703822900082553e-28	True
205997_at	1.7482953629356497	2.523417837412531e-36	1.6411852631578956	4.857801633989502e-25	True
201860_s_at	1.6067134324622778	2.6839771939080848e-36	1.6142959514170023	2.586240777820942e-24	True
216250_s_at	1.0782615099586674	3.0767827535845994e-36	1.1503988663967617	5.859122149093941e-25	True
208091_s_at	1.0467641337448017	3.9548392184381196e-36	1.223027004048582	3.6148406214555007e-25	True
220432_s_at	-1.4054074283252154	4.062838603859393e-36	-1.386674514170041	1.907834054745126e-25	True
226939_at	-1.039108128892865	4.822345763568458e-36	-0.9728506477732816	5.001679417882937e-28	True
213701_at	-1.1444569790846777	5.289605446455254e-36	-1.0500673481781373	8.163673738573312e-28	True
234306_s_at	1.704058521184283	6.617813390640857e-36	1.954685829959515	5.535327057585702e-26	True
225540_at	-1.557235188007839	6.668888595364509e-36	-1.4687993319838035	3.9567735289582682e-28	True
218618_s_at	1.2250222229304126	6.737677098545898e-36	1.2105739271255054	5.859122149093941e-25	True
210754_s_at	1.1310819804436485	7.259028842576197e-36	1.168098886639676	6.507939458358429e-27	True
228255_at	-1.0453263693907284	7.470859974908605e-36	-0.921285951417004	4.910816729823067e-29	True
205213_at	1.0677570172241742	9.0604271280021e-36	0.9964780161943328	2.510812482985202e-26	True
1555773_at	-1.5459614839543017	1.0044712379856939e-35	-1.6003411740890687	1.0041277417248964e-26	True
229723_at	1.813352304171034	1.0562125908495912e-35	1.9575080566801624	2.7444784362557102e-24	True
233388_at	-1.2421166437954736	1.1054490003345138e-35	-1.2367342914979762	4.320634906277944e-26	True
1563881_at	-1.009027528524106	1.2241050981929138e-35	-1.0203716801619431	1.203307808629851e-23	True
207442_at	1.521658588000059	1.4877192469862048e-35	1.5013602631578955	1.3897433394716886e-25	True
205903_s_at	1.6788305298830744	1.7271900381273988e-35	1.664814797570851	6.129590356805179e-27	True
220377_at	1.1449992106961882	1.847081877186704e-35	1.1367142712550615	2.480482922028322e-27	True
205969_at	-1.4680743668285137	1.888866061068504e-35	-1.476834493927126	2.247197742919341e-24	True
202061_s_at	1.3210592279309792	1.9731329634889932e-35	1.421820850202428	1.0246871031118716e-25	True
213592_at	1.0754985295185604	2.0913704642993665e-35	1.091020101214574	2.586240777820942e-24	True
244107_at	-1.2562147983777323	2.1633201456680125e-35	-1.2571658906882588	2.771890440454421e-28	True
213933_at	-1.478952774111008	2.3847806981624202e-35	-1.590025101214576	5.4868946418405926e-24	True
203761_at	1.0000664241138433	2.5863187261870247e-35	1.006567044534414	6.854468079048887e-24	True
203961_at	-1.1435612216953062	3.0454805009464227e-35	-1.034588157894737	2.4006504160965798e-29	True
225706_at	1.5770235153626766	3.2427602774167905e-35	1.7521479149797567	3.1173443988295852e-24	True
217022_s_at	2.3644965538171374	4.1654483350519314e-35	2.141134655870445	7.669465338780741e-26	True
201809_s_at	1.0536101777872966	4.300312635029724e-35	1.038863441295545	4.244207915319644e-26	True
203477_at	1.2257089537067212	5.130687948265431e-35	1.245500344129555	2.6672402976611527e-24	True
226490_at	-1.068164566568044	5.457094315492494e-35	-0.984817955465588	5.553637090411307e-29	True
215121_x_at	1.2249828420628013	5.638941252731543e-35	1.103047550607288	2.512063218760893e-30	True
202539_s_at	-1.0297102757990968	5.898320576738262e-35	-0.9652823076923092	1.8286707808167493e-27	True
230925_at	1.0373122525976068	5.93187529173007e-35	1.0237613157894732	3.202252170328452e-23	True
218746_at	1.030358889322219	6.437790106658542e-35	0.926044493927126	1.2692313645119747e-27	True
210479_s_at	-1.3651325043600095	6.790736634949648e-35	-1.304178056680163	7.444642218238516e-24	True
227812_at	-1.516272489747598	6.854866089996562e-35	-1.4305916801619425	2.9853103312377635e-26	True
201236_s_at	1.2699171662573294	9.501253229093683e-35	1.2847317004048584	1.1056134086642642e-23	True
220532_s_at	1.4835758729367825	9.538104321317323e-35	1.264022651821862	8.135526027964272e-26	True
205237_at	1.2253523349883948	9.690478475922643e-35	1.2878147975708505	3.305589489295845e-25	True
242055_at	-1.0401423989411371	1.1575470824177323e-34	-1.012263744939271	1.6390480170442162e-26	True
225383_at	1.13959235399267	1.443875218008679e-34	1.157991518218623	2.0697997152214927e-25	True
213566_at	1.2072851989928106	1.7077648494450643e-34	1.1556969230769232	1.3430131577207946e-24	True
228003_at	1.269988086205801	1.7774724350278158e-34	1.3925134412955469	4.407485375446471e-26	True
241418_at	-1.267862870080828	2.270101077498465e-34	-1.2342207692307694	1.0558710449211352e-24	True
219932_at	-1.628157601182722	2.873497345925324e-34	-1.8265723279352224	4.7380479274853855e-24	True
238614_x_at	-1.0095953018883932	3.150086092816259e-34	-0.9467900809716596	5.327044141298645e-25	True
235400_at	2.143562878641604	3.173297765413205e-34	2.366690101214576	1.8755528685651976e-25	True
204118_at	1.0345107328855376	3.6932474562999013e-34	1.1354721255060731	4.435715563213021e-23	True
209570_s_at	-1.1875830039211772	4.107858839375869e-34	-1.0155383198380583	1.6123204842933682e-27	True
227749_at	1.151312365214746	4.129420858086338e-34	1.1849048178137656	5.2803628920662e-25	True
204604_at	1.1601639766569485	4.968855939223856e-34	1.2816178744939275	2.2883626602604223e-25	True
218232_at	1.1487821281178363	5.302315488947979e-34	1.119852834008098	7.644070658266953e-26	True
1569040_s_at	2.647698638862153	6.216356578731659e-34	3.0836434210526305	3.235422390982756e-23	True
204796_at	-1.030700897263665	6.544573622444775e-34	-0.976759736842106	1.3320521441842094e-25	True
223832_s_at	-1.1999123585827094	6.7452537975577715e-34	-1.1188000202429134	1.4726583501655317e-26	True
219910_at	1.1536854316270797	6.989997701151285e-34	1.108407105263157	3.106193194573339e-27	True
231950_at	-1.0561145838736146	6.989997701151285e-34	-0.993298643724696	1.0057255292428386e-24	True
240467_at	-1.184058284119219	7.715234557822658e-34	-1.091348785425101	3.1731965236110565e-25	True
232060_at	-1.1960582366262258	8.283780925656074e-34	-1.1303995748987845	5.2803628920662e-25	True
206363_at	-1.0538198233062446	9.49224728953188e-34	-1.048974878542511	4.786605178596288e-24	True
1552532_a_at	-1.645970514860138	1.0023365354054596e-33	-1.6720203846153856	2.7984435224566903e-24	True
243386_at	-1.179890392337417	1.0913863780777389e-33	-1.2231768421052625	4.656237448086347e-25	True
218681_s_at	1.2117705548257438	1.2057205513908275e-33	1.1338123886639666	1.6390480170442162e-26	True
233516_s_at	-1.3330340146194877	1.3672073011481961e-33	-1.3900223886639678	1.5982256422161865e-23	True
204698_at	1.317733133086552	1.4638729726862505e-33	1.3130451821862357	1.9903475432912456e-25	True
225283_at	-1.2012403964355451	1.4844037509896417e-33	-1.1371209311740902	1.6474541894264116e-27	True
227125_at	1.014095183559358	1.548573690069824e-33	0.9492893117408912	1.0160768704695951e-24	True
1552496_a_at	-1.0876944685951684	1.6752765998360357e-33	-1.165170344129555	1.1056134086642642e-23	True
209199_s_at	1.1600434383051188	1.6760418154196658e-33	1.142276761133603	1.2544196280708215e-24	True
222843_at	-1.0136397619192523	1.6886262462177548e-33	-0.8901060121457487	7.878414207485496e-28	True
218812_s_at	1.0520907957695151	1.729847080715407e-33	0.9375094129554656	2.0011948904556465e-29	True
215379_x_at	1.1946681585671453	1.915855428384373e-33	1.005220060728746	4.019339738102848e-30	True
214971_s_at	1.9517235518317733	1.9303632911584574e-33	2.1275304453441297	2.842773953427407e-25	True
231925_at	-1.2156667119135895	2.2064019108906456e-33	-1.1868206275303637	4.801967491828813e-27	True
202786_at	-1.0890042218050144	2.2610270641489826e-33	-1.0158283400809704	2.3206816094744318e-26	True
207777_s_at	1.144409284908413	2.563244855805791e-33	1.302359473684212	3.75369876585899e-24	True
229975_at	-1.0390824942704042	2.628461878022876e-33	-0.9808792712550608	1.1056134086642642e-23	True
227542_at	-1.1093849377424174	2.7874734595755806e-33	-1.0682704251012147	1.2217142684122971e-26	True
213193_x_at	1.1223968590392424	3.0165127589788157e-33	1.1549973279352228	7.926681056860073e-23	True
228343_at	1.3772687568408324	3.212005400951518e-33	1.3967106882591098	1.3559404626136363e-26	True
204995_at	-1.0769386531100458	3.4391144889811054e-33	-1.0102846558704457	4.0166135037993267e-25	True
208998_at	1.2527092458558675	3.978445544578984e-33	1.280766578947368	3.451963276206906e-24	True
243176_at	-1.0005866719869183	4.4193001115940985e-33	-0.9009422064777332	1.220003990639058e-25	True
206698_at	-1.13228880086563	5.295804921323219e-33	-1.0860978542510118	2.8918230769343017e-26	True
242871_at	-1.3441902652175737	5.97216651172766e-33	-1.2555979352226716	1.3011626057442643e-26	True
206385_s_at	-1.1064904387757968	6.398029203829342e-33	-0.94921746963563	3.3484178525235975e-29	True
235567_at	-1.3920357156295091	6.552886002166567e-33	-1.3565020242914985	2.437262673035134e-24	True
219983_at	-1.196183515376828	6.840723669459136e-33	-1.2398212145748984	1.2544196280708215e-24	True
226525_at	1.0143236693539286	7.761494535855198e-33	1.1027310728744943	6.024614584067943e-23	True
201743_at	1.2512741907470089	8.033154709659922e-33	1.1295709109311751	1.8408075280456756e-25	True
223569_at	1.2049664221284804	9.27487388568665e-33	1.2834335829959516	2.669664913317723e-26	True
1555349_a_at	1.0581497063361769	9.377405899600927e-33	1.066862226720648	9.152170582890036e-24	True
206176_at	1.181445427274145	9.384743841713783e-33	1.2080018421052632	5.8437381233994926e-24	True
208982_at	1.23647052591589	1.6857884637138574e-32	1.3161470647773292	3.596269153644024e-23	True
210889_s_at	1.395434488873477	1.7535854203496728e-32	1.3087762955465578	3.178678627323525e-24	True
209496_at	1.0436993597859656	2.085454239306776e-32	0.9724042105263156	9.667571579460372e-24	True
33304_at	1.1912111142592243	2.56079076424265e-32	1.1353026315789467	1.907834054745126e-25	True
221530_s_at	1.274516836672945	2.561124552145332e-32	1.0898432793522268	3.483720436020899e-24	True
204563_at	1.5975725786925643	2.7245587577958253e-32	1.5701017408906883	2.528943029450966e-22	True
205159_at	1.1843860816157552	2.9368527712609617e-32	1.2125920850202423	4.696631845600114e-23	True
216483_s_at	1.1584371681400616	2.9543433408229883e-32	1.0450151012145756	7.482321339665285e-29	True
222753_s_at	1.0982584550161405	3.362232498185721e-32	1.1810871255060729	1.8888191417482406e-24	True
202803_s_at	1.052705796045556	3.6124068348876996e-32	1.0699100607287448	1.6588114971515338e-23	True
243016_at	-1.113764902313777	4.299943200597336e-32	-1.0685688663967614	3.5903978041489723e-26	True
228167_at	1.9787572588085016	5.065799884794605e-32	2.095532267206478	8.936829471788536e-23	True
220059_at	1.4042537097937509	5.379312124072915e-32	1.5725130971659924	2.276639455376603e-23	True
217478_s_at	1.0322429513108369	7.064075220444396e-32	0.9687675910931172	4.754893464034605e-26	True
211966_at	1.5290067442881028	8.305638512203314e-32	1.445992287449393	2.5166053987279296e-24	True
204755_x_at	-1.300031836152711	9.566526274250524e-32	-1.229515222672065	8.385688714232036e-26	True
226150_at	1.4690274345219587	1.0679437951763834e-31	1.59185512145749	4.8365362471470686e-24	True
228115_at	-1.3929835895855136	1.190479575880432e-31	-1.3990405263157886	4.696631845600114e-23	True
226188_at	-1.019363966167432	1.2034890444273663e-31	-1.027416720647775	5.497281689636611e-25	True
212012_at	1.0767087734916934	1.7545062500414475e-31	1.0983414979757082	2.2644195828549365e-22	True
1562290_at	-1.3459942612751603	1.8518252466475948e-31	-1.5207555263157897	9.359595919939756e-22	True
228988_at	-1.2532032980273753	1.869354848876384e-31	-1.119361174089069	8.15657385177963e-25	True
242172_at	-1.0568845434231733	1.9075398108039763e-31	-0.988642267206478	3.7409829786430317e-23	True
202626_s_at	1.0925066055675128	2.233973826759356e-31	1.1478967408906886	1.52333244897347e-22	True
209474_s_at	1.322822721546674	2.2351304111413564e-31	1.27093991902834	6.103749747994686e-24	True
210915_x_at	1.212300190032137	2.2875028805461788e-31	1.289165668016194	3.0622961784581185e-22	True
1552542_s_at	1.2702092464716477	2.4845650777362304e-31	1.1725886639676115	1.3434594925586396e-25	True
220214_at	1.3235857835105194	2.9763792503901353e-31	1.3640003643724707	6.714188441101037e-24	True
202902_s_at	1.2380438910456977	3.140232633094713e-31	1.1790806882591092	1.0964588212468073e-23	True
221601_s_at	1.0676082176998127	3.273121136781871e-31	1.065749534412956	2.573950321671471e-23	True
207469_s_at	-1.05703833859814	3.3446245552958923e-31	-0.9845232591093112	3.1879463634580365e-26	True
242662_at	-1.0617033757537986	3.3446245552958923e-31	-1.0598059514170046	5.4868946418405926e-24	True
226649_at	-1.1022759015599766	3.5414514510588108e-31	-0.9794267408906884	1.5059528066996747e-24	True
1566785_x_at	-1.125459761062822	3.6197022025820597e-31	-1.219893582995952	1.7404654433282926e-21	True
231930_at	-1.7701404357464383	3.6652594738244452e-31	-1.5586260931174083	1.2410662262263275e-23	True
211981_at	1.476585482811219	3.666871069829436e-31	1.4865305668016182	1.3041660322785023e-23	True
1552365_at	-1.3320394420811958	3.760336021152599e-31	-1.4605440688259108	2.220698971224786e-22	True
227506_at	-1.2122032782622203	3.916609060181108e-31	-1.132259352226722	6.585823426652579e-26	True
218807_at	-1.1380303941458303	4.345193479880857e-31	-1.101198178137654	8.411846325821881e-25	True
213160_at	1.1689648009788811	4.4272432948413196e-31	1.0298811336032392	8.07733974131251e-23	True
210839_s_at	1.315877148130718	4.619124866703381e-31	1.299003238866396	8.209645053492963e-24	True
235405_at	-1.2491941348737274	5.0515037711587265e-31	-1.2380664979757077	2.300173154814158e-23	True
231647_s_at	2.6829547671604725	5.7148387877242784e-31	3.3392892307692312	5.417407648086994e-21	True
1558176_at	1.4969165097144774	8.322950696928181e-31	1.4602351214574891	5.513143998164595e-27	True
215239_x_at	-1.2090045269988083	8.351875439979535e-31	-1.0848314574898792	5.582745692600292e-28	True
205442_at	-1.1708931075634876	8.420455738298725e-31	-0.9390421052631585	1.331285836126946e-23	True
228933_at	-1.0075746240409371	8.945230799348764e-31	-0.8879799392712542	1.732805957716884e-24	True
206714_at	1.4265944591319637	9.06811603768229e-31	1.4474519230769225	3.5175023079446787e-22	True
215103_at	-1.150002779840602	1.1285234884854784e-30	-1.1268350404858296	5.381573601327263e-25	True
238512_at	-1.249328283347723	1.259706987847439e-30	-1.155914493927126	3.2077804178127883e-24	True
208607_s_at	1.5895803193001348	1.3756681193054373e-30	1.6509866194331977	6.343474293902582e-23	True
215223_s_at	1.0277964744026242	1.3876351610227237e-30	1.031056882591093	1.9011479995672093e-22	True
232000_at	-1.033958451087878	1.479097220811392e-30	-0.9199967611336036	6.6356333006964e-25	True
223020_at	1.394304243566154	1.5260749300558705e-30	1.242827570850201	1.2428927667468467e-29	True
202008_s_at	1.0849653752618866	1.6206859509992658e-30	1.1322114372469638	4.04426609175997e-24	True
228766_at	-1.4906193399358725	1.6225635522312764e-30	-1.6161992105263154	7.3673047916535365e-22	True
226384_at	1.0713609898360776	1.93784382995964e-30	1.1516259109311742	2.2882128447079635e-24	True
35974_at	1.18631961888466	2.26012675106952e-30	1.278604210526316	2.0962687004034333e-23	True
1565535_x_at	1.232254333717903	2.306306769353877e-30	1.129799170040486	6.989721862598758e-24	True
211048_s_at	1.0572013730111014	2.423059902435805e-30	0.9742426315789476	1.3960442892310597e-23	True
219634_at	1.0333943874217904	2.490862892690756e-30	0.9712128947368416	1.3176172519040907e-23	True
209138_x_at	1.3660618043338295	2.5538345144415625e-30	1.1023819028340078	2.4690177930819486e-28	True
203435_s_at	1.0649776014269157	2.8285711427937592e-30	1.177891214574899	2.0962687004034333e-23	True
213618_at	-1.0264017472395992	3.877145822204283e-30	-0.9597171862348172	1.3253727019196202e-28	True
207324_s_at	-2.638370820772342	3.9129143643324606e-30	-2.737315465587045	1.0744244575986097e-22	True
211429_s_at	1.1004015511204412	4.0512462240635774e-30	1.1526870647773275	1.842859631895228e-23	True
1569410_at	-2.391266602658473	4.0619858861113274e-30	-2.778547813765183	4.456562719266027e-22	True
224583_at	1.2601607752930293	4.137121924469541e-30	1.1028023886639673	6.453115305226944e-25	True
205119_s_at	1.236405519082135	4.4216077010785065e-30	1.290358684210526	8.033039682406254e-24	True
219756_s_at	-1.494913977109932	4.423129945257322e-30	-1.5128447773279357	1.0688942047415846e-25	True
237885_at	-1.076052852315193	4.423129945257322e-30	-1.196521558704454	1.57460155258532e-21	True
203936_s_at	1.2860953891665043	5.8011709898261226e-30	1.3483544534412948	3.2871913738622344e-22	True
241044_x_at	-1.2186573675540031	7.068064425320779e-30	-1.1449922672064776	1.2851353615182287e-21	True
203962_s_at	-1.0184892623757795	7.18850150107918e-30	-0.9431795546558704	8.981541272827062e-27	True
239999_at	-1.2766880376228005	7.901851963365918e-30	-1.298429230769231	2.2864277424228243e-22	True
201721_s_at	1.146800812416837	8.651853088340941e-30	1.0394761336032374	6.812662287897303e-26	True
231033_at	-1.187633291310406	1.0305045485192121e-29	-1.1285877125506083	1.6641693740964053e-24	True
1560316_s_at	1.0890205510355049	1.0426679368483985e-29	1.0681217611336038	1.5652136982803454e-24	True
204259_at	1.726177632520315	1.0677417855584143e-29	1.7601949392712548	6.893844685385466e-23	True
200599_s_at	1.005105005053654	1.2559871570159317e-29	0.9003176113360336	1.2858607725481247e-28	True
214677_x_at	1.2092414254763495	1.4224444736510246e-29	0.9989056072874494	2.159033072165907e-26	True
228640_at	-1.3594249304804482	1.5390814305490205e-29	-1.21308068825911	9.712177237924931e-26	True
209924_at	1.5403600876638577	1.5740232007117486e-29	1.5627999999999993	1.1147990324392136e-22	True
215118_s_at	1.4657502396662063	2.2150308340186395e-29	1.5914731983805668	3.7409829786430317e-23	True
221239_s_at	1.0430193791653708	2.2316243973113238e-29	0.954390910931175	1.3106489395444356e-26	True
204754_at	-1.1313854244288082	2.23879430903009e-29	-1.0936642510121457	1.205872499182085e-24	True
228551_at	1.330979467572409	2.2932966931092337e-29	1.3762957287449389	1.5982256422161865e-23	True
214705_at	-1.0572769228044203	2.305790184781749e-29	-0.9886537449392714	1.281502251249061e-23	True
201785_at	1.0006271601207526	2.4594451313128642e-29	0.9963595748987846	1.5056552527861549e-21	True
201858_s_at	1.627588884806492	2.721708286237698e-29	1.6099492307692298	7.86851491663067e-24	True
1559584_a_at	1.7676082205840735	3.183855897986139e-29	1.7238182995951412	3.2170504569665677e-21	True
215777_at	1.6796152575167769	3.3014945508346444e-29	1.6024007085020244	4.8529550803068735e-27	True
210138_at	-1.084828619956964	3.755790491045917e-29	-0.9625215384615392	7.445697760177223e-23	True
226908_at	-1.2547997072952328	4.1371373564731786e-29	-1.1421485627530368	1.3293092014950974e-24	True
223535_at	-1.0077253164654154	4.9206376136328034e-29	-0.9036345748987856	1.3845632036335782e-23	True
234650_at	-1.1140251838106212	4.9206376136328034e-29	-1.2078229554655868	3.0334681712718297e-22	True
225912_at	1.114933614213219	4.938129764004727e-29	1.1442060526315796	2.579025171017307e-22	True
244663_at	-1.0255266406493284	4.9930820650997923e-29	-0.9435122469635636	1.3041660322785023e-23	True
207147_at	-1.0249872198054963	6.342117913078082e-29	-0.9031791295546564	2.657324170640532e-23	True
203666_at	1.1348091521120616	8.444692234822361e-29	1.1545832995951422	2.972350063564913e-20	True
212886_at	1.0057920721171565	8.680045910202746e-29	1.0801974696356271	1.2738802380819232e-21	True
1555812_a_at	1.128697930296427	9.128098984337168e-29	1.067034979757084	1.9300705321238243e-24	True
222011_s_at	-1.1322572995208209	9.932030983373183e-29	-1.0446107287449395	3.2871913738622344e-22	True
206642_at	-1.2875551625732529	1.0041972063368135e-28	-1.258768036437246	1.0161232216620116e-25	True
211796_s_at	1.253735383550156	1.1438133228657e-28	1.2751779757085018	1.3911201122159397e-21	True
204753_s_at	-1.238398584216894	1.2014268146192607e-28	-1.221319008097165	3.3736542704135274e-25	True
230741_at	-1.063518636013276	1.448566446913992e-28	-0.996622773279352	1.0525360992311232e-22	True
231124_x_at	1.254744535032278	1.5859157891600272e-28	1.3062132591093123	8.495989873243324e-23	True
205902_at	1.0699708144128155	2.066606281115798e-28	1.1377015182186234	3.98694855586189e-23	True
202177_at	1.024329587079927	2.2413185017356318e-28	1.0455273076923088	7.671937020897389e-23	True
223796_at	-1.093049472052743	2.461958645165338e-28	-0.8893514372469644	1.7861010344585486e-22	True
227309_at	-1.2068794118052972	2.496560659115027e-28	-1.1455512550607292	9.359595919939756e-22	True
224628_at	1.0486825519697949	2.6512711846448233e-28	1.248684129554654	8.073565738369811e-25	True
201042_at	1.0781001612390675	3.149623815814241e-28	1.0521786639676112	3.9363137507162154e-22	True
201859_at	1.1490872959500047	3.9058750814744654e-28	1.2128984412955468	4.899222232566897e-23	True
236534_at	-1.1204721897207008	3.974202088671264e-28	-1.1654640688259104	5.761529789073819e-26	True
52285_f_at	-1.0219113232920902	4.17011200171744e-28	-1.006646437246964	3.5200728476341646e-24	True
229546_at	-1.2205424365037778	4.311386240489652e-28	-1.139073380566801	8.754643556019304e-23	True
204051_s_at	1.7300174672999094	4.357308605929798e-28	1.6756814777327935	1.5760233168930468e-20	True
202062_s_at	1.310161426201836	4.6140258011606645e-28	1.2098560323886645	1.3845632036335782e-23	True
237038_at	-1.049091739938702	6.27441875226488e-28	-1.0530369635627537	7.831560146697779e-22	True
239132_at	-1.3277952866389664	6.937765289587496e-28	-1.3398446558704444	1.3872220427270867e-20	True
238778_at	-1.1171923195337023	7.387793687223369e-28	-1.0751017813765182	2.6098243011623582e-24	True
203914_x_at	-1.1916033435066924	7.528414868753643e-28	-1.0961540485829977	8.754643556019304e-23	True
224252_s_at	1.0221745374281614	8.167998171801962e-28	0.8908776113360322	2.221218334811374e-26	True
203591_s_at	1.0302164689136792	8.506584665310905e-28	0.9136144129554652	7.138086507956582e-26	True
1555854_at	-1.3832838748442835	1.0758926896153748e-27	-1.5642341295546558	4.696526912596319e-21	True
217028_at	1.9113486041837744	1.2886004138927038e-27	1.9706832591093129	2.9993312481184296e-20	True
206584_at	1.1807928945280457	1.3056399198989909e-27	1.1051127530364369	1.176781587090876e-21	True
211980_at	1.1003607983317327	1.4786219088027208e-27	1.208842813765184	1.3468442082797954e-20	True
227238_at	-1.190826218987992	1.7221658886236827e-27	-1.0913359311740898	9.875160239449018e-26	True
228038_at	-1.0663682072810765	1.8600933279012044e-27	-0.9599161133603236	3.139845410588269e-23	True
202856_s_at	1.2057335307041153	1.9066609008207297e-27	1.3150108704453445	1.4158398622087325e-21	True
225188_at	-1.0393135603323778	2.2799814829497533e-27	-0.9843528340080968	7.86851491663067e-24	True
208268_at	1.4988094768055849	2.360589073587285e-27	1.5926262955465589	1.958349737814896e-20	True
205363_at	-1.039979520876388	3.4752107913634274e-27	-0.9671720647773264	1.4619140981522374e-24	True
233690_at	1.4422365213399988	3.679210360909824e-27	1.435126538461538	3.301553944052949e-19	True
226281_at	-1.2527981993113146	4.6790662419107135e-27	-1.1682708097165988	1.2540497972859434e-23	True
215465_at	-1.46705998031624	5.030490467148618e-27	-1.4923216396761134	1.56189573449145e-21	True
210633_x_at	-1.2005447263101223	5.545413800332307e-27	-1.2830876923076922	9.434962714818682e-22	True
1566324_a_at	-1.2398647274956804	6.354708601968515e-27	-1.2375872874493927	2.3787287328565123e-19	True
227769_at	-1.166691289080856	7.528267504267436e-27	-1.166748421052632	1.56189573449145e-21	True
219793_at	-1.014098783963504	8.562810334709892e-27	-0.9353408502024284	8.234259504350565e-22	True
211548_s_at	-1.3168671134417171	8.909852098109024e-27	-1.2197372874493926	3.5535625511560626e-22	True
203382_s_at	1.0725867874954018	8.910164831204736e-27	1.0057277935222668	1.4033858580490162e-21	True
214235_at	-1.2557097958615244	9.064650180484374e-27	-1.1373529352226708	2.799443825882273e-22	True
217369_at	1.2969763163273995	9.32709844521614e-27	1.3571675303643715	5.631245182443479e-22	True
39402_at	1.331819915581385	9.523550464764631e-27	1.374884574898786	1.6134835068529987e-22	True
223213_s_at	-1.0143685457872065	9.528665213934152e-27	-0.9104506680161952	1.3293092014950974e-24	True
227346_at	1.2816171342119436	1.0996520510709759e-26	1.3602827530364383	1.4567320212633956e-19	True
204661_at	1.0591037121400892	1.2970261184202842e-26	1.1236098380566792	2.730435255257407e-20	True
205067_at	1.363588981246994	1.8107588645929856e-26	1.392151113360324	3.596269153644024e-23	True
204998_s_at	1.003567219617935	2.181026481026044e-26	0.9875713562753026	5.052967239254062e-23	True
219764_at	-1.038315599161968	2.237878696014989e-26	-0.9525531781376496	3.5175023079446787e-22	True
207023_x_at	-1.4642112718177531	4.4669588060177455e-26	-1.4865053846153824	4.495454490595197e-22	True
226452_at	1.2022546230004851	4.569890598096187e-26	1.30233133603239	1.0974731761238525e-21	True
213805_at	-1.0588615155820875	4.590605052614027e-26	-0.9562080971659928	7.741321750488599e-24	True
202241_at	1.0709549773258145	5.277689386469312e-26	1.1667015789473665	5.908252741551651e-20	True
201666_at	1.093227053056259	5.465101074156323e-26	0.8995458502024274	9.954803935177271e-25	True
232472_at	1.198415371970643	5.557037571428664e-26	1.2693551012145754	2.1231630624760942e-20	True
208451_s_at	1.3678027697191495	6.708964167733961e-26	1.2987056477732803	5.220198360192741e-22	True
212328_at	-1.0699738422432803	8.159080858131439e-26	-0.938916052631579	6.219813808945453e-23	True
1554930_a_at	1.0236282914201211	9.011801686794134e-26	0.991367004048584	8.1626875266916085e-22	True
203729_at	1.1203520146867323	9.984452887979698e-26	0.9451056680161952	5.233471151185852e-25	True
213287_s_at	-1.374991986612068	1.0194592174097301e-25	-1.3307758502024267	5.2692735746049945e-22	True
243718_at	-1.0621113963576887	1.1651786007174855e-25	-1.1169534817813762	1.428656958445167e-20	True
204007_at	1.5359622686539192	1.2057778767653078e-25	1.453791781376518	5.586115767759306e-22	True
232617_at	1.0029264379618388	1.5160184883250965e-25	1.0958981983805671	1.2470762307012808e-20	True
236293_at	1.8368102416197176	1.9865224020774688e-25	2.0303183603238866	5.484677910361746e-20	True
203988_s_at	1.0991463587207355	2.526632633119109e-25	1.042153562753036	7.445697760177223e-23	True
204731_at	-1.0000375561351575	2.7621166304234693e-25	-1.0587645141700408	1.274461222710413e-19	True
203854_at	1.0403602330624868	3.264051951172565e-25	1.141697651821862	3.301553944052949e-19	True
205890_s_at	1.2485506245505538	3.871398971570576e-25	1.2418935829959512	1.2367377131306454e-20	True
1558397_at	1.216624450019112	4.663912170542339e-25	1.2187004453441297	2.9993312481184296e-20	True
224218_s_at	-1.1195967425292297	6.01169007069448e-25	-1.1136725303643722	2.037681263753684e-21	True
222693_at	1.0619442128938896	6.067656167298373e-25	0.94651439271255	1.8092418616067455e-20	True
204470_at	1.842383727693868	6.582701602899777e-25	1.6285333805668003	2.5961347420884392e-18	True
203913_s_at	-1.3340069690906236	8.626213043691672e-25	-1.2118632995951426	1.7931092550306214e-21	True
32128_at	1.4822417217554733	9.296261048990331e-25	1.520743319838056	1.2935106262469347e-20	True
212592_at	1.6480062910237565	9.90807062371729e-25	1.6006614777327943	2.91595026272691e-20	True
1555929_s_at	-1.4646492720973332	1.1530328315698391e-24	-1.4536347975708503	5.043433667809974e-20	True
205206_at	-1.015986902529654	1.3316753879646998e-24	-0.9781733198380572	1.5016396169721618e-19	True
209457_at	1.1511776677118457	1.3856616993650706e-24	1.1081025303643737	9.394072698725987e-20	True
216892_at	1.0079825885910676	1.4063081368291451e-24	1.003299129554656	8.618892631241726e-20	True
204591_at	-1.295010080631916	1.5583110519359084e-24	-1.0488082793522269	4.561900174000081e-25	True
202842_s_at	1.1209009646704553	2.258081052998184e-24	1.2742884008097182	1.095776875228091e-22	True
227210_at	1.1045869678909168	2.423698865246384e-24	1.232517429149798	3.7749316923734447e-19	True
220625_s_at	-1.2954245761940468	3.50244819999312e-24	-1.3079195748987846	1.391618680220121e-19	True
219313_at	-1.183095423406045	3.8692421615450154e-24	-1.2485318218623478	4.1492653539928833e-19	True
1554462_a_at	1.0867710108044812	4.104669006015475e-24	1.0900936437246962	1.6555127238576993e-21	True
235229_at	1.1228373713937907	4.664057762483344e-24	1.2417256275303634	1.6226510195671017e-19	True
232164_s_at	-1.1676613501776534	4.9389060242191296e-24	-1.2318878744939266	2.4554807719790766e-20	True
243780_at	1.0386541305668031	5.151907789278963e-24	1.1319917206477736	5.748339654356831e-20	True
220937_s_at	1.0112128538935783	6.2664566979233424e-24	1.0355448987854254	2.4097468602948308e-20	True
224405_at	1.6527548591914176	6.712606526273173e-24	1.9302113360323885	6.648750395970578e-22	True
202409_at	1.0215986656804767	6.8043088471846e-24	1.0108635829959507	2.645034810848409e-18	True
215516_at	-1.2802839050104742	6.856814993618705e-24	-0.9657940080971664	1.6833442880276138e-18	True
209685_s_at	1.06586095302016	8.926216268429073e-24	1.2406605870445349	9.257369884068717e-19	True
204446_s_at	1.0722666924775657	1.0108399907246208e-23	1.093207631578947	8.857548043621093e-18	True
230917_at	1.0672803974972411	1.0169655890792357e-23	1.056224878542511	1.1098476977232842e-20	True
231068_at	-1.0595228691253054	1.1117614321355244e-23	-1.0006731174089063	2.571863360821518e-19	True
219869_s_at	1.007964595382352	1.1259990104584676e-23	1.0584443522267213	2.2938667838369675e-19	True
214807_at	-1.1402985323320385	1.540814077785919e-23	-0.9896991295546558	8.448147853289918e-19	True
230064_at	-1.199133576236514	1.641017176990215e-23	-1.2787310931174076	5.9007654813301654e-18	True
212827_at	1.1786526777625237	2.048702770870753e-23	1.2360874696356268	1.6723437015121254e-20	True
225700_at	1.1294855158581318	2.665121794852258e-23	1.033011457489879	2.143643422807637e-21	True
214734_at	-1.234121888023411	2.768018462873875e-23	-1.3142185627530356	3.178313679571867e-20	True
229937_x_at	1.1510227144474976	4.143694055576758e-23	1.0772024089068823	5.952656041103762e-19	True
227525_at	1.3179844497572286	4.149671889917596e-23	1.4278864979757078	1.5919034173456574e-19	True
201650_at	1.5544926863551456	6.363632174894673e-23	1.2458373279352235	9.004524178125047e-19	True
1559190_s_at	-1.0320285361965944	8.140905818804902e-23	-1.022471497975709	5.593422945846755e-19	True
205798_at	1.049094921321596	8.312030337362127e-23	1.0429504048583	2.645034810848409e-18	True
1555724_s_at	1.0483850534950898	9.838375951423694e-23	1.1233711943319855	3.161987676144012e-17	True
201235_s_at	1.2396295169941411	1.0830980665873561e-22	1.2400482793522274	5.291134519207435e-19	True
229290_at	-1.0701941826073689	1.1288301738425077e-22	-1.105609170040486	3.674891254277711e-20	True
214461_at	1.0140581076767374	1.2234671930667582e-22	1.0661547368421047	6.543694484207089e-19	True
230128_at	1.372375408811332	1.2796235306181762e-22	1.4155281781376514	5.748339654356831e-20	True
1555526_a_at	1.0128980775919445	1.408097288225539e-22	1.04120971659919	1.8439404822047402e-18	True
207908_at	-2.484272205663768	1.6537493227311245e-22	-2.860341255060728	2.92338234240117e-18	True
238619_at	1.0130435117918544	1.711414885787584e-22	1.0853914979757082	9.088243556016569e-19	True
205242_at	1.6471723465785253	1.9578508933775065e-22	1.357081093117408	1.5923832200151424e-18	True
205739_x_at	-1.0337547571770316	2.212796331780909e-22	-0.9772214170040484	4.043960338084676e-18	True
237999_at	-1.343155139838904	2.611317750735672e-22	-1.3881187044534429	4.0682583560647806e-17	True
1553960_at	-1.0283043632718474	3.2861519995322785e-22	-0.907714736842105	2.8896933934564315e-19	True
207238_s_at	1.1617435777299638	4.0066695869030323e-22	1.3669293927125512	3.613329673168655e-18	True
214428_x_at	1.119982673356504	4.015843690046103e-22	1.0847722267206477	1.8092418616067455e-20	True
212637_s_at	-1.003472961057159	4.379261544520374e-22	-1.0499447570850204	1.3248014134624004e-18	True
215906_at	1.118985783043376	4.459710280028646e-22	1.13592044534413	1.3497763860155778e-17	True
211430_s_at	1.111161271216137	5.40150980048717e-22	0.813025445344131	4.415477060269309e-28	True
1555416_a_at	1.1632601811493184	5.562432854058887e-22	1.2231354251012148	1.7152853479298489e-18	True
211655_at	1.8325330711403995	5.6892607990471455e-22	1.5674154048582984	1.520858250787795e-23	True
239294_at	1.1037056586874685	6.13300833449264e-22	1.2859016801619436	1.23869571177588e-19	True
235401_s_at	1.453991744748168	6.293615269108678e-22	1.485305	4.145793366368818e-22	True
211689_s_at	1.1019678919693692	1.0085831918394333e-21	1.0361459514170033	1.9401731729628267e-17	True
209267_s_at	1.1269807581891824	1.6230105166147769e-21	0.9852176315789468	4.717706616330619e-18	True
218806_s_at	-1.020072722647289	1.6838207647597274e-21	-1.0088709514170038	5.174031170543495e-20	True
205316_at	1.1889306103061932	1.7602735407289107e-21	1.4000684412955469	3.4036854354012214e-17	True
228885_at	-1.493152482375922	1.9185502847425106e-21	-1.4642187854251016	1.1675937525265448e-17	True
202558_s_at	1.292599165730021	3.0086983992559827e-21	1.3357703036437245	1.3744828654861737e-18	True
232165_at	-1.0125735901800597	3.665019223806042e-21	-1.1015944939271254	3.613329673168655e-18	True
233223_at	1.0288677041066243	4.000063437452891e-21	0.9996758097165984	6.369598295439907e-17	True
209619_at	1.1042561044173476	4.3310407179106466e-21	0.9317400404858328	1.436295267009296e-18	True
223839_s_at	-1.043185561946149	4.4010267622464265e-21	-0.9872500202429152	6.154323492981918e-17	True
1559949_at	-1.229712805370741	5.8335748350919155e-21	-1.4801685222672063	1.9704929166065835e-16	True
241060_x_at	-1.1890296539063143	5.880685797105384e-21	-1.1859037854251016	1.0761616326949552e-16	True
202368_s_at	1.067560365529715	7.781093532872952e-21	0.9518672874493932	5.907990661783909e-19	True
219454_at	1.0430253031058032	1.0051365056597282e-20	1.096567773279351	1.7875569038917182e-15	True
205328_at	1.0816569190495753	1.1637705400727738e-20	1.262317773279352	7.487118832606421e-17	True
204805_s_at	1.0012280031496874	1.2460816777967984e-20	0.9417904251012156	1.191530251414753e-19	True
202291_s_at	1.0273963200327032	1.5633764524106062e-20	0.9175791497975698	2.4519649907249424e-16	True
240118_at	1.4965191895508352	1.7035912106178388e-20	1.82518947368421	1.2146259902887773e-19	True
203434_s_at	1.3418669936652436	1.7460301691524347e-20	1.4056850607287448	2.836651674795506e-17	True
205632_s_at	1.199656079966594	2.2066139953514524e-20	1.319512044534413	2.783606612047427e-20	True
201508_at	1.171031959351381	2.3763364508520558e-20	1.1594973076923072	5.209801508936253e-16	True
212414_s_at	1.0116342396839018	2.573629469156616e-20	1.1579872874493926	1.9704929166065835e-16	True
211549_s_at	-1.172261050809007	3.016440884728091e-20	-1.2512037651821857	9.762653947673111e-17	True
208829_at	1.008687162842222	3.44362702541817e-20	0.9372261740890692	9.958262998934376e-21	True
212013_at	1.061167749203734	3.846887727625514e-20	1.1974575910931176	2.2830785078937243e-16	True
215150_at	-1.2191477744259769	5.173436682185739e-20	-1.2762409514170043	7.547185097874815e-16	True
227662_at	-1.118789504006113	7.257950133016045e-20	-1.055260506072874	1.405029250028539e-15	True
218002_s_at	-1.0315902322839074	7.443617469032142e-20	-0.9303783400809706	1.8283847167206216e-18	True
205547_s_at	1.2468548592055746	7.654896939239477e-20	1.214589676113361	2.5175608437102413e-16	True
1558687_a_at	-1.0342108942024557	7.976835146730602e-20	-1.1039944736842102	1.095314134294097e-19	True
243810_at	1.296221180307042	9.586239608909705e-20	1.3994495141700414	3.930486869219769e-18	True
206488_s_at	-1.0814006697644432	1.0866971065549356e-19	-1.0855812348178144	3.6927023689406105e-17	True
206177_s_at	-1.7908655126128914	1.3122513193607382e-19	-1.9403878744939276	7.85936085295837e-16	True
211748_x_at	1.135444819565559	1.3688456783628426e-19	1.3190598178137662	1.4992893416028326e-14	True
242204_at	-1.071433246418559	1.7004502809842368e-19	-0.9668746963562757	8.260522245348263e-17	True
220414_at	-1.5305796656238473	1.9237028810328882e-19	-1.4803757085020235	6.369598295439907e-17	True
206211_at	1.27358785351137	1.9897396798308004e-19	1.2493777935222674	3.0398732835435487e-16	True
1555383_a_at	-1.407193180951131	2.3482011575170583e-19	-1.3859504655870438	4.8072378345343077e-20	True
210505_at	-1.1846909622745647	2.8175684890881044e-19	-1.0815412955465575	9.85432353789848e-20	True
212587_s_at	1.0479627041632484	3.073023673052652e-19	1.1088736842105256	1.8542250818174132e-16	True
1558828_s_at	1.0862256122915577	3.1417710487676496e-19	1.1003818421052634	1.8177070058739745e-15	True
217418_x_at	1.1794286247239618	3.4561437720786753e-19	1.2124634008097157	2.039273792460841e-16	True
212187_x_at	1.1184448273123675	4.348029692439985e-19	1.217010242914979	1.029985301107102e-14	True
241869_at	1.0344454974094748	5.446401497778606e-19	1.0250290283400805	5.774376440039992e-16	True
209070_s_at	1.0031620968120982	6.227871190020738e-19	1.0035780971659918	1.436295267009296e-18	True
242388_x_at	1.21279234054104	6.990084256860977e-19	1.218249676113361	2.625412965325929e-20	True
204840_s_at	-1.0535443927797892	7.164337506375577e-19	-1.2853696356275313	2.442190467253473e-14	True
227241_at	-1.1502724319101925	7.513067385892747e-19	-1.1045889271255076	4.080914960500561e-21	True
219669_at	1.430539388515333	8.028364993362024e-19	1.62456898785425	7.894546034051103e-17	True
202063_s_at	1.0059077651467982	8.289809214481017e-19	1.0332341902834008	8.285772342999094e-20	True
241994_at	1.143751551428331	1.9228585736625458e-18	1.189791174089068	1.0593973947604864e-13	True
229147_at	1.184315034310327	3.37642583204043e-18	1.128866336032389	2.863149029368033e-17	True
243739_at	-1.0486344663373044	4.309750010682086e-18	-1.2086616194331985	1.5354900194125684e-14	True
238465_at	-1.0523285167711829	4.5223432384508856e-18	-1.072523623481782	3.7224070234292636e-17	True
201058_s_at	1.019411125884746	5.096562474332472e-18	1.057981052631579	2.4615394150299102e-14	True
209392_at	1.1063860150052394	6.183677357801542e-18	1.1640256680161931	3.3748901748201675e-16	True
210356_x_at	1.1574811361654562	6.729433074263838e-18	1.1904304655870446	4.680360338760808e-15	True
204338_s_at	1.2643679436843531	9.686283007049552e-18	1.5815164372469637	1.07556900013908e-13	True
202843_at	1.1142643214270571	1.242278792459942e-17	1.2285771052631589	4.428960097320067e-18	True
224209_s_at	-1.1818603884764003	1.4270237634529386e-17	-0.9790919838056684	2.22635140751644e-13	True
206336_at	1.836844917372104	1.4816103705451593e-17	1.5491303036437252	2.3477271789660328e-14	True
210072_at	1.1626078835289226	1.6831059680265854e-17	0.7902027530364375	5.934988923898642e-15	True
209555_s_at	-1.1329223794449454	1.848272300960621e-17	-1.181317834008098	7.799522100010767e-16	True
228592_at	1.553463137428868	1.9942751091943688e-17	1.8563829149797575	1.5054921675938418e-13	True
226218_at	1.0350046020108463	2.879075365582835e-17	1.1641240485829965	4.2891304117877497e-14	True
204337_at	1.2925592686326866	2.971380591631302e-17	1.212686781376518	2.231985548639269e-11	True
206504_at	1.1953256903577214	3.042023165099414e-17	1.5107837044534411	7.759139577005489e-15	True
1560531_at	-1.0709165382598147	4.333812173355664e-17	-0.9833664574898782	1.0137270194857328e-14	True
205765_at	-1.1956598316334452	6.454346675579523e-17	-1.273205161943321	1.7211050259657982e-14	True
212671_s_at	1.145435595686705	8.56824020687349e-17	1.001265546558704	3.5558452623801245e-16	True
220330_s_at	1.1533749155813842	1.07273228440693e-16	1.1284847975708503	1.0517069904375581e-15	True
202557_at	1.011087926966255	1.1889854858688103e-16	1.1292707692307689	2.430525970290167e-16	True
220133_at	1.5768289263327806	1.3442237217812687e-16	1.3996815182186229	1.5745527562169574e-12	True
204018_x_at	1.4548423585685597	1.9668669162333676e-16	1.440598704453441	1.3322099838220575e-14	True
219607_s_at	1.1141146176884875	2.4182811963334363e-16	1.1100293927125504	3.1442391621378694e-14	True
229327_s_at	-1.3374918043125867	2.542285702217837e-16	-1.1601785222672063	1.0689868822864717e-15	True
209458_x_at	1.4451012659289124	3.3399042636786356e-16	1.445813785425102	3.8506150582872274e-14	True
204580_at	1.5628480059348564	6.32286442525768e-16	1.4561445951417014	1.932955583478826e-12	True
211745_x_at	1.4330330130517297	6.867435178998767e-16	1.4369701619433195	3.8506150582872274e-14	True
206192_at	-1.3380092041420086	7.346090770989959e-16	-1.288626376518219	3.409796527375833e-14	True
211699_x_at	1.5540717777136877	1.0842831382845665e-15	1.4868291700404868	5.2929471234374256e-14	True
1553454_at	-1.5765465486714665	1.2327480841290679e-15	-1.451656761133604	5.394177817226955e-16	True
216834_at	1.511189972739308	1.3403992183908257e-15	1.3218161336032406	2.2908008273634337e-14	True
217414_x_at	1.359705447881575	1.7925253543296513e-15	1.2697070647773288	1.8084533092351045e-13	True
204750_s_at	-1.054955666239627	2.1165698389286737e-15	-1.0843269230769224	5.1258676665127434e-14	True
204006_s_at	1.3037881907647024	2.190158662135425e-15	1.3218654048582996	2.0247177904611102e-14	True
205943_at	1.101168834804367	3.2161330536063907e-15	1.362832914979757	3.26614995278508e-15	True
205844_at	1.101646460869598	3.4761802825510945e-15	1.084977995951416	3.421984226664656e-12	True
1567628_at	1.0321558975821763	3.63344295951908e-15	1.054228441295547	2.2782656812009816e-13	True
207720_at	-1.9068495263759488	6.508014019646768e-15	-1.6074503238866384	6.083953396943721e-14	True
203085_s_at	1.004027716401011	1.0928009424075606e-14	0.9238811538461542	1.1290543789300916e-13	True
205337_at	-1.4937706440927472	1.6868948584395156e-14	-1.9798922672064776	3.888914746315077e-09	True
206643_at	-1.351625861764246	1.9509065359074437e-14	-1.4575848380566798	7.46973506382798e-11	True
215646_s_at	1.1994294569378023	2.6680674928384637e-14	0.9224015182186224	2.878049098260988e-12	True
215704_at	-1.4897235533818385	3.49509745573239e-14	-1.4179969230769238	2.454455197941626e-12	True
224221_s_at	-1.150396206980265	3.6158532308603755e-14	-1.204678299595142	8.161736216434025e-15	True
202988_s_at	1.6266514267114485	4.082338455704066e-14	1.5793473279352233	3.9593609120635953e-13	True
217232_x_at	1.1618154173721038	5.776500399277938e-14	1.1674729149797578	1.3608063215556032e-11	True
219014_at	1.1538849715254402	8.535800091117185e-14	1.2245526315789457	3.137753998298789e-10	True
207710_at	-1.11693419138048	1.324625162455337e-13	-1.0013487651821853	4.4808959110139646e-11	True
207114_at	-1.0443782953377567	1.3742043112410664e-13	-1.0201334008097165	7.4636330870025e-12	True
214414_x_at	1.1118383933389524	1.392934126579519e-13	1.097105182186235	3.471843343275432e-12	True
235763_at	-1.263050381943459	4.200004080764488e-13	-1.2475040283400816	7.410530631419752e-12	True
209116_x_at	1.1662211989184943	4.806153092987308e-13	1.1366481578947365	9.616378881753727e-11	True
209156_s_at	1.0443979621719397	4.899082299756164e-13	0.8406071052631585	3.4478044134352404e-12	True
235514_at	-1.299916648314739	6.057949130113169e-13	-1.596039534412954	1.207117076964898e-10	True
211571_s_at	1.120019362518051	8.909750508160806e-13	0.9549945546558708	4.1094500179373066e-11	True
211696_x_at	1.0068901547769076	9.136070276908808e-13	0.9828391093117405	1.1080571844844033e-10	True
227697_at	1.055020122409476	9.382705056079851e-13	1.015693360323887	1.5740039926132398e-10	True
204052_s_at	1.0624628870608153	4.143570518914667e-12	1.2146434615384625	4.383361787472153e-13	True
233969_at	1.0010783557940048	4.7857065139090576e-12	0.9166930566801624	3.248232870910372e-17	True
205900_at	-1.6674191404334486	9.137019364658746e-12	-1.597177064777329	5.049105113024951e-15	True
202859_x_at	1.2923017026237962	1.3697165087200503e-11	1.3562761133603232	2.0146597400275958e-11	True
205959_at	1.298700616057022	2.8957905885398843e-11	1.4061803441295533	1.8803362687204747e-09	True
217325_at	-1.145266264424844	4.263708086749389e-11	-1.1590599797570844	3.7433472117160525e-10	True
220595_at	1.0108197217519344	8.582539657852107e-11	1.3236665789473676	3.024185075109965e-09	True
211506_s_at	1.2070473248563194	1.6693930658527546e-10	1.259785546558705	7.165206104955899e-11	True
206193_s_at	-1.163055641360661	1.9281491554692627e-10	-1.2539695546558702	1.5518679833144355e-10	True
210764_s_at	1.0230680603536173	4.939480997627662e-10	1.0567352024291503	2.8973681590620807e-08	True
203980_at	1.1657826938613036	6.211305033958226e-10	1.1969045344129556	7.71102135737475e-10	True
236984_at	1.1092913560346565	2.0597399527352263e-09	0.8190848582995951	2.697331368343977e-07	True
205694_at	-1.5115178247289125	1.4501742418241288e-08	-2.1895966599190286	9.661174937557903e-07	True
205828_at	1.0629925939349127	9.229887779818486e-07	1.0917400607287453	9.765943975744944e-07	True
204475_at	1.0396421639039115	5.039454625410731e-06	1.141939817813766	8.11218261805614e-06	True
AFFX-M27830_5_at	-1.0518744246942304	5.579346953404801e-05	-1.805219858299596	1.774361165705351e-05	True
203290_at	1.130427833597578	0.0001399195576848	3.150384838056679	6.757859706689487e-06	True
