# Supplementary material for: Deep Learning Analysis of CBCT Images for Periodontal Disease: Phenotype-Level Concordance with Independent Transcriptomic and Microbiome Datasets
Source: Dent J (Basel). 2025 Dec 3;13(12):578. doi: 10.3390/dj13120578 (PMC12731456; doi:10.3390/dj13120578)
Supplement: Supplementary file 1 [file dentistry-13-00578-s001.zip › GSE10334_DEG_probe_level_ROBUST_OLS.csv]

probe_id	logFC	t	P.Value	adj.P.Val
221286_s_at	2.7233859182179185	25.583412199545077	5.3359236839354105e-68	2.9174162741916856e-63
234366_x_at	3.052757862217237	24.907727701741578	4.34097722149479e-66	7.087559487483703e-62
205049_s_at	2.5713693100952724	24.908171550773194	4.3283703571389554e-66	7.087559487483703e-62
211650_x_at	2.86844456401999	24.880613782726712	5.185228705978018e-66	7.087559487483703e-62
211908_x_at	2.7567709426757485	24.594218864073966	3.4075888369523865e-65	3.726198393207435e-61
216412_x_at	2.835705807214549	24.563970157864556	4.159782583791199e-65	3.7906018794797305e-61
216853_x_at	3.051874739694519	24.432501975683135	9.911421110753453e-65	7.741527846149214e-61
211881_x_at	2.938964733253592	24.32523718935716	2.0159506487001834e-64	1.3777762714710315e-60
219118_at	2.526833690977042	24.225207736158044	3.913710100585154e-64	2.3775788861054808e-60
214916_x_at	2.9400207040747746	24.202571077756296	4.5484460361283776e-64	2.4868628702531906e-60
217281_x_at	3.185096427454635	24.10613809914746	8.634672036616014e-64	4.2918244872907325e-60
1555779_a_at	2.5615531314196955	24.05872376057098	1.1838768481121342e-63	5.394038889210912e-60
211637_x_at	3.252982714688149	23.932663093324827	2.743484457850377e-63	1.153846251792072e-59
216542_x_at	2.6720024155672295	23.840939297073266	5.063139495355867e-63	1.9773367993470141e-59
217360_x_at	1.9651742623687054	23.701939350693426	1.2840004009910507e-62	4.68018146161238e-59
217235_x_at	2.976693488247078	23.651327425009068	1.802931229949896e-62	6.16095406234441e-59
211798_x_at	2.9901122005358034	23.63158704310804	2.0583208246155787e-62	6.619923005050399e-59
223565_at	3.4430575580957545	23.513968577340034	4.536804841806024e-62	1.3780544706985797e-58
211641_x_at	2.878407089613831	23.48031177779428	5.689905009082453e-62	1.637345033534648e-58
211868_x_at	2.2615319851080127	23.38634091052456	1.071610476563025e-61	2.9295151403041696e-58
206150_at	2.295081181368735	23.341321956603633	1.4518350636716419e-61	3.779956290773668e-58
216557_x_at	3.1103846370997443	23.2767468489119	2.245306475096879e-61	5.580096887541902e-58
212311_at	2.4256135967023886	23.150785224088953	5.2636080697185e-61	1.2512511791819955e-57
217227_x_at	2.790488995533822	23.088095041672236	8.04913544823793e-61	1.8336936693017034e-57
224342_x_at	3.1102439056050257	23.058377788080897	9.8461239039126e-61	2.1533472977856855e-57
219505_at	1.9529564378733641	22.915730771043773	2.5942284843871884e-60	5.455363168610366e-57
216491_x_at	3.4023301728716655	22.847111872428155	4.1379652793337974e-60	8.083583744603373e-57
217258_x_at	3.047419228829876	22.847048855277613	4.139741103774933e-60	8.083583744603373e-57
217157_x_at	2.6254951254494516	22.828878781493444	4.685005889613735e-60	8.722191234223594e-57
229721_x_at	2.2915145547018803	22.825752376422724	4.785838811645319e-60	8.722191234223594e-57
208981_at	1.6422517757000128	22.784808491043623	6.325837625875436e-60	1.1156941038539983e-56
216430_x_at	2.4922255732496272	22.761874201249764	7.396448464370339e-60	1.263752561842026e-56
234884_x_at	3.062767213824639	22.71092987543402	1.0470357653396041e-59	1.7347478930285714e-56
214973_x_at	3.155534997331618	22.45428255282487	6.059473665033349e-59	9.542686414629296e-56
216510_x_at	3.326577853713091	22.453102094737673	6.108715583210341e-59	9.542686414629296e-56
211639_x_at	2.7043076901666168	22.43626174312813	6.856503177945062e-59	1.0413314201504063e-55
217236_x_at	2.0327498892443616	22.41035996444681	8.189747418752075e-59	1.2102011895142424e-55
214768_x_at	3.3448591561146364	22.3307361026985	1.4148455242231014e-58	2.0357020799183704e-55
217480_x_at	2.5390335848079078	22.321241466570907	1.5102335102388586e-58	2.1172312095464e-55
216984_x_at	2.8229766708686093	22.27546657164209	2.068793237863732e-58	2.827781757004989e-55
217179_x_at	3.127859872013111	22.248503941356848	2.4904171372208242e-58	3.2419894518463944e-55
211835_at	1.809443259332268	22.249051160333	2.4810574449606324e-58	3.2419894518463944e-55
216560_x_at	3.1152923667683554	22.16480826938436	4.431656846518578e-58	5.6349032112419355e-55
215949_x_at	2.8069112999631964	22.079008885725383	8.008068945448451e-58	9.95093567255441e-55
217384_x_at	2.111023228493674	22.037465774931807	1.0667984544059996e-57	1.2961601221032896e-54
217148_x_at	3.0171594226487115	22.025704695781965	1.1570725927412553e-57	1.3752813914810462e-54
204683_at	1.6202082890525489	21.953773489062662	1.902297675309135e-57	2.2129388382452543e-54
227189_at	2.0402588468545653	21.86842281359193	3.434175727194917e-57	3.91174078925796e-54
211643_x_at	3.129528498488861	21.83056484228398	4.464101594161805e-57	4.9811174420570745e-54
204116_at	1.4663280898615583	21.619427860523842	1.933603274196947e-56	2.1143951803343617e-53
243278_at	-1.995396031404828	-21.616169751685273	1.9779219599901994e-56	2.1204486894600814e-53
221004_s_at	1.5985269024978086	21.54866433339839	3.1640525118975553e-56	3.3268186747692083e-53
214777_at	3.248803812593785	21.543117116711194	3.288670201186542e-56	3.392604589620267e-53
216365_x_at	2.5856555822740033	21.41999228784531	7.758711026095152e-56	7.855694913921341e-53
213603_s_at	1.404576593849979	21.398807222494916	8.995091769720923e-56	8.941938954718027e-53
211645_x_at	3.214326205869034	21.36726124126559	1.121164073013028e-55	1.094636530214059e-52
217378_x_at	2.6966466790188584	21.35090955063771	1.2568268371679987e-55	1.2055615319677251e-52
216541_x_at	2.7495474647907785	21.339448802916326	1.36160763316224e-55	1.2617948702228048e-52
216401_x_at	2.8023708770242974	21.34035484388375	1.3530144817445479e-55	1.2617948702228048e-52
216576_x_at	2.9848090126659805	21.335305879859607	1.401602585458564e-55	1.2772103559991164e-52
205147_x_at	1.4824841995448907	21.29814538546212	1.8173456774830978e-55	1.6289077855145635e-52
216207_x_at	2.674507240112119	21.25864976208553	2.395601543461933e-55	2.1125728127222776e-52
205671_s_at	1.7941612249617807	21.18495375484846	4.013194511084327e-55	3.482879522119612e-52
211633_x_at	2.774879942902241	21.158347077445896	4.835650820659377e-55	4.131081384680491e-52
219183_s_at	0.9801264050246338	21.105311936917495	7.013686258567191e-55	5.899589172110172e-52
211640_x_at	2.8221480461481843	21.000363634294118	1.4652797297192604e-54	1.2138510488242509e-51
211644_x_at	2.9403941106707085	20.979424598002254	1.6975619909136497e-54	1.3852865948239372e-51
219888_at	2.579164864397244	20.914272908640367	2.6841262107063416e-54	2.158155890740724e-51
239572_at	-1.5443540914116227	-20.905633888912813	2.8523483729501004e-54	2.2601760476963294e-51
211634_x_at	3.0803645415192102	20.799429417192698	6.026215105241965e-54	4.706904441130064e-51
200670_at	1.8849268737542861	20.778623350372225	6.978257939688448e-54	5.373750040175576e-51
217198_x_at	2.3423855619107647	20.77661655208518	7.077703764862793e-54	5.374631296442683e-51
211635_x_at	2.723400602293963	20.741096513334274	9.092777126474813e-54	6.810240950548088e-51
202947_s_at	1.153888093857056	20.707830079671826	1.1498801839818863e-53	8.495905278271572e-51
201998_at	2.052695600786362	20.632783607675005	1.953675506135357e-53	1.4242294439726752e-50
224451_x_at	1.383968802964244	20.591544072566766	2.6149686050795965e-53	1.881229058983249e-50
204949_at	1.7362750287824544	20.579306065705747	2.8513815288468044e-53	2.0246660401259613e-50
202957_at	1.4642415704573801	20.5726574132363	2.988680952367747e-53	2.094950398342392e-50
204923_at	1.3492295575790634	20.57072610142057	3.0297919889829772e-53	2.0968845189575223e-50
207522_s_at	1.5346101057373818	20.53636963006433	3.8635832373784965e-53	2.6405176687958662e-50
216573_at	2.2532879045185608	20.48561769751345	5.53418175166132e-53	3.7355726823713914e-50
210785_s_at	1.8086820501401453	20.42838663222315	8.302063338798617e-53	5.535552598156272e-50
234851_at	2.094120248789673	20.39669413215106	1.0394133624346458e-52	6.846978986881236e-50
219191_s_at	1.181622781988763	20.32573827203129	1.7198053849812317e-52	1.1194090407601054e-49
209435_s_at	1.0030816994705727	20.24077304784974	3.1452654597324964e-52	2.0231457530691084e-49
207734_at	2.1457553744974676	20.20099853625623	4.1735446417639695e-52	2.6533552707958723e-49
201204_s_at	1.2112068571954386	20.1515104649211	5.935485126126889e-52	3.730145393919399e-49
213036_x_at	1.283461328989839	20.13756907495395	6.554880630911796e-52	4.072592028353437e-49
222411_s_at	1.0852058888656917	20.12046672496453	7.403884743488934e-52	4.4978599816695275e-49
213502_x_at	1.4998375981285954	20.121870210496635	7.330243218738206e-52	4.4978599816695275e-49
203416_at	1.4301004354633249	20.101732816406486	8.460890445530314e-52	5.083507528674395e-49
211649_x_at	2.010612095474367	20.008745619435796	1.6418170674744873e-51	9.757211756974738e-49
224406_s_at	2.131240785803774	19.983707595543464	1.962977217844123e-51	1.1540406385551336e-48
206398_s_at	1.4802112070793605	19.959458590812357	2.3339296302471203e-51	1.3575276865293757e-48
204912_at	1.5968594225743915	19.94833525965059	2.5268488121923935e-51	1.4542679874380958e-48
234764_x_at	3.183933620480734	19.943137821885482	2.6223914414952647e-51	1.4935338756641e-48
232543_x_at	1.242565727074546	19.937341887683864	2.733211710315731e-51	1.540601549087759e-48
207571_x_at	1.5583382546643656	19.9349400451825	2.7804999568849716e-51	1.5512636239049572e-48
217767_at	1.4476912401687405	19.92637561462284	2.955892821631355e-51	1.6324589901282256e-48
204562_at	2.4079148258472327	19.901640560850552	3.5272178963274643e-51	1.9285063848170413e-48
223325_at	1.2655116183467363	19.89300059690502	3.751849023555993e-51	2.031013320424989e-48
203921_at	1.9565971190120635	19.878461430496	4.1626839990125085e-51	2.2313210553530285e-48
212314_at	2.217145783949353	19.8503182367977	5.090424607409112e-51	2.7021258777678954e-48
216829_at	2.7433843516109415	19.81554915113555	6.527636995135961e-51	3.431716852971717e-48
237625_s_at	2.9745718330596556	19.711843081054045	1.3715584968761427e-50	7.1419010301622e-48
225382_at	1.405820951622266	19.61330018831858	2.7800906235133417e-50	1.4339759890621883e-47
228518_at	1.681100387708447	19.5739430619766	3.687472757243102e-50	1.8842296542267907e-47
229686_at	1.5840790516866756	19.487137345819395	6.8790185271830885e-50	3.4825031293864386e-47
217239_x_at	1.430201789661251	19.460041048365067	8.358385018788658e-50	4.19261193488321e-47
202295_s_at	1.1718552791894368	19.442737476311162	9.465890093306108e-50	4.704977644104649e-47
213620_s_at	1.6272632077836167	19.41485369163575	1.1568301713327184e-49	5.670246131743911e-47
223299_at	1.4717404474179694	19.414289924852028	1.1615319007870474e-49	5.670246131743911e-47
220306_at	2.0874333489567127	19.410224325263766	1.1960100802476118e-49	5.786889481198068e-47
230011_at	1.5893984067658065	19.283248903755883	2.9843288786867387e-49	1.4312998372122581e-46
221581_s_at	1.113239998481784	19.207581448709448	5.150130559468407e-49	2.448551202947262e-46
207109_at	-1.146263547935363	-19.174347865172216	6.5459583248385976e-49	3.0853471673323304e-46
207677_s_at	1.7416891966535504	19.1625549536655	7.127604789075279e-49	3.3307845456640248e-46
226811_at	2.6378251423303443	19.157278865613964	7.404331218080993e-49	3.430778045326935e-46
201288_at	0.9272649214737708	19.14067062511447	8.34767504018488e-49	3.8353708640513305e-46
234419_x_at	2.158621456544975	19.053058761575183	1.5721179716583494e-48	7.162962508368355e-46
235965_at	2.0792556939533156	19.031887797721122	1.832168303873995e-48	8.278826612752948e-46
221253_s_at	1.2295794456237101	18.991375878756745	2.4560109697209492e-48	1.100675407946663e-45
209083_at	1.418859108972002	18.98382618688949	2.5939071954150172e-48	1.1530233813765535e-45
234792_x_at	2.8385797175901035	18.970779846415436	2.8507338383740435e-48	1.256966714621781e-45
240420_at	-2.7498541796558684	-18.964059390866616	2.992819413892047e-48	1.3090592116363812e-45
204265_s_at	1.1596388921392407	18.95215033379316	3.2622537340001255e-48	1.4155851024321973e-45
229506_at	-1.1497213571104987	-18.9463262900169	3.402735920068357e-48	1.4649180033837593e-45
204613_at	1.21307123401447	18.916508540282262	4.2227485901032844e-48	1.8037404622179458e-45
215214_at	2.795419432087146	18.91365288531256	4.310991794517291e-48	1.8271587315134333e-45
215051_x_at	0.8422371941267262	18.905314450325047	4.5793747191722436e-48	1.925979329005711e-45
209827_s_at	1.3174667032891223	18.895034257170167	4.933406629023724e-48	2.0590382247471155e-45
218477_at	-1.0208665969324162	-18.871527605238082	5.849422906043826e-48	2.422857555969289e-45
215946_x_at	1.4947755383589119	18.843044641358606	7.190634120786906e-48	2.955999402661835e-45
217145_at	2.140837713898958	18.841429047740625	7.275342951481185e-48	2.9685028050166704e-45
242020_s_at	1.910307071625238	18.834670606246387	7.640676332459652e-48	3.0944739146461594e-45
206574_s_at	1.9336070330716875	18.81922347043808	8.546189276078163e-48	3.435756607864512e-45
234415_x_at	1.870201916423659	18.813986658131142	8.876966678555298e-48	3.5426872492701526e-45
206478_at	2.6554139542764954	18.807110366045045	9.330855644932774e-48	3.696844437584778e-45
200982_s_at	1.2389937901991759	18.748491490772818	1.42763580237267e-47	5.615538668685304e-45
204269_at	1.7091135982984655	18.721948504251454	1.7309851246357026e-47	6.760115120675502e-45
213095_x_at	0.8365956573037312	18.70681451258237	1.9320354604182258e-47	7.491775801302589e-45
214836_x_at	1.6326856328812926	18.676320653759376	2.4110042614778497e-47	9.283215351852213e-45
219159_s_at	2.3216466909416518	18.649045391623872	2.9394051733176975e-47	1.1238599849730428e-44
201004_at	1.304327376008611	18.62270584170003	3.559555676817476e-47	1.3515187960416354e-44
210871_x_at	-1.1098541614620183	-18.545060980452927	6.260712022056832e-47	2.3607202055583263e-44
201206_s_at	0.895988576944313	18.537723864581125	6.604024118772183e-47	2.4731165663963635e-44
221739_at	1.103140259626005	18.52759423347275	7.109206748946046e-47	2.644189653051871e-44
228897_at	1.5622883358129744	18.509702919006113	8.09789709557085e-47	2.9915711060833533e-44
206219_s_at	0.8829184214666933	18.507880498115245	8.206033136219175e-47	3.0111735686092844e-44
203028_s_at	1.8397965450758804	18.491008037573728	9.278466901378197e-47	3.382001185552353e-44
219117_s_at	2.0550409634318134	18.467581759663524	1.1004165836732508e-46	3.984455411412913e-44
227677_at	1.410508708710826	18.461357474718287	1.1514461936283455e-46	4.1417974103045916e-44
209374_s_at	2.9483428952747675	18.37568879617095	2.1495544189242017e-46	7.681495938214426e-44
211647_x_at	1.6308160472311102	18.374556597576003	2.1673706874541756e-46	7.694869632243965e-44
227498_at	-1.6598220636342385	-18.361793590296383	2.3787375267353743e-46	8.390804791887522e-44
201422_at	1.1079496935817248	18.34527785277516	2.6831909114473296e-46	9.40406814637069e-44
221805_at	-2.2251911509441955	-18.343401974909654	2.720151428263441e-46	9.472884034414245e-44
1561937_x_at	2.5517717520242944	18.328248574042384	3.038040129180585e-46	1.0512964814110664e-43
222692_s_at	1.2313595073079777	18.30756684685521	3.532801443357591e-46	1.214817100097964e-43
218345_at	1.1899516678180146	18.2617319598482	4.936203862033607e-46	1.6867934134792965e-43
216517_at	2.2063793485638876	18.259026451823722	5.034665152914334e-46	1.7097535232024298e-43
1554240_a_at	1.4679327905743067	18.25154755412579	5.317199577342659e-46	1.7945548573531476e-43
222245_s_at	1.4156701237472071	18.20660383940682	7.38282668752641e-46	2.4764174793896107e-43
212345_s_at	0.9468070887963278	18.197323312463112	7.900690675804918e-46	2.633965016461182e-43
211336_x_at	0.8241534186142832	18.152772119405395	1.0940726146820368e-45	3.625358800469112e-43
236191_at	2.1791566420047577	18.117875908791014	1.4120070301556417e-45	4.650691829744561e-43
213050_at	-1.3207171939214604	-18.092190656645005	1.7037720488612526e-45	5.578068070149041e-43
207419_s_at	1.4870992460929775	18.050444806236403	2.31229285125523e-45	7.525274502522601e-43
1555352_at	-1.164811236852721	-18.044758599994424	2.4105340442010365e-45	7.798576856017259e-43
234350_at	2.0886874084043514	18.039518131853075	2.5047718160535164e-45	8.055788178983883e-43
222838_at	2.2529903753397442	18.03405894632984	2.6068689136897535e-45	8.335120342455396e-43
226794_at	-1.171437841733669	-18.03130365388805	2.6599702555337305e-45	8.455457774494577e-43
220161_s_at	-1.5263509207199664	-17.99987200530413	3.3481091762922904e-45	1.0581379723339941e-42
227497_at	-1.1287943091892902	-17.980256066933833	3.8652443254459904e-45	1.2145530660560893e-42
234390_x_at	1.6628700613409884	17.96366097806719	4.3647412957171225e-45	1.3636698876761925e-42
209733_at	-0.6954954988746047	-17.956090222515837	4.6136094180204785e-45	1.4332334939219866e-42
217976_s_at	-0.9389729822803683	-17.94892949248544	4.86206393706844e-45	1.501883309374107e-42
226564_at	0.7788323625109728	17.92174738912247	5.933469845615053e-45	1.8225419315112528e-42
219054_at	-1.570065112043824	-17.895013052633715	7.217661896423745e-45	2.204612649089208e-42
238575_at	-0.9650544616057	-17.89075362549489	7.446553396100906e-45	2.2618905940656503e-42
205637_s_at	-1.5948420299432315	-17.882634848773797	7.903164188372677e-45	2.387323215465614e-42
204153_s_at	0.9668958608865852	17.879820488592983	8.067907097167399e-45	2.4104525712438663e-42
244029_at	1.3064882874741686	17.880251837796543	8.042436020837047e-45	2.4104525712438663e-42
204785_x_at	1.1179253577439785	17.879044472311204	8.113934263234109e-45	2.4110291078387222e-42
214456_x_at	1.437555665871581	17.858240503840065	9.450883815777362e-45	2.793119311500688e-42
206641_at	2.832618128797319	17.83903146106721	1.0880475724882295e-44	3.198333388483546e-42
203017_s_at	-0.9617313202804261	-17.836573224223805	1.1078413544212304e-44	3.2391029974856027e-42
202665_s_at	0.9052326462833739	17.835512556870768	1.1164928559277211e-44	3.247034409460008e-42
217320_at	3.1009604579039407	17.83344688375476	1.133536521467583e-44	3.2791592228169366e-42
209695_at	1.8217347629278635	17.813974688045022	1.3075707377012937e-44	3.7627068465167486e-42
235201_at	-1.3345821470300925	-17.81015190417836	1.344758636614553e-44	3.849459605073334e-42
237690_at	-1.1602133493141458	-17.789035541110422	1.5701040968739857e-44	4.471116744613811e-42
215176_x_at	2.4597140534915525	17.779872334160533	1.6793073704284142e-44	4.757312460008992e-42
209734_at	1.0293657806722656	17.75022236003703	2.0875602889177426e-44	5.883369010132865e-42
1554628_at	-1.1462122700659638	-17.738020870983384	2.283176186831408e-44	6.40167477000037e-42
203857_s_at	0.9182922768289421	17.71328542342628	2.7378839954225667e-44	7.637439155598409e-42
224630_at	1.1666848102969931	17.688144645236473	3.2930888430148156e-44	9.139575253392641e-42
219532_at	-1.6907827530895185	-17.65969010600656	4.0586897801579917e-44	1.1207518370209e-41
234477_at	2.4075742079004008	17.65709390870646	4.1368535979052713e-44	1.1365953289722147e-41
211964_at	1.4662287751090022	17.655042014046852	4.199695122054252e-44	1.148091653991581e-41
207414_s_at	-1.0632643705904394	-17.64604859161483	4.486600808939269e-44	1.2204223842226592e-41
205267_at	2.7024005129278645	17.600509282408716	6.27019667710323e-44	1.697143580795144e-41
203143_s_at	0.8273886645055379	17.596272106353798	6.4685921754169e-44	1.74221811424098e-41
228108_at	-1.6693436249115237	-17.578510915198176	7.370967155258669e-44	1.975527594185136e-41
215035_at	1.314934722994114	17.56670403417109	8.039544751716179e-44	2.1442054112199125e-41
225090_at	1.0607306272649437	17.53569331605176	1.0099255526441235e-43	2.680469883049391e-41
208072_s_at	0.5778109183523992	17.500562341937854	1.307809901264686e-43	3.4543239783404205e-41
206296_x_at	0.8110444294470732	17.491256818339053	1.4005069057415621e-43	3.681380532279803e-41
224404_s_at	2.4247506286628373	17.478551085798088	1.5377909562711368e-43	4.022905288714086e-41
210253_at	-0.9091803654164641	-17.451933258811675	1.870653340119378e-43	4.870379589096523e-41
209879_at	0.9208203176722085	17.450288381904674	1.8934446674966626e-43	4.906354843382939e-41
1554812_at	-1.5457603865512002	-17.43068335169704	2.187478251330038e-43	5.641527046767445e-41
205692_s_at	1.8742102844235746	17.40052339253783	2.73154917162738e-43	7.011617415902676e-41
202289_s_at	-1.0901898944218706	-17.392425130866936	2.899449769992934e-43	7.407823185717928e-41
200770_s_at	0.7356828957489903	17.391666018045196	2.9157085677292387e-43	7.414714694911447e-41
237302_at	-1.1123926480917852	-17.38155586104341	3.1411578576729802e-43	7.951055827234731e-41
229062_at	-0.8435497323971558	-17.35935578143658	3.69935168373567e-43	9.320831949688838e-41
223568_s_at	1.3550270372158222	17.345696603203788	4.091094652504285e-43	1.0260577987416136e-40
204588_s_at	1.0786100237217262	17.338781536296977	4.304989870705296e-43	1.0747731560767674e-40
218358_at	1.0280003550048167	17.328069325795518	4.6586575185924554e-43	1.1577822719501933e-40
1552623_at	1.1843357675745323	17.326645125858903	4.707818930033096e-43	1.1647058823509482e-40
208997_s_at	1.2012518935052827	17.3205043670709	4.925807561501605e-43	1.2131465244373886e-40
221916_at	-1.5270476017418795	-17.31230574749424	5.232683138446415e-43	1.2829459667917389e-40
206206_at	1.1922125350075043	17.306071332004073	5.47878878156416e-43	1.3317357659101343e-40
227197_at	-1.2314276434203426	-17.30603159299063	5.4803940983956144e-43	1.3317357659101343e-40
226682_at	-1.3768778998506517	-17.297381650664423	5.8412709396696504e-43	1.4131481797630006e-40
224428_s_at	-1.3750451129745735	-17.281785168289048	6.553147913900961e-43	1.5783848554737226e-40
211648_at	2.3285309331099073	17.27013350872104	7.141101058268927e-43	1.7124548261440946e-40
226935_s_at	0.8237871884360616	17.26560791186523	7.383457114726516e-43	1.7628406888544641e-40
219518_s_at	-0.9652292746701653	-17.261974747823796	7.583967752510109e-43	1.8028410298630009e-40
241801_at	-1.1493563512181124	-17.258712151578997	7.768669114136092e-43	1.8387531766900034e-40
236201_at	-0.8521659231972463	-17.25258340686786	8.127891823564932e-43	1.915484851092296e-40
208983_s_at	1.7386151921059734	17.233258055329145	9.373180057464653e-43	2.199479054256995e-40
1560706_at	1.4670181128330189	17.23215454692916	9.44979499131813e-43	2.2079809450868325e-40
229308_at	-1.2485425632484901	-17.226582329377354	9.846348907128056e-43	2.2908473467967084e-40
223553_s_at	1.2399938911766397	17.222823833390674	1.0123194223813568e-42	2.345278153334775e-40
235937_at	-0.8839087793982315	-17.220123400240087	1.0326902963862424e-42	2.3823772976758564e-40
226051_at	1.5249340401637868	17.217902070178155	1.0497543230687142e-42	2.411567966965628e-40
202967_at	-1.1082429501217375	-17.19013293550613	1.2884785267909595e-42	2.9475967971671846e-40
238332_at	-1.2855699072541809	-17.158752416869298	1.624298716732675e-42	3.700355514056625e-40
217084_at	1.7772429467561806	17.144137486753436	1.8093505711760475e-42	4.1048233393796846e-40
1556097_at	-1.0293689309369765	-17.14260300699452	1.829964859787626e-42	4.134435070615226e-40
204671_s_at	-1.0069288645706493	-17.137608725793115	1.8987004351855516e-42	4.272075979167491e-40
210448_s_at	1.243550903984176	17.131671145820146	1.9837897758298586e-42	4.445233852192521e-40
204882_at	0.900531991417997	17.1078528849124	2.3652664058108437e-42	5.2784057443962405e-40
227150_at	-0.8062553669240651	-17.101162364325333	2.4850730277758415e-42	5.523226333074965e-40
205113_at	-1.4821314431039585	-17.070076338377618	3.1265120313520134e-42	6.920730579521107e-40
230129_at	-0.6777111454269402	-17.049572181738373	3.6378918375442155e-42	8.020231299102016e-40
215565_at	2.015538346086608	17.047212017805897	3.701888521106798e-42	8.128544373153182e-40
204485_s_at	-1.068755229102373	-17.03010496586801	4.200710915536979e-42	9.186954772279372e-40
227752_at	-1.0604537171088	-17.003817421014258	5.1015160057506396e-42	1.111256524360224e-39
208916_at	0.9041880992398311	16.99832264943677	5.31298288767318e-42	1.1527275372362345e-39
202369_s_at	1.1359957691599925	16.973487402432735	6.383719179962354e-42	1.3795646093456193e-39
231311_at	-0.9779698815931002	-16.96938727661403	6.580199839866746e-42	1.4164268749791903e-39
241782_at	-1.1271219384148226	-16.961609300696427	6.969714732234394e-42	1.4943888352349628e-39
201720_s_at	1.0542458893646856	16.95645347857899	7.240553628811506e-42	1.546395584590895e-39
217217_at	1.627906476462304	16.901929789322722	1.0836887921798058e-41	2.2965726785538758e-39
235850_at	-0.9654149146647873	-16.901927757934505	1.083705077397165e-41	2.2965726785538758e-39
213935_at	-0.9822539336655218	-16.89472349460933	1.1430290729690893e-41	2.4129387862774114e-39
240673_at	-1.0734170811875348	-16.892321721982793	1.1635206353480632e-41	2.4467496437559755e-39
202020_s_at	-0.7977385645791428	-16.87794306895416	1.2941221727033063e-41	2.710962827300892e-39
220918_at	1.2838120704679956	16.867081684993572	1.4024207388573864e-41	2.9266165609552523e-39
204232_at	1.0161513789671897	16.84282607741037	1.6781641101974438e-41	3.488730902092974e-39
201839_s_at	-1.494622784236005	-16.821882540025783	1.9595555353608972e-41	4.058284049085494e-39
202998_s_at	1.1414684751741209	16.784519516002547	2.583974682494649e-41	5.331276066618677e-39
223427_s_at	-1.3126314274086222	-16.78385687985653	2.5966839333085775e-41	5.337356919310018e-39
204672_s_at	-1.0833768517348015	-16.781742200245745	2.6376631385406147e-41	5.381128063421944e-39
203066_at	0.8938277903301172	16.78199579947755	2.6327148165715904e-41	5.381128063421944e-39
224885_s_at	1.0586325893413306	16.76623122267237	2.9587058171478266e-41	5.992081156815188e-39
225763_at	1.2031348537095514	16.7662154044034	2.959052423118611e-41	5.992081156815188e-39
1554208_at	1.3788286199605075	16.75559665834865	3.201144967628854e-41	6.458398564764118e-39
38487_at	0.9586721179893005	16.754371053897547	3.2303336729057347e-41	6.493326969342686e-39
239725_at	-1.1209650077892732	-16.740689344537355	3.574833244286185e-41	7.159487459023706e-39
209201_x_at	1.9029641808166546	16.73729456437472	3.6658618182936293e-41	7.31499981442351e-39
1553102_a_at	1.3373130259123491	16.728942949000427	3.8998030937858263e-41	7.753517605554184e-39
205901_at	1.6946201448253175	16.69508134393436	5.011759833668027e-41	9.928187279195628e-39
201923_at	1.0752257420373177	16.675620241423815	5.789184520233215e-41	1.1426847062951301e-38
211636_at	1.0438412903230392	16.64987709080744	7.006065688943332e-41	1.376739739063006e-38
219789_at	-1.7750946165524732	-16.649506450240192	7.025338586165134e-41	1.376739739063006e-38
206382_s_at	-1.0106244246588412	-16.64359822502652	7.33982450302406e-41	1.4332318025101446e-38
213358_at	-1.0308490721313073	-16.640366385496055	7.517773222693615e-41	1.4627553414618272e-38
225282_at	1.0689273221879365	16.633246820033825	7.925168605944952e-41	1.5365552962058165e-38
212788_x_at	0.6146816267482562	16.61118953688223	9.33302990011386e-41	1.8031215893594535e-38
235746_s_at	-1.2070942560339437	-16.584193304798685	1.1401263796222876e-40	2.1949440072481892e-38
219551_at	1.8799142883943003	16.565345646545595	1.3111546592553873e-40	2.5153467015715194e-38
209606_at	1.8551836212062254	16.553442472112494	1.4321663995376813e-40	2.737891534780515e-38
238025_at	0.8456384121025771	16.489132167986615	2.30774564549181e-40	4.396376068545809e-38
210426_x_at	-1.3607967455833612	-16.48814447630085	2.3247206885769172e-40	4.413336932220241e-38
1554912_at	-1.2197113899592296	-16.474271818000336	2.5767821078401087e-40	4.874932932393008e-38
212890_at	0.8717822904185928	16.46361749743096	2.788789869153712e-40	5.257830555033766e-38
217168_s_at	1.2491661288114746	16.444564981274723	3.2123782980831758e-40	6.03562829717174e-38
204674_at	1.0674652201770929	16.434770775552625	3.4546080285221823e-40	6.468516916419531e-38
235372_at	1.4502585509081036	16.430430976009692	3.567705325236426e-40	6.657484254515413e-38
214669_x_at	1.5458555281383657	16.419766443664066	3.861623014212523e-40	7.181436676941147e-38
209901_x_at	0.8989427837794827	16.41760111683052	3.924197551286451e-40	7.273067834460566e-38
236491_at	-1.1077606487252607	-16.406572452336203	4.259010024375549e-40	7.866938279822067e-38
220495_s_at	1.1386224825493363	16.405534124078283	4.291968176262578e-40	7.901123233574292e-38
204829_s_at	0.8227331710526341	16.403587882464976	4.35443412359801e-40	7.989217641198698e-38
213929_at	-1.7721950122342203	-16.4018559291905	4.4107871043166616e-40	8.065544646438578e-38
228214_at	-1.0946176478794456	-16.3974909773075	4.556069839938901e-40	8.303437283288648e-38
223805_at	-1.0730264503482325	-16.396799228384516	4.579529619925658e-40	8.318464517256988e-38
215967_s_at	1.178016352467373	16.393490609908675	4.693420163032957e-40	8.497110841517448e-38
243871_at	-1.8420718651475023	-16.387440845070632	4.909048716560507e-40	8.858159689041111e-38
1558837_a_at	0.9648687396732848	16.377366756913098	5.290340676721515e-40	9.503267203730754e-38
202759_s_at	1.0826456963562785	16.3770875656337	5.301319610677421e-40	9.503267203730754e-38
205297_s_at	1.0654118358589815	16.373346174964666	5.4506656644811055e-40	9.739057032859622e-38
236266_at	-1.2059302260305462	-16.36608899042418	5.7524644699313905e-40	1.0244820680569992e-37
1555173_at	-0.9861443868838633	-16.36299566971492	5.886135041094129e-40	1.0448845239344854e-37
1557522_x_at	-1.111053358734886	-16.361507857806174	5.951530132350664e-40	1.0530741423503967e-37
207104_x_at	0.7019643625711351	16.347160996661398	6.620666317724667e-40	1.167693325553536e-37
203019_x_at	-0.9652420149344565	-16.341006483342532	6.930318266097828e-40	1.2183766919578739e-37
202838_at	1.0178134634035023	16.338927401847638	7.038165280432669e-40	1.2333707907296673e-37
228298_at	1.0060559444629271	16.337564127766484	7.109791796396756e-40	1.2419420653929478e-37
1598_g_at	0.8312070010864673	16.32355090959453	7.88970076616434e-40	1.3737878642994754e-37
213469_at	-1.2318613590923229	-16.30809460056207	8.84960341522082e-40	1.5360383070704708e-37
209250_at	-1.0705896334085918	-16.30194245639764	9.263442823140145e-40	1.602780811250593e-37
211742_s_at	1.7013827769775791	16.296177395236644	9.668806608151741e-40	1.6676403826520392e-37
203016_s_at	-0.9320358557515338	-16.294460921059827	9.792893878662433e-40	1.6837310465907815e-37
227995_at	-0.9155005713491949	-16.29112615905575	1.0038544893449898e-39	1.7205562446688813e-37
201022_s_at	-0.5924585020773723	-16.290242476838273	1.0104667588372723e-39	1.7237186965705161e-37
202833_s_at	1.5776535368513094	16.290037739633064	1.0120049411964073e-39	1.7237186965705161e-37
38964_r_at	0.8299927788709303	16.260220460782033	1.2629881680690282e-39	2.14453037544019e-37
227960_s_at	-0.8114332747727957	-16.2400042761939	1.4677230815464763e-39	2.484450758004755e-37
214626_s_at	0.7343794181259053	16.23597205074712	1.5123715033447937e-39	2.5521269118943395e-37
204192_at	1.3186097113296629	16.234904281562972	1.5244207653848588e-39	2.564544779920528e-37
212850_s_at	-0.8609224839896923	-16.22448808901473	1.6471216126472063e-39	2.7624654653830066e-37
218927_s_at	0.7736133299170486	16.22235219576154	1.6734781123990677e-39	2.798086109951652e-37
203303_at	-0.9268781597243807	-16.218814958022122	1.718058485521421e-39	2.863867307801332e-37
228658_at	1.3528673236884594	16.217430702989777	1.735826311725784e-39	2.884690078833047e-37
227030_at	0.9196268057812649	16.209817398856938	1.8368866950573936e-39	3.0433872743109997e-37
204951_at	1.1337768483692447	16.17961661247478	2.2992305919920363e-39	3.786458813770018e-37
212415_at	1.1995304678449092	16.179925301204182	2.2939601755600665e-39	3.786458813770018e-37
229860_x_at	0.9528696391028021	16.179008170205865	2.309654378373084e-39	3.792202796923374e-37
228457_at	-1.0133054378945936	-16.169219836902126	2.4839985899579527e-39	4.066246194788954e-37
38149_at	0.7628588937140818	16.146763906844257	2.9353718542568892e-39	4.79078973526852e-37
206896_s_at	1.3337300091305464	16.144550104540425	2.9840915466939215e-39	4.855809682008636e-37
222212_s_at	0.6607872949272421	16.142712639925104	3.025143086552802e-39	4.908002915646126e-37
209681_at	-1.3523352968913647	-16.136375222974593	3.171115010761379e-39	5.129606899804094e-37
212974_at	0.7473922192109521	16.13561759454957	3.1890309111719494e-39	5.143370650983077e-37
202540_s_at	-1.0195147989050393	-16.13065682309967	3.3088694007284516e-39	5.3053499848923195e-37
1556183_at	1.8466579893300044	16.130791021731113	3.3055689738160136e-39	5.3053499848923195e-37
207691_x_at	1.2831933512287337	16.106456289301704	3.96133824842672e-39	6.332928910313769e-37
216846_at	1.459629967522864	16.098232205442173	4.2112034341867656e-39	6.712756494581965e-37
213379_at	-0.7701888741364881	-16.079203723939237	4.8514761037892853e-39	7.710885348101139e-37
226530_at	0.7853688596160944	16.07666402263123	4.943998879900486e-39	7.835163442277075e-37
208018_s_at	0.985414628811474	16.042648574597578	6.367594348452378e-39	1.0062087312185946e-36
236261_at	-0.9261762938266165	-16.033680845098495	6.806934460229695e-39	1.0725335493171717e-36
234050_at	1.4994435785085378	16.019647439377035	7.556113348101437e-39	1.1871566014581784e-36
211919_s_at	1.809598826271909	16.019148397943592	7.584223166401394e-39	1.1881587439054334e-36
235227_at	-1.109204681004216	-16.010349015496317	8.097421731623948e-39	1.2649329519329696e-36
204852_s_at	0.9382635169552124	16.009710586018624	8.135981008623192e-39	1.267335503266305e-36
201272_at	0.9091027980167633	16.005949473401067	8.366900094751965e-39	1.2996030189788742e-36
229732_at	-1.071321108557938	-15.992666924531845	9.23615452960886e-39	1.4305573623409757e-36
218084_x_at	1.10288444511056	15.98779462636741	9.577192767680801e-39	1.4791893067032422e-36
226532_at	-0.8573793531610066	-15.955800417931147	1.2152104893967062e-38	1.8715953100778847e-36
244417_at	-0.8480939317473999	-15.949428768573291	1.2742311659634062e-38	1.956982837051945e-36
221249_s_at	0.7131372172609807	15.945885775476826	1.308282174779907e-38	1.9980538521254584e-36
225033_at	1.1480408652713698	15.946151757706556	1.3056945581160642e-38	1.9980538521254584e-36
211642_at	2.028505598893011	15.943871750403028	1.3280429445496788e-38	2.022583509561384e-36
219559_at	1.011070694239972	15.940120349797954	1.3656498436832745e-38	2.074080700093973e-36
236009_at	-1.080515880676507	-15.937802311690929	1.3894183990697226e-38	2.104333821859753e-36
200617_at	0.6922838122823555	15.927814727232862	1.496654578583974e-38	2.2604858863005188e-36
206020_at	-1.145437983575633	-15.927196933863144	1.5035534568499418e-38	2.264649731495057e-36
1556793_a_at	-1.5802294846904077	-15.91300143775234	1.6711438112826121e-38	2.510159007743869e-36
205997_at	1.7482953629356495	15.91192527921174	1.6845862106183335e-38	2.523417837412531e-36
201860_s_at	1.6067134324622778	15.903272123155633	1.7966815783637112e-38	2.6839771939080848e-36
228258_at	0.90925969600238	15.899991231233242	1.8411084841049763e-38	2.742850309766746e-36
216250_s_at	1.0782615099586674	15.884195158741473	2.0708844139353133e-38	3.0767827535845994e-36
204513_s_at	0.9378246075776473	15.869260285163918	2.314467626534858e-38	3.4293636173656736e-36
208091_s_at	1.0467641337448017	15.849751608041704	2.6763429553216363e-38	3.95483921843812e-36
220432_s_at	-1.4054074283252154	-15.845771298863113	2.756859848252098e-38	4.062838603859393e-36
202959_at	-0.8544211473132111	-15.844254558986085	2.788175559393281e-38	4.097943513705044e-36
226939_at	-1.039108128892865	-15.822037432142576	3.28986734304716e-38	4.822345763568458e-36
217984_at	0.9194862695988257	15.816785411214939	3.421104732348343e-38	5.0013075198167285e-36
204141_at	-0.7917853615802175	-15.814330492567711	3.484232194698404e-38	5.080010539870273e-36
213701_at	-1.1444569790846775	-15.808544673492063	3.6376619073930963e-38	5.289605446455254e-36
208885_at	0.9920851762266099	15.778551302912764	4.5482955187660696e-38	6.596234946645488e-36
234306_s_at	1.704058521184283	15.777757256929945	4.575278393529482e-38	6.617813390640857e-36
225540_at	-1.557235188007839	-15.776370505688124	4.6227869732842244e-38	6.66888859536451e-36
218618_s_at	1.2250222229304126	15.774639188411102	4.6827934109692575e-38	6.737677098545898e-36
203018_s_at	-0.7559882702499907	-15.773941485658085	4.707195134473047e-38	6.755010340611911e-36
210754_s_at	1.1310819804436483	15.763929672095975	5.071694591429551e-38	7.259028842576197e-36
228255_at	-1.0453263693907284	-15.759717631394546	5.233359616625507e-38	7.470859974908605e-36
203332_s_at	0.770218165004532	15.749391385628455	5.65185175344281e-38	8.047265484882439e-36
214339_s_at	0.6883908150498301	15.7394777574843	6.085093924983011e-38	8.641623645414185e-36
226372_at	0.9069920181195357	15.734557809410852	6.312287222204873e-38	8.941044141814805e-36
205213_at	1.0677570172241742	15.732430295170833	6.413141835458277e-38	9.0604271280021e-36
1555773_at	-1.5459614839543017	-15.718242505537525	7.128209242587092e-38	1.004471237985694e-35
229723_at	1.813352304171034	15.711156050879666	7.514708693927589e-38	1.0562125908495912e-35
233388_at	-1.2421166437954736	-15.70469688529744	7.885232924196806e-38	1.1054490003345138e-35
223303_at	0.8058623314918906	15.694903431858478	8.482189150039388e-38	1.1860963984102391e-35
1563881_at	-1.009027528524106	-15.690327794809745	8.77639137616136e-38	1.224105098192914e-35
231780_at	0.7071787942548365	15.681087861306295	9.401989876253593e-38	1.3080249274406237e-35
223294_at	-0.6476905585735087	-15.674102182230504	9.904412122102668e-38	1.3744257177054908e-35
205467_at	0.9335935990274926	15.663227596865841	1.0740516420124228e-37	1.486677810810866e-35
207442_at	1.521658588000059	15.662794367309269	1.0775250513151114e-37	1.4877192469862048e-35
228597_at	-0.8745621564791464	-15.658940663271993	1.1089209016868845e-37	1.5272103350058038e-35
228440_at	-0.8829620922397416	-15.657966263337295	1.117003196669435e-37	1.5344761250728984e-35
205903_s_at	1.6788305298830744	15.641755927167267	1.2604459537500361e-37	1.727190038127399e-35
213947_s_at	0.7508109457971207	15.641216523316603	1.265523553689049e-37	1.729812507448719e-35
224794_s_at	0.9279438227895616	15.639013395724817	1.2864757520480478e-37	1.754066377636584e-35
220377_at	1.1449992106961882	15.631746825586768	1.3580739179315134e-37	1.847081877186704e-35
205969_at	-1.4680743668285137	-15.628412307644409	1.3922506129137763e-37	1.8888660610685042e-35
202061_s_at	1.3210592279309792	15.62222422283045	1.4579711335154155e-37	1.9731329634889935e-35
213592_at	1.0754985295185604	15.614084991728255	1.5491633068884197e-37	2.0913704642993665e-35
205039_s_at	0.9434031219246364	15.612536761917719	1.5671451109889544e-37	2.1104349493428836e-35
244107_at	-1.2562147983777325	-15.608886416676587	1.6103727467524118e-37	2.1633201456680125e-35
213933_at	-1.478952774111008	-15.595482562260374	1.7795894373118744e-37	2.38478069816242e-35
203761_at	1.0000664241138433	15.58427130215368	1.934713048030166e-37	2.586318726187025e-35
208926_at	0.9952712273647435	15.58312908916959	1.9512575005579345e-37	2.6020732644635384e-35
203961_at	-1.1435612216953062	-15.56169605454719	2.289332393029684e-37	3.0454805009464227e-35
225706_at	1.5770235153626766	15.552951354100076	2.4435614710484094e-37	3.242760277416791e-35
219688_at	-0.9238248901467945	-15.55240489421922	2.4535373650264835e-37	3.2481151436518885e-35
206032_at	-0.9670134019457228	-15.544620530510354	2.6001498766050004e-37	3.4338935870381255e-35
221701_s_at	0.7697822812137282	15.542427278262004	2.643018695360022e-37	3.4820975221399807e-35
220942_x_at	-0.6736796323964458	-15.527721886456865	2.9492957981413546e-37	3.8762679750812154e-35
202027_at	0.6165208997409504	15.522472036807482	3.0670343386339966e-37	4.021345382849251e-35
217022_s_at	2.3644965538171374	15.5174290830644	3.1845585807987334e-37	4.1654483350519314e-35
201809_s_at	1.0536101777872966	15.512835383364923	3.2955299388705154e-37	4.300312635029724e-35
204443_at	0.902100737847175	15.49237414688285	3.838739586663109e-37	4.997216354781084e-35
203477_at	1.2257089537067212	15.488520563795861	3.95065318010013e-37	5.13068794826543e-35
226490_at	-1.0681645665680441	-15.479931797977127	4.21196854346197e-37	5.457094315492494e-35
215121_x_at	1.2249828420628013	15.475218848402571	4.362637677010413e-37	5.638941252731544e-35
209499_x_at	0.730682306414741	15.474338343814784	4.39137876671621e-37	5.66270363373134e-35
202539_s_at	-1.0297102757990968	-15.468556080976063	4.5848856792204135e-37	5.898320576738262e-35
230925_at	1.0373122525976068	15.467480291398568	4.6218177856003846e-37	5.931875291730071e-35
214848_at	-0.6960445723365671	-15.45697884747381	4.99834122038365e-37	6.400100848348386e-35
218746_at	1.030358889322219	15.455691774806741	5.0465510388378076e-37	6.437790106658542e-35
209166_s_at	0.8020999487096937	15.455564992262993	5.0513250219597885e-37	6.437790106658542e-35
208158_s_at	-0.8622870635139129	-15.454180443677757	5.103755051873274e-37	6.489483894445843e-35
210479_s_at	-1.3651325043600095	-15.447784796618883	5.3531001182684925e-37	6.790736634949648e-35
227812_at	-1.5162724897475979	-15.446213789272589	5.416190490861481e-37	6.854866089996562e-35
1552256_a_at	0.6658181847095238	15.43760175263373	5.775493969071966e-37	7.292728239238101e-35
202175_at	0.8344712112624241	15.41090779455338	7.047870203156347e-37	8.878854916073117e-35
223126_s_at	-0.6973175044697181	-15.405858030019818	7.318400393536782e-37	9.198472218772956e-35
201236_s_at	1.2699171662573294	15.401208354251612	7.576673814146953e-37	9.501253229093685e-35
220532_s_at	1.4835758729367825	15.40038225839434	7.623505420056097e-37	9.538104321317325e-35
205237_at	1.2253523349883948	15.397951070222383	7.76301705067054e-37	9.690478475922643e-35
236616_at	-0.7965972143767144	-15.383781851546397	8.62844920564385e-37	1.0746251943475568e-34
204012_s_at	-0.5915588538971124	-15.37837338904212	8.983681088825204e-37	1.116324462571632e-34
242055_at	-1.0401423989411371	-15.373208064991267	9.336593751188294e-37	1.1575470824177325e-34
210243_s_at	0.7064770025268278	15.351283329772883	1.099564650898112e-36	1.3601515223496443e-34
204088_at	0.9285383594037564	15.349559741338753	1.113794502465715e-36	1.3746436664179e-34
225383_at	1.13959235399267	15.342671153726696	1.1725296694940165e-36	1.4438752180086792e-34
202767_at	0.6983072025034711	15.329379648329887	1.2947590449003055e-36	1.590807882694926e-34
213566_at	1.2072851989928106	15.319569839540492	1.3930738415226314e-36	1.7077648494450645e-34
206272_at	-0.9737599533245075	-15.315962791565509	1.431072662267205e-36	1.7504227697865647e-34
212884_x_at	0.7119419143002774	15.315356040423884	1.4375656580807517e-36	1.754439784722435e-34
219288_at	-0.8945133497635945	-15.3139120022591	1.4531374478634173e-36	1.769494208506288e-34
228003_at	1.269988086205801	15.313010862642225	1.4629402757430584e-36	1.7774724350278158e-34
227276_at	-0.8341043215579944	-15.28018294760358	1.8689643962714514e-36	2.2657567265219864e-34
241418_at	-1.267862870080828	-15.279629387042013	1.8766999305520005e-36	2.270101077498465e-34
223125_s_at	-0.6685419800826676	-15.275958740128017	1.928810699500276e-36	2.327985099231293e-34
1553956_at	-0.7661251366573686	-15.272317556060381	1.981933145073901e-36	2.386832482531179e-34
225846_at	-0.8352924954630349	-15.26488028667107	2.09502910213447e-36	2.517488267235212e-34
202084_s_at	0.8442194365462496	15.253598867059445	2.279025426764528e-36	2.732581473867337e-34
219932_at	-1.628157601182722	-15.246566764073648	2.4018075666902116e-36	2.873497345925324e-34
230523_at	-0.9983446780633312	-15.236503786306374	2.589107365481933e-36	3.0908175809546874e-34
238614_x_at	-1.0095953018883932	-15.233666154348318	2.6445167198951313e-36	3.150086092816259e-34
241689_at	-0.8511509005018244	-15.232473936785782	2.6681491162121442e-36	3.1713272375847605e-34
235400_at	2.1435628786416037	15.232099693732033	2.6756109188029037e-36	3.1732977654132053e-34
204118_at	1.0345107328855376	15.211476294764163	3.120768769658079e-36	3.6932474562999018e-34
209570_s_at	-1.1875830039211772	-15.196929649800385	3.478625775273941e-36	4.107858839375869e-34
227749_at	1.1513123652147461	15.195939046648313	3.504437637223705e-36	4.129420858086338e-34
204604_at	1.1601639766569485	15.170854779699791	4.225913144470221e-36	4.968855939223856e-34
218232_at	1.1487821281178363	15.161863821787913	4.519211738179713e-36	5.302315488947979e-34
204150_at	0.9047797718354544	15.150700827795346	4.911856202584503e-36	5.75065819863614e-34
1569040_s_at	2.647698638862153	15.139980956478828	5.320996577679774e-36	6.21635657873166e-34
204796_at	-1.030700897263665	-15.132801312663894	5.613909517927022e-36	6.544573622444775e-34
233058_at	-0.7021153689943641	-15.131983952003656	5.648262312326466e-36	6.57061153034999e-34
201126_s_at	0.7195618995144557	15.129484027435625	5.754641964439597e-36	6.680149668911571e-34
223832_s_at	-1.1999123585827094	-15.127900436407074	5.823063177772781e-36	6.7452537975577715e-34
235644_at	-0.5568905934748436	-15.127510432762694	5.8400383214606006e-36	6.750615121054088e-34
219910_at	1.1536854316270797	15.122276405661637	6.072700334790783e-36	6.9899977011512855e-34
231950_at	-1.0561145838736146	-15.12250307643844	6.062434954852587e-36	6.9899977011512855e-34
240467_at	-1.184058284119219	-15.108768889731564	6.71687544494483e-36	7.715234557822658e-34
238719_at	-0.897681834981312	-15.104745640932622	6.921641344860724e-36	7.93376814528847e-34
232060_at	-1.1960582366262258	-15.098681226099117	7.242153237244817e-36	8.283780925656074e-34
205807_s_at	-0.8954099483911807	-15.081908313081161	8.20805668093513e-36	9.369008330482844e-34
224909_s_at	0.851540525395659	15.079599374120333	8.35074704392288e-36	9.49224728953188e-34
206363_at	-1.0538198233062446	-15.079636643513217	8.348424243136538e-36	9.49224728953188e-34
1552532_a_at	-1.645970514860138	-15.072027425035065	8.836327573213197e-36	1.0023365354054596e-33
231192_at	-0.9810136315081655	-15.06577417437499	9.258562944278689e-36	1.04805782397192e-33
231784_s_at	-0.9666034791448411	-15.064008694429045	9.3813847253213e-36	1.059766962514343e-33
243386_at	-1.179890392337417	-15.059793629217284	9.681250907502579e-36	1.091386378077739e-33
227034_at	-0.8392073200680864	-15.046819834136402	1.0665736233985478e-35	1.1998953263233664e-33
218681_s_at	1.2117705548257438	15.045895687173227	1.073956851444596e-35	1.2057205513908274e-33
202732_at	0.7400929050210951	15.043952291594348	1.0896503005303738e-35	1.2208325856864384e-33
231540_at	-0.6277078859248021	-15.028424854726635	1.2235627785516033e-35	1.3672073011481961e-33
233516_s_at	-1.3330340146194875	-15.028235032372235	1.2252978098996179e-35	1.3672073011481961e-33
214219_x_at	0.6743070350004263	15.025136940014052	1.2539656240655318e-35	1.3963456312786752e-33
202112_at	0.9836854230344582	15.021845131571022	1.2851614010818245e-35	1.4281747887022105e-33
228606_at	-0.6938467401262686	-15.02071904126235	1.2960103449361102e-35	1.4373096472491244e-33
204698_at	1.317733133086552	15.017994477432095	1.3226396863411206e-35	1.4638729726862505e-33
225283_at	-1.2012403964355451	-15.015857881588282	1.3439046305256013e-35	1.4844037509896415e-33
213005_s_at	-0.6449638850471358	-15.013214637898248	1.3706858900044403e-35	1.5109324805643706e-33
227125_at	1.014095183559358	15.009648518814581	1.4076655216546914e-35	1.548573690069824e-33
1552496_a_at	-1.0876944685951684	-14.998844455866825	1.5259035148026442e-35	1.6752765998360357e-33
209199_s_at	1.1600434383051188	14.998514567584742	1.529665964141588e-35	1.6760418154196658e-33
243661_at	-0.9308306821685383	-14.997644347645704	1.5396355976686153e-35	1.683591526050631e-33
222843_at	-1.0136397619192525	-14.996976717568824	1.5473283024327301e-35	1.6886262462177548e-33
203104_at	0.8493482032572718	14.994606018088163	1.5749563982596872e-35	1.715353407865506e-33
218812_s_at	1.0520907957695151	14.993212369180421	1.5914276755369906e-35	1.7298470807154067e-33
215379_x_at	1.1946681585671453	14.979265556747547	1.7660560327493805e-35	1.9158554283843726e-33
214971_s_at	1.9517235518317733	14.977989511172321	1.7829601500411908e-35	1.9303632911584574e-33
202428_x_at	-0.5863372801909584	-14.975788569162566	1.812497767974352e-35	1.9584647324900727e-33
239859_x_at	-0.8964684810877362	-14.966406194296079	1.944003255897708e-35	2.0964177123512266e-33
231925_at	-1.2156667119135895	-14.959293004857248	2.0500268326153598e-35	2.2064019108906456e-33
202786_at	-1.0890042218050144	-14.955753723605909	2.104915913400699e-35	2.2610270641489826e-33
210784_x_at	0.7161831490685453	14.954297639926219	2.1279221661328456e-35	2.281257733986536e-33
207777_s_at	1.144409284908413	14.938424082768195	2.395643568937831e-35	2.563244855805791e-33
229975_at	-1.0390824942704042	-14.934796834362182	2.461403715679401e-35	2.6284618780228758e-33
203456_at	0.6114222137821718	14.927270331992794	2.6036715376172083e-35	2.7749657177236037e-33
227542_at	-1.1093849377424174	-14.926407104155883	2.620505456281387e-35	2.7874734595755803e-33
211137_s_at	-0.9297087399280853	-14.919711474593008	2.7548287286884267e-35	2.9246652571075675e-33
213193_x_at	1.1223968590392424	14.915309903681527	2.8468597780211596e-35	3.016512758978816e-33
200825_s_at	0.9924213300904584	14.911717318889107	2.924250439245862e-35	3.092522103786605e-33
206600_s_at	-0.6556328099466302	-14.909876046811998	2.964726675954244e-35	3.129274729880276e-33
228343_at	1.3772687568408324	14.906122582186882	3.048981807213238e-35	3.212005400951518e-33
202185_at	0.6895186867515096	14.897674328903463	3.247487120368323e-35	3.414545352041117e-33
204995_at	-1.0769386531100458	-14.896456676629171	3.2771443050007424e-35	3.4391144889811054e-33
1555516_at	-0.9663302758415658	-14.88752110289256	3.5032284994485636e-35	3.669329850715521e-33
226360_at	-0.9549932285325994	-14.88142624219981	3.6663226114837425e-35	3.8328143170721536e-33
219402_s_at	0.6439920306262602	14.87666286686744	3.7990559095692046e-35	3.9639958369407685e-33
208998_at	1.2527092458558677	14.875920144475218	3.82018090700314e-35	3.978445544578984e-33
232298_at	-0.869629485585769	-14.87222342964737	3.9270857252960657e-35	4.0820040309992844e-33
205504_at	0.8620657041667867	14.86963691020529	4.0036590429141695e-35	4.153701293573666e-33
201494_at	0.524584535871016	14.866057841056211	4.112085347719667e-35	4.258111105806303e-33
205909_at	-0.7385458114577709	-14.864556205587313	4.158446702780783e-35	4.297978704622671e-33
202910_s_at	0.9501339525636335	14.864084554868455	4.173116005584779e-35	4.305002218968826e-33
243176_at	-1.0005866719869183	-14.860322387204183	4.2919951701078495e-35	4.419300111594099e-33
202709_at	0.8305573469501178	14.858860576395857	4.339094705780459e-35	4.459398553356138e-33
241379_at	-0.7897506412438762	-14.85625395669613	4.424366272888493e-35	4.538503301504284e-33
38521_at	0.492841038755275	14.841818668619306	4.92785127279533e-35	5.0455106430727466e-33
238962_at	-0.8754509593372195	-14.835044127029677	5.183513141383976e-35	5.295804921323219e-33
206698_at	-1.13228880086563	-14.834833250601147	5.191680727625506e-35	5.295804921323219e-33
40446_at	0.6172052995845281	14.828364135132516	5.448592174505591e-35	5.547519127394659e-33
200918_s_at	0.7473057281964024	14.823881620992527	5.634028503082991e-35	5.7256600075476305e-33
204960_at	0.8823371000927235	14.818309761073003	5.87335244490507e-35	5.957802317721423e-33
242871_at	-1.3441902652175735	-14.81773897188088	5.89843606096559e-35	5.97216651172766e-33
206385_s_at	-1.1064904387757968	-14.80826564292364	6.330743117094969e-35	6.398029203829342e-33
218831_s_at	0.7462314906040347	14.804659242614234	6.50352297305236e-35	6.552886002166567e-33
235567_at	-1.3920357156295091	-14.804568273950753	6.50794165372921e-35	6.552886002166567e-33
207843_x_at	-0.5050250304139151	-14.802369301380823	6.615672057230839e-35	6.649115252373091e-33
219983_at	-1.1961835153768279	-14.798318260196769	6.818828349072207e-35	6.840723669459136e-33
238431_at	-0.9533557344214459	-14.797219802773752	6.874982342593234e-35	6.884425999657236e-33
202857_at	0.6507526395027067	14.781566918818772	7.727292058682681e-35	7.723760389551656e-33
226525_at	1.0143236693539286	14.780669550224818	7.779239150706261e-35	7.761494535855198e-33
201743_at	1.2512741907470089	14.775817698515308	8.066212959493914e-35	8.033154709659923e-33
203560_at	-0.9306130963237139	-14.77473995844265	8.131381810733846e-35	8.08333273639769e-33
223569_at	1.2049664221284804	14.756080073638023	9.346969384569445e-35	9.27487388568665e-33
1555349_a_at	1.0581497063361769	14.754364727771447	9.467449577649222e-35	9.377405899600927e-33
206176_at	1.181445427274145	14.754017549078567	9.492022577901642e-35	9.384743841713784e-33
226696_at	-0.6445173063404185	-14.751186944550767	9.694764930038962e-35	9.567893006315527e-33
237202_at	0.6785114947658637	14.71286881011185	1.290588410413939e-34	1.271403988096975e-32
211133_x_at	0.6231455289133971	14.710830135964766	1.310383347013091e-34	1.2885829046392222e-32
205309_at	0.9535598425440972	14.705456604197872	1.3640257573443447e-34	1.3389247447540762e-32
213599_at	-0.8343817413861423	-14.700735402366565	1.412965387820211e-34	1.3844781824206097e-32
227414_at	0.7201922918801876	14.696923473653188	1.4537578135331066e-34	1.421899972359975e-32
208982_at	1.23647052591589	14.673883142174192	1.7266420478825059e-34	1.6857884637138574e-32
221532_s_at	-0.41187372084949114	-14.669453645335489	1.784700264100671e-34	1.739366968622178e-32
210889_s_at	1.3954344888734773	14.668124712087549	1.802496582051241e-34	1.7535854203496728e-32
200652_at	0.6009467958933807	14.665351633207369	1.8402056199319262e-34	1.7870913369409958e-32
203473_at	0.6281916846493611	14.66288893819741	1.8743548207054809e-34	1.8170274791147548e-32
201389_at	0.7132007343365151	14.661973129770445	1.8872149860785063e-34	1.826256271926413e-32
242414_at	0.6026338704241125	14.6600121172143	1.9150498600175471e-34	1.8499178638950423e-32
202890_at	-0.8832029140277714	-14.656266067182	1.9693680220086056e-34	1.8985216930907424e-32
217899_at	0.8327870584284163	14.656066155254917	1.9723096875638622e-34	1.8985216930907424e-32
221059_s_at	0.9077451840406578	14.653542489719804	2.009824971401142e-34	1.931233397387653e-32
228287_at	-0.8719714580419559	-14.6531277268661	2.0160584980684307e-34	1.9338245330156396e-32
204079_at	0.7570807628252345	14.652398090104635	2.027071262158367e-34	1.9409828591682788e-32
209496_at	1.0436993597859656	14.642548156399796	2.181764654565114e-34	2.0854542393067762e-32
229377_at	-0.8917157086718925	-14.63969802549587	2.228689488712883e-34	2.126589839360853e-32
202943_s_at	0.6266220433665548	14.629887876778842	2.3980557435576063e-34	2.2802491477064055e-32
223594_at	-0.7989249964185584	-14.62988723503788	2.398067233527541e-34	2.2802491477064055e-32
212259_s_at	0.7054620742122274	14.628049610384167	2.431195557645323e-34	2.307736408233646e-32
33304_at	1.1912111142592245	14.613881192414384	2.7024714603895924e-34	2.5607907642426506e-32
221530_s_at	1.274516836672945	14.613631807433068	2.707507985624146e-34	2.5611245521453316e-32
209747_at	0.8707320371981281	14.605716859468123	2.8723269927626627e-34	2.7108123277166504e-32
217225_x_at	0.513361479753549	14.605561184172755	2.875667398400836e-34	2.7108123277166504e-32
204563_at	1.5975725786925643	14.604652970525036	2.895232991823273e-34	2.7245587577958253e-32
205159_at	1.1843860816157552	14.594372889956395	3.126197188612492e-34	2.936852771260962e-32
236826_at	-0.6902524330745144	-14.594086318172478	3.132893022188085e-34	2.9380947853882254e-32
232994_s_at	-0.8297996468248331	-14.593794244261943	3.139732170611981e-34	2.9394667196611313e-32
216483_s_at	1.1584371681400616	14.592888931690988	3.1610257967653373e-34	2.9543433408229883e-32
222753_s_at	1.0982584550161405	14.575337772884234	3.603599897461057e-34	3.3622324981857215e-32
219347_at	-0.707375429128561	-14.567556694892046	3.8191436384711067e-34	3.557268797843403e-32
202803_s_at	1.052705796045556	14.565268510848467	3.884947816943699e-34	3.6124068348876996e-32
55093_at	0.6528033805632651	14.563700670443271	3.930689516257503e-34	3.6487342835548213e-32
201095_at	0.682526168780615	14.556772173815055	4.139363406367256e-34	3.8359270210699954e-32
217855_x_at	0.6151107787753771	14.554143814109246	4.221391805373617e-34	3.905323129590567e-32
243016_at	-1.113764902313777	-14.541023690980973	4.655814128493137e-34	4.2999432005973354e-32
221802_s_at	-0.9250283115143934	-14.524961168465692	5.248983413680002e-34	4.8395981137091757e-32
237400_at	-0.8495828087327638	-14.520135393780048	5.441538042894458e-34	5.008688425846035e-32
219311_at	-0.846459711067776	-14.519648199444324	5.461365992837359e-34	5.018490515266935e-32
228167_at	1.9787572588085016	14.518166449978844	5.5221156494514575e-34	5.065799884794605e-32
211495_x_at	0.627768372922626	14.517043866996936	5.568589424697068e-34	5.0913482741691e-32
1554252_a_at	-0.7688543400278846	-14.51721273783588	5.561573437306044e-34	5.0913482741691e-32
220059_at	1.4042537097937509	14.509450484026392	5.893384476121949e-34	5.379312124072915e-32
220035_at	0.9101022979459837	14.500613621294619	6.295290376544384e-34	5.73658335562607e-32
200901_s_at	0.42113817072350973	14.500101995321467	6.319381280315699e-34	5.748954600686536e-32
241370_at	-0.8500888682511796	-14.488542033203522	6.888965095473817e-34	6.256713730814467e-32
204653_at	-0.7815154745335599	-14.483269883370305	7.165509177630559e-34	6.497084814045618e-32
238026_at	-0.7860704519513868	-14.47865443829441	7.416703391897262e-34	6.713712879999715e-32
227944_at	-0.7689756665015123	-14.475470142104736	7.595121976517217e-34	6.863856100265766e-32
217478_s_at	1.0322429513108369	14.471397347569253	7.829592288229182e-34	7.064075220444397e-32
214084_x_at	0.971913778463947	14.464599019743966	8.23720431962642e-34	7.419590546549828e-32
205484_at	0.7500306169453037	14.461660090341008	8.419920894822769e-34	7.571696955993995e-32
230151_at	-0.6166876998740104	-14.452018976537067	9.048254094478785e-34	8.12337097891014e-32
223120_at	0.7030305234739982	14.449796200449759	9.199644352986049e-34	8.245746803270692e-32
211966_at	1.5290067442881028	14.448607302038074	9.281655474999954e-34	8.305638512203314e-32
209933_s_at	0.7302880867861921	14.443569690911218	9.637342592522396e-34	8.609831801407876e-32
225099_at	-0.7552489659975624	-14.432908447442403	1.0435674089268697e-33	9.307838186472528e-32
204755_x_at	-1.300031836152711	-14.429017742276779	1.074320463171435e-33	9.566526274250523e-32
200718_s_at	-0.3954960485228302	-14.424959663006103	1.107362282645962e-33	9.844720781084223e-32
226150_at	1.4690274345219587	14.413839329230218	1.2032069096088746e-33	1.0679437951763834e-31
210757_x_at	0.8761003704524248	14.412496489252144	1.2153282114890078e-33	1.0769541323040762e-31
203823_at	0.7277351946434157	14.40687514308481	1.2674094627695812e-33	1.121288226163865e-31
209473_at	0.8097611020356194	14.40570120557914	1.2785644186653202e-33	1.129329718748407e-31
206049_at	0.9145583708275556	14.398204655209737	1.3521496417407374e-33	1.190479575880432e-31
228115_at	-1.3929835895855136	-14.398248855961297	1.3517035963593018e-33	1.190479575880432e-31
226188_at	-1.0193639661674319	-14.396533036269256	1.369126997044027e-33	1.2034890444273663e-31
217861_s_at	0.6795771313383009	14.393523904610534	1.4002273666793534e-33	1.2288512242888225e-31
227936_at	-0.7603530041866009	-14.38942376034727	1.4437436739793643e-33	1.2650109835708613e-31
229958_at	-0.9746151455401856	-14.38550032717026	1.4866498671775808e-33	1.2984437937369687e-31
200840_at	-0.7808836537258249	-14.385624682261898	1.4852705689105938e-33	1.2984437937369687e-31
212350_at	0.6287363040507085	14.381322727393568	1.5337378711053337e-33	1.3374341005212777e-31
208955_at	-0.7608726882272565	-14.379000120919422	1.5605592050107806e-33	1.3586556454452933e-31
208749_x_at	0.6902449154681374	14.375159989356321	1.605937353406372e-33	1.3959399808822476e-31
228944_at	-0.7789544315916856	-14.36782785720315	1.696276157830861e-33	1.4721253798317828e-31
224486_s_at	-0.6556275147964359	-14.354565294970117	1.8727850285107303e-33	1.622734095623204e-31
218805_at	0.6775202795751846	14.34404702931297	2.025735695127849e-33	1.7524857457454926e-31
212012_at	1.0767087734916934	14.343680818424607	2.0312802126680136e-33	1.7545062500414477e-31
226818_at	0.9756953592126513	14.341469765227007	2.065079885923293e-33	1.7808871098242277e-31
230076_at	-0.8423589462040962	-14.339404255761828	2.0971624651803198e-33	1.8057064217910864e-31
225455_at	-0.7264090829357863	-14.33657796617287	2.1418708243464254e-33	1.8413016874393209e-31
1562290_at	-1.3459942612751605	-14.33560389465343	2.157499189967111e-33	1.8518252466475948e-31
228988_at	-1.2532032980273753	-14.334131386128949	2.1813413691506777e-33	1.869354848876384e-31
242172_at	-1.0568845434231733	-14.33121225560415	2.229388091639215e-33	1.9075398108039763e-31
210225_x_at	0.6893287547493017	14.325946035200323	2.3187579689160035e-33	1.980907686726289e-31
202626_s_at	1.0925066055675128	14.30962790772834	2.619071281120708e-33	2.233973826759356e-31
209474_s_at	1.3228227215466741	14.309349685674608	2.6245152701467776e-33	2.2351304111413564e-31
210915_x_at	1.212300190032137	14.306037757912977	2.6901954315339607e-33	2.2875028805461788e-31
208763_s_at	0.9963563858788004	14.296446418422375	2.8898225899201236e-33	2.4534324550292355e-31
204645_at	-0.9723530834347816	-14.295706539137608	2.9058235913534334e-33	2.463192323368201e-31
1552542_s_at	1.2702092464716477	14.294341326176797	2.935581234965898e-33	2.4845650777362304e-31
213238_at	-0.780267384661388	-14.28298737162886	3.195166264920167e-33	2.700088339018704e-31
213995_at	-0.7031869496439772	-14.28014891588861	3.2635709366043815e-33	2.7536379777599473e-31
202273_at	0.849431106855698	14.27783561422223	3.3204011547996115e-33	2.797271697051907e-31
220214_at	1.3235857835105194	14.269312851071597	3.538448125749589e-33	2.9763792503901353e-31
227693_at	-0.776728977134705	-14.268677510539021	3.555264786006258e-33	2.9859309089845187e-31
225527_at	-0.5982892307303	-14.264014336781594	3.6811630838747055e-33	3.0869262517001465e-31
202902_s_at	1.2380438910456977	14.26151469260296	3.750474457084312e-33	3.140232633094713e-31
221601_s_at	1.0676082176998127	14.25575553158329	3.915173705451017e-33	3.273121136781871e-31
207469_s_at	-1.0570383385981401	-14.252542103476003	4.010193283450068e-33	3.3446245552958923e-31
242662_at	-1.0617033757537986	-14.252440554294026	4.013233332486429e-33	3.3446245552958923e-31
212975_at	0.7246929596981984	14.252246302242199	4.019055021178603e-33	3.3446245552958923e-31
225792_at	-0.9124078962125898	-14.25043394147679	4.073779526474619e-33	3.385013611094222e-31
226649_at	-1.1022759015599766	-14.24417612282371	4.2685258459035324e-33	3.5414514510588108e-31
208923_at	-0.4935898051265501	-14.243469350799618	4.291097771848673e-33	3.554784404179185e-31
204220_at	0.9057841416260886	14.242211966145895	4.3315497919325146e-33	3.5828666395447843e-31
1566785_x_at	-1.125459761062822	-14.240638655694552	4.382702986939778e-33	3.6197022025820597e-31
231930_at	-1.7701404357464385	-14.238760257418303	4.444567043704814e-33	3.665259473824445e-31
211981_at	1.476585482811219	14.238499370946673	4.453227965919974e-33	3.666871069829436e-31
1552365_at	-1.3320394420811958	-14.234924686893358	4.5736139992070935e-33	3.760336021152599e-31
227506_at	-1.2122032782622205	-14.22926659057567	4.770848896352296e-33	3.916609060181108e-31
1553787_at	-0.817016712058689	-14.226490730967619	4.870698862067466e-33	3.992585611447357e-31
219038_at	-0.6547083518551255	-14.226153549649744	4.8829689817325605e-33	3.996651632877661e-31
217585_at	-0.846733371082357	-14.223393682491182	4.984569894324627e-33	4.073712391213736e-31
1553113_s_at	-0.850378424343873	-14.221106287562456	5.0703770809864234e-33	4.137654729894518e-31
213899_at	-0.817223449870471	-14.22085452794292	5.079911104982518e-33	4.139256924961538e-31
228289_at	-0.5973488907448808	-14.214975806044867	5.3077027210676896e-33	4.318432236225832e-31
218807_at	-1.1380303941458305	-14.213948573905862	5.3485417685593355e-33	4.345193479880857e-31
213160_at	1.1689648009788813	14.21124251110735	5.457635081340739e-33	4.4272432948413196e-31
213422_s_at	0.7384157695634349	14.210006893373427	5.508185294974958e-33	4.461630088929717e-31
210839_s_at	1.3158771481307179	14.205159162120847	5.711071623029695e-33	4.619124866703381e-31
218130_at	0.7511737488462981	14.204954961026068	5.719779881404827e-33	4.619334786053308e-31
40420_at	0.5544970670281157	14.198364686806693	6.008067026545062e-33	4.845000953928484e-31
234381_at	0.9391517060070523	14.19486158773472	6.167174539392307e-33	4.965983327559269e-31
202877_s_at	0.8508838147384015	14.19217895304068	6.291859292472048e-33	5.051503771158726e-31
235405_at	-1.2491941348737274	-14.192366089803468	6.283080283459234e-33	5.051503771158726e-31
201279_s_at	0.9136100842982954	14.184674772744328	6.654188404631196e-33	5.33457112937259e-31
243904_at	-0.8749684147391049	-14.18442555208149	6.666573084134562e-33	5.336674719986196e-31
223340_at	-0.7060528867246098	-14.182650796754716	6.755435949211663e-33	5.392021321505805e-31
204044_at	0.925083524748027	14.182766569307054	6.749603229295278e-33	5.392021321505805e-31
1553297_a_at	0.9932557349664529	14.179156375190857	6.933879163883658e-33	5.526382555179868e-31
235291_s_at	0.8861097218687203	14.178617945729373	6.961790009690628e-33	5.540551219502694e-31
205530_at	-0.76696704357535	-14.176762741984192	7.05882214126653e-33	5.609609019967261e-31
231647_s_at	2.6829547671604725	14.1740770747446	7.201689848636539e-33	5.7148387877242784e-31
228565_at	-0.6597681687346036	-14.169284152336504	7.463876077597499e-33	5.914310500618018e-31
225081_s_at	-0.8199383782664676	-14.158197168430865	8.107512792697632e-33	6.415025498418857e-31
239644_at	-0.7896756103875863	-14.15298293904705	8.429115849405647e-33	6.659854177258002e-31
222403_at	-0.5700224779486682	-14.14675703633057	8.829862820000277e-33	6.966417744350868e-31
232645_at	0.7428189229955298	14.14492761194432	8.95119930155148e-33	7.051971495854858e-31
209366_x_at	-0.47088440886087346	-14.136012462779586	9.566774890383043e-33	7.526092332830113e-31
226074_at	0.6795206107804155	14.13369832830257	9.733365547917669e-33	7.646145996155152e-31
213533_at	-0.8639034235015969	-14.129840744231217	1.0017537281764685e-32	7.8580896826468315e-31
52164_at	0.5979516099558358	14.129056763268443	1.0076296045045996e-32	7.892857969382375e-31
212830_at	-0.8762782977654903	-14.12178580225823	1.0637931564791417e-32	8.320871363447364e-31
1558176_at	1.4969165097144774	14.121560667386111	1.0655812506355238e-32	8.322950696928181e-31
201000_at	0.61675993159523	14.120586789508494	1.0733507760553457e-32	8.351875439979535e-31
223634_at	0.6088839418865556	14.120808668868232	1.0715756726972971e-32	8.351875439979535e-31
215239_x_at	-1.2090045269988083	-14.1205223188786	1.0738671118986033e-32	8.351875439979535e-31
225981_at	0.852677358334988	14.119255433631746	1.0840639379007523e-32	8.419203949534607e-31
205442_at	-1.1708931075634876	-14.119045222195902	1.0857652117970922e-32	8.420455738298725e-31
208920_at	-0.798245571338578	-14.117030701142989	1.1022049939674084e-32	8.535843915746183e-31
212699_at	0.9024182547139108	14.115693736472878	1.1132526115162045e-32	8.609206016216191e-31
218282_at	0.804771373166815	14.11547524564992	1.1150685399880144e-32	8.611069551390492e-31
228933_at	-1.0075746240409373	-14.109993317207177	1.1616120471033603e-32	8.945230799348764e-31
205965_at	0.6975371695910384	14.110033534550475	1.1612636135673499e-32	8.945230799348764e-31
235203_at	-0.8245610566730827	-14.108459503855608	1.1749789271924582e-32	9.035439218600232e-31
206714_at	1.4265944591319637	14.107787140695507	1.180886807284827e-32	9.06811603768229e-31
212711_at	-0.6377282635294839	-14.10738852628501	1.1844033389551484e-32	9.082363612534746e-31
229551_x_at	-0.9836447688556363	-14.10676438038791	1.1899305224942589e-32	9.111967971620953e-31
227481_at	-0.858574210498001	-14.099769864402562	1.2536628600534365e-32	9.586575786492536e-31
220124_at	-0.7211573093662398	-14.093424690804879	1.3144253077701085e-32	1.0037179288035012e-30
229333_at	-0.71100287554146	-14.084067744845935	1.4094411478085833e-32	1.0747725907452481e-30
222700_at	-0.7734655032700068	-14.078142648495385	1.4731274915799377e-32	1.1217722228709345e-30
215103_at	-1.150002779840602	-14.077151581083264	1.4840574087262165e-32	1.1285234884854783e-30
226673_at	0.6499828949739554	14.076016230951739	1.4966781940309022e-32	1.1365400035922164e-30
205326_at	0.7874077553615447	14.070226230101747	1.5627291877564948e-32	1.185051571991489e-30
238512_at	-1.249328283347723	-14.061849355162872	1.663481381300139e-32	1.259706987847439e-30
223657_at	0.556060290602618	14.059288851650503	1.6955544205270616e-32	1.282219058676585e-30
208607_s_at	1.5895803193001348	14.049671333667428	1.8216437464602404e-32	1.3756681193054371e-30
201180_s_at	-0.4513230018579569	-14.048140096344715	1.8425663043484177e-32	1.3876351610227237e-30
215223_s_at	1.0277964744026242	14.048216220892188	1.841520500713449e-32	1.3876351610227237e-30
226594_at	-0.7050960467214945	-14.045595153650718	1.8778726556413638e-32	1.4122790570452761e-30
217231_s_at	0.9303050339139621	14.041151296448469	1.9411519182625504e-32	1.4578637517995185e-30
232000_at	-1.0339584510878779	-14.039028377286314	1.972129627748523e-32	1.479097220811392e-30
231406_at	0.8608824611279432	14.035948112861764	2.0179576703759055e-32	1.511395008600036e-30
223020_at	1.394304243566154	14.03446845503461	2.040348923403459e-32	1.5260749300558703e-30
221565_s_at	0.5482288101058883	14.033024218125984	2.0624436330170122e-32	1.5404932463825838e-30
226380_at	-0.8680153720131062	-14.032102447626151	2.0766702362015827e-32	1.5490033446701437e-30
221922_at	-0.8245253501174914	-14.02895182109867	2.1260417340808164e-32	1.583669370720281e-30
202008_s_at	1.0849653752618866	14.02567105392832	2.1786999066931146e-32	1.6206859509992658e-30
228766_at	-1.4906193399358723	-14.025333477337064	2.184191631352939e-32	1.6225635522312764e-30
1557820_at	-0.8215471440821294	-14.023110751830707	2.2206982214538622e-32	1.6474447117773392e-30
225367_at	-0.8203413627940852	-14.022255130701266	2.2349131719398108e-32	1.6557435999432136e-30
242733_at	-0.9023417780003377	-14.021246517449397	2.2517867140626066e-32	1.6659869904110015e-30
225909_at	0.5903341163684509	14.00696048127887	2.5049221017638195e-32	1.8507650799180652e-30
200703_at	-0.3674084439391542	-14.00145607055629	2.6098783839982606e-32	1.925709860257826e-30
226384_at	1.0713609898360776	14.00043286412093	2.629867621088345e-32	1.93784382995964e-30
202655_at	0.6227942783542404	13.99998064101032	2.6387508893534553e-32	1.9417726093593563e-30
218705_s_at	-0.8111770859156	-13.99607498186322	2.716730752816647e-32	1.9964684665356207e-30
38671_at	0.6842934788121828	13.9866829328511	2.913810933459841e-32	2.1384243327102926e-30
224873_s_at	-0.9592563449612115	-13.98544894191211	2.9407451513581097e-32	2.155298138746711e-30
1555753_x_at	0.7902646638437492	13.981639436874735	3.025474937068369e-32	2.214428944902451e-30
203388_at	0.6974285595254961	13.981262333774941	3.03399393525609e-32	2.2176954332904642e-30
35974_at	1.1863196188846599	13.97854135718504	3.096177295932456e-32	2.2601267510695198e-30
211582_x_at	0.7859433345283273	13.976604418401182	3.141217413813161e-32	2.2899474946697945e-30
1565535_x_at	1.232254333717903	13.975470993822906	3.1678763306534284e-32	2.3063067693538775e-30
217549_at	0.779044879190144	13.973716356057293	3.2095933077525163e-32	2.333570666241607e-30
211048_s_at	1.0572013730111014	13.968490986666813	3.3371085624767465e-32	2.423059902435805e-30
219634_at	1.0333943874217904	13.964611486212801	3.435044574465167e-32	2.490862892690756e-30
203185_at	0.8777506933375359	13.96150927080729	3.515421413892468e-32	2.545770408007559e-30
209138_x_at	1.3660618043338297	13.960907551478604	3.531227970585864e-32	2.5538345144415622e-30
201855_s_at	-0.6884555986912855	-13.951910550417011	3.77622128977416e-32	2.7274094982615875e-30
228716_at	-0.7990141247876601	-13.951477538246051	3.788431816283115e-32	2.7326188595683287e-30
228567_at	-0.693297104820784	-13.94985820324642	3.8344462773941436e-32	2.762165351996374e-30
231022_at	-0.6682341934366219	-13.949464291609981	3.8457237451054533e-32	2.766644023205798e-30
210401_at	0.5902697119277504	13.946730896499242	3.9248977817170365e-32	2.8198920659051112e-30
203435_s_at	1.0649776014269157	13.946142555565016	3.9421512771995327e-32	2.8285711427937592e-30
1553400_a_at	-0.5241725194183328	-13.935039828250606	4.2823383366112366e-32	3.068634974498288e-30
204730_at	-0.8275933189745451	-13.934661753400912	4.294425328630699e-32	3.0732683879958566e-30
203110_at	0.6841631819880548	13.92732852386349	4.535730258815172e-32	3.241713096741431e-30
225799_at	0.748362552829764	13.92273006571186	4.693911511467278e-32	3.350386578191559e-30
209448_at	-0.6367090199420996	-13.920576851191324	4.7698631209634056e-32	3.40015992358115e-30
207668_x_at	0.6028825019110479	13.915926611861016	4.938110816508102e-32	3.5155105324554756e-30
201335_s_at	-0.7462755220619446	-13.912909479266805	5.050431625605041e-32	3.586415390811847e-30
210142_x_at	0.6339340927635139	13.912898968544512	5.050827345084814e-32	3.586415390811847e-30
220060_s_at	-0.7017600159466025	-13.9123665233742	5.07091403822143e-32	3.596008106871033e-30
213618_at	-1.0264017472395992	-13.90209427796618	5.474451897104173e-32	3.877145822204283e-30
207324_s_at	-2.6383708207723426	-13.900688630591574	5.532113038187456e-32	3.9129143643324606e-30
211429_s_at	1.1004015511204412	13.895854259341172	5.735097535299878e-32	4.051246224063577e-30
1569410_at	-2.3912666026584732	-13.895325858714283	5.757730336966215e-32	4.061985886111327e-30
224583_at	1.2601607752930293	13.89269391956593	5.871799933037701e-32	4.1371219244695404e-30
236834_at	-0.6924439074559026	-13.88435444071453	6.248368152705576e-32	4.396776431778345e-30
205119_s_at	1.236405519082135	13.883426294524897	6.291743560016604e-32	4.4216077010785065e-30
237885_at	-1.0760528523151933	-13.883171021798379	6.303725994889474e-32	4.4231299452573224e-30
219756_s_at	-1.494913977109932	-13.883035654331405	6.310089359489185e-32	4.4231299452573224e-30
228308_at	0.7529789448274418	13.876250256286832	6.637421621222213e-32	4.6466200658172146e-30
219995_s_at	-0.9784504021403652	-13.873154434363405	6.792351815659884e-32	4.749000454235347e-30
201087_at	0.6564805045758919	13.86931660804381	6.989442338171273e-32	4.8805588740678715e-30
203581_at	-0.5518065383907563	-13.866706942369818	7.126715611158098e-32	4.9700660209192475e-30
225049_at	-0.5655409079655128	-13.8542743961124	7.818608908002456e-32	5.4456362043953414e-30
223922_x_at	0.8045934308378894	13.849891523206919	8.078205370781402e-32	5.619285987881337e-30
203936_s_at	1.2860953891665043	13.845446363321775	8.350290935515607e-32	5.801170989826122e-30
1555041_a_at	0.5598410523555416	13.837543666145727	8.856821963350565e-32	6.145263208708022e-30
215346_at	0.6286836668341802	13.830149773432904	9.35851010050909e-32	6.485127246455443e-30
214574_x_at	0.771971233214662	13.829699462449668	9.389966132553079e-32	6.498688586042274e-30
227204_at	-0.6546123404667166	-13.822455774283522	9.910735873352714e-32	6.850435952914786e-30
227610_at	0.7467238354095319	13.821080097214443	1.0012851002280562e-31	6.912280663506184e-30
220087_at	-0.7620415670422679	-13.820189066626911	1.0079551723289372e-31	6.949552212747118e-30
218313_s_at	-0.8076557131309958	-13.819332989700637	1.014405411624354e-31	6.985216105864175e-30
241044_x_at	-1.2186573675540031	-13.817581704240624	1.0277295323511698e-31	7.06806442532078e-30
211382_s_at	-0.7834031198543333	-13.81647781976402	1.0362178244426187e-31	7.117488637110574e-30
203962_s_at	-1.0184892623757797	-13.814976955383338	1.0478711836049577e-31	7.18850150107918e-30
204569_at	-0.8180694666593507	-13.812822783757053	1.0648263722848207e-31	7.295661892816112e-30
210370_s_at	0.8897884544180532	13.807748453176888	1.105857237936451e-31	7.567302188257253e-30
231916_at	-0.8456172239637876	-13.803527085413913	1.1411924663394031e-31	7.799337262138358e-30
200755_s_at	0.7538222041101641	13.802916716250222	1.1463941311961455e-31	7.825106007883803e-30
239999_at	-1.2766880376228005	-13.801439346552918	1.1590828120017313e-31	7.901851963365918e-30
201721_s_at	1.146800812416837	13.78910162946403	1.2706791092707408e-31	8.651853088340941e-30
225056_at	-0.8249233793953991	-13.78562794210667	1.303993300696137e-31	8.867641009398172e-30
224872_at	-0.7204229247260812	-13.783224518969654	1.3275527091847378e-31	9.016639052754726e-30
214181_x_at	0.7764286137885417	13.782023972712754	1.3394798237254669e-31	9.086359722356066e-30
221602_s_at	0.8161047798087565	13.77929238949982	1.3670179342669406e-31	9.26167355093494e-30
219622_at	0.6362825957610224	13.778576489428032	1.3743282936117974e-31	9.299678150151611e-30
226766_at	-0.7972441704580824	-13.776458140320173	1.3961892902417156e-31	9.435927001726303e-30
231033_at	-1.187633291310406	-13.764465021046774	1.5266734052136473e-31	1.0305045485192119e-29
209183_s_at	0.9638350379483906	13.762715062991994	1.5467056241147733e-31	1.041454802936887e-29
229657_at	-0.8223534793784131	-13.762827188320932	1.5454142569223015e-31	1.041454802936887e-29
1560316_s_at	1.0890205510355047	13.762393567546251	1.5504143258486473e-31	1.0426679368483983e-29
204259_at	1.726177632520315	13.759038561502132	1.5896512362954716e-31	1.0677417855584142e-29
208269_s_at	0.862091998506556	13.757963966352905	1.6024272929149408e-31	1.0750026041733054e-29
210006_at	0.7487244002611783	13.757795853896189	1.6044352738017698e-31	1.0750306200381343e-29
201931_at	-0.39455735091729793	-13.755150473093437	1.636365565960857e-31	1.0950830761188477e-29
205546_s_at	0.6067377730351662	13.743718139272032	1.7818209178124355e-31	1.190966487547615e-29
204197_s_at	0.660937250707796	13.738893651804391	1.8470161548379003e-31	1.2330355099604665e-29
215425_at	-0.8975424236891628	-13.737204335255893	1.8704036561849935e-31	1.2471258524623722e-29
200599_s_at	1.005105005053654	13.736090134978612	1.885990774412583e-31	1.2559871570159315e-29
224683_at	0.6327210450971117	13.732028135582949	1.9439235092338263e-31	1.2929929180943974e-29
204416_x_at	0.869172499706267	13.731674159279011	1.949055423983728e-31	1.2948311701860307e-29
36030_at	0.6224158300055226	13.729766129928677	1.976951930734921e-31	1.3117699855938327e-29
226017_at	0.855242407944285	13.729488424715804	1.9810452719274455e-31	1.3128927302137345e-29
202908_at	0.7634326195004414	13.727408304347046	2.0119765216237653e-31	1.3317774372854646e-29
214677_x_at	1.2092414254763495	13.718402771759827	2.15155295785898e-31	1.4224444736510246e-29
229705_at	-0.8265957631932828	-13.714369849667694	2.217156881404705e-31	1.464046527666694e-29
208335_s_at	0.9829030971412218	13.713791889410514	2.226720973058827e-31	1.4685882895294497e-29
221844_x_at	0.7186321520023538	13.713520886910363	2.231219712110684e-31	1.4697823826464054e-29
228759_at	0.6674043649670197	13.70718405325661	2.3390420611632526e-31	1.538954569122754e-29
228640_at	-1.3594249304804482	-13.707011497235735	2.342049840359918e-31	1.5390814305490205e-29
215633_x_at	0.7043223844207441	13.704451644244871	2.387126638057184e-31	1.5668205154354923e-29
209924_at	1.5403600876638575	13.703674674618489	2.400979148410788e-31	1.5740232007117486e-29
221036_s_at	0.5555977628040005	13.699725060618162	2.472648301019882e-31	1.619066417464216e-29
235625_at	-0.8548166041837695	-13.696005097885243	2.5421040575555987e-31	1.662554298407325e-29
200090_at	-0.45487808770277927	-13.693429978733098	2.591322993540639e-31	1.6927190522321917e-29
218459_at	0.7806753698578767	13.69071600580522	2.644226910304758e-31	1.7252160658820125e-29
218718_at	-0.8146628337355933	-13.688543459854127	2.6873534569284926e-31	1.751264007837489e-29
207415_at	-0.8101413909466024	-13.684611011289356	2.7672107009544705e-31	1.8011576794605438e-29
218299_at	0.7284820392401143	13.668815445277554	3.1125906477143507e-31	2.0235540269177423e-29
202271_at	-0.5778640932554258	-13.664239151032152	3.2204758343544344e-31	2.0912056560965405e-29
207838_x_at	0.8450011781588875	13.662590297099568	3.260256253459842e-31	2.1145256305802714e-29
239770_at	-0.9548908321395186	-13.656418776427833	3.413558779444883e-31	2.211330879930675e-29
229173_at	-0.6720634535616185	-13.65594846015611	3.425532786423701e-31	2.2150308340186392e-29
215118_s_at	1.4657502396662063	13.655876333051078	3.4273728131317214e-31	2.2150308340186392e-29
221239_s_at	1.0430193791653708	13.654580420981118	3.46060148263427e-31	2.2316243973113235e-29
237465_at	-0.8779568673805929	-13.654556739628822	3.461211685267494e-31	2.2316243973113235e-29
204754_at	-1.1313854244288082	-13.653967600203666	3.4764268282881507e-31	2.23879430903009e-29
228551_at	1.330979467572409	13.65057879639941	3.5652532037363486e-31	2.2932966931092337e-29
214705_at	-1.0572769228044203	-13.649691115256527	3.588893364882063e-31	2.3057901847817486e-29
235848_x_at	-0.9599154109807179	-13.649118993211514	3.60421270078746e-31	2.312914664501812e-29
218310_at	-0.5451202198373459	-13.64758790542981	3.6455318180770612e-31	2.3366875985153965e-29
227168_at	0.8021506365158141	13.646962481830167	3.6625458407714876e-31	2.3448441902128932e-29
225521_at	-0.652964425886864	-13.645401821711856	3.7053488815743456e-31	2.3694731005856998e-29
201785_at	1.0006271601207526	13.640238840957197	3.850544183637516e-31	2.4594451313128642e-29
208130_s_at	0.7441555976225209	13.639512169120456	3.8714312931064617e-31	2.4699008862379903e-29
226045_at	-0.8442465969324175	-13.635842949694265	3.97863939678213e-31	2.5353392659564446e-29
200644_at	0.8476228339939448	13.634554322456285	4.016990516433074e-31	2.556798096460749e-29
227369_at	-0.7263183225205944	-13.632455047146413	4.080260167093865e-31	2.5940491236727567e-29
213092_x_at	-0.8306925473266591	-13.63171861938275	4.102690351858221e-31	2.6052798488716405e-29
211581_x_at	0.7696227007941476	13.627649829012405	4.228857367840735e-31	2.6822827910289113e-29
212960_at	0.7813386765309607	13.62605295790726	4.279426776700367e-31	2.7112127348330536e-29
201858_s_at	1.627588884806492	13.625378354780576	4.300971118992906e-31	2.721708286237698e-29
218213_s_at	0.6413972016187289	13.619125704512465	4.505887501938198e-31	2.8480855395198957e-29
201460_at	0.5824036122844801	13.60742479775355	4.915928777117119e-31	3.103676742365802e-29
1559584_a_at	1.7676082205840735	13.603843049291376	5.048748172938239e-31	3.1838558979861387e-29
203279_at	0.763206179259509	13.602824370084454	5.087173874938745e-31	3.204392069265851e-29
215777_at	1.6796152575167769	13.598658795214199	5.247368568221867e-31	3.3014945508346444e-29
214321_at	-0.9922884967583009	-13.590248619526529	5.586322512234201e-31	3.5107147512230455e-29
210138_at	-1.0848286199569641	-13.58102732244377	5.983161440696833e-31	3.755790491045917e-29
242317_at	-0.9109871862029648	-13.577491499974585	6.142690610644274e-31	3.851509279093758e-29
226908_at	-1.2547997072952328	-13.567724298100478	6.6057995650682855e-31	4.1371373564731786e-29
33494_at	-0.6645124127926705	-13.559880860874948	7.00282665095434e-31	4.3807728505827064e-29
226666_at	-0.900631304634634	-13.55897695970995	7.050087011010979e-31	4.405297226594575e-29
213365_at	-0.8094992201558543	-13.556493610120539	7.181575601775114e-31	4.482336141861351e-29
221841_s_at	-0.885128517963814	-13.555634896737022	7.227610668831509e-31	4.5055848869237e-29
235247_at	-0.9818136589245754	-13.555491886326896	7.235305954675827e-31	4.5055848869237e-29
203391_at	0.8641779539615269	13.554663430602615	7.280045904169646e-31	4.528287938685727e-29
236436_at	0.7008453307947135	13.552936178844089	7.3742154009540175e-31	4.581650307354101e-29
225543_at	-0.5471909578473119	-13.55082267309138	7.491100798934835e-31	4.648989059951897e-29
223535_at	-1.0077253164654154	-13.542885700046067	7.94681849627392e-31	4.920637613632804e-29
234650_at	-1.1140251838106212	-13.542938634500947	7.943689217622808e-31	4.920637613632804e-29
225912_at	1.114933614213219	13.542256647320324	7.984100066538963e-31	4.9381297640047264e-29
244663_at	-1.0255266406493284	-13.540617307851234	8.082080708940679e-31	4.993082065099793e-29
226617_at	-0.780499658337105	-13.539621315318001	8.14219532179433e-31	5.0245432191772575e-29
221823_at	-0.6720829604413785	-13.534235099687722	8.475114252801235e-31	5.224091000810683e-29
229168_at	0.6214357279380558	13.52586246047655	9.019827960846491e-31	5.553593398190112e-29
219495_s_at	-0.7109907266498664	-13.512215114941268	9.983686925205249e-31	6.140135912661384e-29
204401_at	0.7256519811974478	13.510376993161865	1.0121138918219678e-30	6.217677194984954e-29
207147_at	-1.0249872198054963	-13.507562137902877	1.0335303265756875e-30	6.342117913078083e-29
219494_at	-0.8381837072067589	-13.50518207953587	1.0519915633909539e-30	6.442711529949407e-29
209263_x_at	0.5774055578374083	13.50514521415324	1.0522800907626558e-30	6.442711529949407e-29
220576_at	-0.9466466577602543	-13.495538039430395	1.1302308930144643e-30	6.912234236640475e-29
213227_at	-0.581846646386	-13.494397614752113	1.1398591019504994e-30	6.963329206608219e-29
233480_at	-0.7756756587900943	-13.489876583440912	1.1788418021456541e-30	7.193434769231432e-29
221882_s_at	0.777118552649275	13.485922026690996	1.214030636685069e-30	7.399902459393105e-29
226186_at	-0.8270282414923111	-13.482860356267729	1.2419934820701946e-30	7.561914658372815e-29
209880_s_at	0.6587458337462151	13.474031269698823	1.3262870911081226e-30	8.065287646352031e-29
200845_s_at	-0.47728886876079046	-13.473896271391935	1.3276193656546554e-30	8.065287646352031e-29
235509_at	-0.6357384155672239	-13.473530264695478	1.3312381521175506e-30	8.078295889792128e-29
233448_s_at	0.8151062722495129	13.468580059685113	1.3811610018204976e-30	8.371948755491763e-29
201765_s_at	0.547054775657543	13.468388850230422	1.3831264285324174e-30	8.374577794021032e-29
203666_at	1.1348091521120616	13.467118933776883	1.3962508971704462e-30	8.444692234822361e-29
212886_at	1.0057920721171563	13.46327395140194	1.4367519979393662e-30	8.680045910202746e-29
219459_at	-0.5352538177005156	-13.46070060040788	1.4645119645683164e-30	8.83799024975416e-29
225972_at	-0.7402940776733364	-13.457743835904617	1.4970702158258335e-30	9.024510920648009e-29
1555812_a_at	1.128697930296427	13.456060882836457	1.5159238916832465e-30	9.128098984337169e-29
200827_at	0.649010346422811	13.45286500239301	1.5523819185183176e-30	9.337346688117603e-29
212899_at	-0.6812916673897936	-13.44924768836912	1.594705606635834e-30	9.581376817891672e-29
207030_s_at	-0.9143003629179483	-13.44738566038319	1.616939400492288e-30	9.70429876201052e-29
203209_at	-0.658967520851616	-13.44708494582169	1.620559058208136e-30	9.715358169685289e-29
232641_at	-0.5382744985914881	-13.445360205520174	1.6414764328598697e-30	9.829980719234761e-29
222011_s_at	-1.1322572995208209	-13.443824022527737	1.6603340317884023e-30	9.932030983373183e-29
220723_s_at	-0.9617195774751529	-13.443200911144263	1.6680446738965095e-30	9.956369273503456e-29
235436_at	-0.8040507236028125	-13.443331446666352	1.666426415673369e-30	9.956369273503456e-29
206642_at	-1.2875551625732529	-13.441902823867487	1.684222840806325e-30	1.0041972063368137e-28
229347_at	-0.557586367419522	-13.440506302361388	1.7018028945368303e-30	1.0135737827756122e-28
1553271_at	-0.7329851317842061	-13.424891332965037	1.9113089272223357e-30	1.1371144243295018e-28
211796_s_at	1.2537353835501561	13.423955001824805	1.9246607353204283e-30	1.1438133228657001e-28
228050_at	-0.7281266765203404	-13.421463815918605	1.9606398527314584e-30	1.1639303360270628e-28
202893_at	-0.6030364787697093	-13.419942719024647	1.9829380068687817e-30	1.1758908408411133e-28
204753_s_at	-1.2383985842168939	-13.416907145914587	2.028197439220078e-30	1.2014268146192607e-28
232209_x_at	0.5711498464192717	13.410033562664946	2.134531315239353e-30	1.2630465331245846e-28
216060_s_at	-0.8532811658892696	-13.405849063583911	2.2019742925946287e-30	1.301545345379582e-28
213459_at	-0.8986862626907482	-13.400623577682829	2.28919217184017e-30	1.3516369545935346e-28
230741_at	-1.063518636013276	-13.391161126901471	2.456005663080513e-30	1.4485664469139921e-28
203358_s_at	-0.6932808688103368	-13.386366834232753	2.545105259120027e-30	1.4995003237326236e-28
227562_at	-0.813119244755242	-13.384251758578156	2.5854326412754653e-30	1.521620340815243e-28
203855_at	-0.8976809958098555	-13.38227223606016	2.6237536058274514e-30	1.542513208587268e-28
221801_x_at	-0.8189668392351556	-13.37860145023753	2.6963233064330567e-30	1.5834745089068461e-28
231124_x_at	1.2547445350322781	13.378249737008861	2.7033809154040156e-30	1.5859157891600274e-28
243491_at	-0.7711450296742712	-13.37748003639983	2.718890470683157e-30	1.5933047854726861e-28
213699_s_at	-0.478701168479796	-13.377093539498555	2.7267119216083373e-30	1.596177455181326e-28
1553672_at	-0.6758689159706673	-13.376783991525866	2.7329923823760557e-30	1.5981428717263192e-28
231867_at	-0.8522021845538035	-13.374469551377736	2.780410638213233e-30	1.6241340987639799e-28
212873_at	0.7490290475496185	13.372100962686796	2.8297893986482e-30	1.6512138246647848e-28
233130_at	-0.7058925899995736	-13.365583186910104	2.9702369564389857e-30	1.7313188229563066e-28
230091_at	-0.8369357955430179	-13.357298514509825	3.15885405756759e-30	1.8393008050852821e-28
236297_at	-0.9743492620855846	-13.356472655170533	3.178300118665854e-30	1.8486548828516554e-28
239329_at	-0.895489484180797	-13.349422224158946	3.349257319659466e-30	1.9460217210667514e-28
229121_at	0.5131076328671351	13.346847575831116	3.413951129900082e-30	1.9815050745996498e-28
204687_at	0.8020780463499065	13.345054929776296	3.459731153265535e-30	2.0059469862650384e-28
227993_at	-0.6388698931089131	-13.341593500460373	3.549870629722374e-30	2.056029413983801e-28
212956_at	0.9764648383610336	13.341315721363243	3.5572051991007226e-30	2.0580972937654182e-28
205902_at	1.0699708144128155	13.340618113261637	3.5756918919717335e-30	2.0666062811157985e-28
224437_s_at	-0.610975154617647	-13.338799928918855	3.6243263021384336e-30	2.092503068314877e-28
1556194_a_at	-0.9529887325634869	-13.332431555010308	3.799943510717033e-30	2.191581344392972e-28
221080_s_at	0.8498372645274791	13.331024220686183	3.839885566248432e-30	2.2122839129044575e-28
202177_at	1.024329587079927	13.329127529723523	3.89438057000247e-30	2.2413185017356318e-28
225959_s_at	-0.5320686022833419	-13.328121560128022	3.923596572356007e-30	2.2557585971983667e-28
242294_at	-0.5888616686709022	-13.327609368994434	3.938555971082163e-30	2.261980543265937e-28
234279_at	-0.6420215094632071	-13.326054549994089	3.9843169747927286e-30	2.285860761771169e-28
236167_at	0.8792400641933998	13.325201867828149	4.0096380078136945e-30	2.2979764997611503e-28
201190_s_at	-0.4718387473139174	-13.321149572809555	4.132188838757127e-30	2.3657321964298e-28
223562_at	0.617941566652985	13.320721759874107	4.145343309708127e-30	2.3707808102331782e-28
201960_s_at	-0.7463811791958003	-13.319010374986098	4.198385020963409e-30	2.398607116208719e-28
213049_at	-0.727955324884627	-13.318394320246382	4.2176441910949395e-30	2.4070949493540274e-28
218433_at	-0.5769306424223529	-13.317126151934449	4.257568097624708e-30	2.427346566607204e-28
222146_s_at	0.8356933294499045	13.316095719029587	4.290285569453311e-30	2.4434517032277057e-28
238455_at	-0.9837669517178144	-13.315545452717595	4.307859933793263e-30	2.4488819464823404e-28
219970_at	-0.7610453155877511	-13.315470160803578	4.310270188168951e-30	2.4488819464823404e-28
228389_at	-0.878615040553068	-13.31537691379157	4.313257090923629e-30	2.4488819464823404e-28
223796_at	-1.093049472052743	-13.314520331369506	4.340792197420002e-30	2.461958645165338e-28
227309_at	-1.2068794118052972	-13.31250205063531	4.406366778319161e-30	2.496560659115027e-28
209672_s_at	-0.7147753881720491	-13.311513518965903	4.438844612561842e-30	2.5123584802465705e-28
235359_at	0.6556234438754585	13.310117879896625	4.485105366787414e-30	2.535916607333008e-28
224628_at	1.0486825519697949	13.303990486854952	4.693974406467652e-30	2.6512711846448233e-28
217192_s_at	0.9280235820722819	13.30220423807715	4.7566730925647835e-30	2.6839122944889527e-28
230060_at	-0.735272046056169	-13.29634946048066	4.968104986191048e-30	2.8003210321649026e-28
227840_at	-0.8317483554896502	-13.291402630601327	5.1540490092851915e-30	2.902138306721605e-28
232136_s_at	-0.979493871319468	-13.29005835955117	5.205768732484996e-30	2.92824491202281e-28
243887_at	-0.6359955060551777	-13.284406307793864	5.4289604674914694e-30	3.0506517323750884e-28
224639_at	-0.5249335018154891	-13.283076747551108	5.482836868468838e-30	3.077762893054761e-28
201042_at	1.0781001612390675	13.279831047707747	5.616613114620731e-30	3.149623815814241e-28
211934_x_at	0.9393758199725409	13.267769104178592	6.1429743156428454e-30	3.441261482661604e-28
1558292_s_at	-0.7720760955486796	-13.267297381631293	6.164531900849893e-30	3.4498032925175837e-28
240261_at	-0.5312612095707918	-13.266968689849207	6.179597680753334e-30	3.4546983966788197e-28
239042_at	-0.6910488119709219	-13.257554090734892	6.627092533778206e-30	3.7010856413107603e-28
226553_at	0.9296662093018339	13.256985697344028	6.65512286554424e-30	3.712947374220728e-28
226325_at	-0.863642225188271	-13.252509477591737	6.880046941242005e-30	3.8345215750500166e-28
238121_at	-0.8707309912976677	-13.249813395210795	7.019169527894888e-30	3.9058750814744654e-28
201859_at	1.1490872959500047	13.249704116216357	7.024867397939287e-30	3.9058750814744654e-28
217390_x_at	0.7549672787399868	13.249615264640493	7.029503575986966e-30	3.9058750814744654e-28
236534_at	-1.1204721897207008	-13.247142894330064	7.159742217359294e-30	3.9742020886712634e-28
218640_s_at	-0.7880120338821073	-13.245189243786163	7.264358602320746e-30	4.0281826225343487e-28
52285_f_at	-1.0219113232920902	-13.240389003635897	7.52793881242819e-30	4.17011200171744e-28
229546_at	-1.2205424365037778	-13.235765297103667	7.790854331236902e-30	4.311386240489652e-28
204051_s_at	1.7300174672999094	13.234201983307274	7.881807428010187e-30	4.357308605929798e-28
202062_s_at	1.310161426201836	13.226355061962439	8.354614619385564e-30	4.6140258011606645e-28
205865_at	0.6977259276068081	13.22577301175928	8.390793757063607e-30	4.629330460821925e-28
235666_at	0.8908052292510136	13.219982784867792	8.759336446570457e-30	4.827789518308869e-28
227997_at	-0.994864811970922	-13.214670322275516	9.111675780014019e-30	5.016927223285665e-28
227799_at	0.5990177783542389	13.210272298319797	9.414053485982151e-30	5.1782029612281105e-28
217716_s_at	0.636162008564312	13.208333758894572	9.5504973645405e-30	5.247974305590471e-28
235542_at	-0.7089985416961552	-13.207640810423316	9.599748253166863e-30	5.269741322709822e-28
202088_at	-0.6996385314295994	-13.204993507371842	9.790251050289436e-30	5.3689265413698595e-28
218984_at	-0.7213313007877722	-13.20171380160859	1.0031507581079226e-29	5.495718206367802e-28
215228_at	-0.9121465764099242	-13.200917852042123	1.0090947956875952e-29	5.522748543965892e-28
226651_at	-0.6250480451254188	-13.19514871497355	1.0532425801311972e-29	5.75860380686732e-28
225944_at	-0.6029049705876085	-13.194326233311868	1.059691751423769e-29	5.788076574335121e-28
227200_at	-0.5878447240628771	-13.191769012526818	1.0799962697500044e-29	5.893093418022104e-28
203547_at	0.73797677247247	13.190968658335636	1.0864306404417846e-29	5.922292648669449e-28
223903_at	0.692274451537331	13.189584362096554	1.0976500786813317e-29	5.977491837838826e-28
237038_at	-1.049091739938702	-13.182917895380259	1.1533225141337365e-29	6.27441875226488e-28
236660_at	-0.48955467474023806	-13.177889709721306	1.1971717568875107e-29	6.506497595211198e-28
223520_s_at	-0.49212803759095003	-13.172697600869364	1.2441987720517059e-29	6.75536920178024e-28
239132_at	-1.3277952866389664	-13.168973543668187	1.279061255035061e-29	6.937765289587496e-28
200749_at	-0.5058727863098408	-13.1614436633626	1.352561015554634e-29	7.329164868726423e-28
238778_at	-1.1171923195337023	-13.160236358604216	1.364731892838702e-29	7.387793687223369e-28
221523_s_at	-0.9129207974823738	-13.15849826213431	1.38244605911285e-29	7.476284696537593e-28
203914_x_at	-1.1916033435066924	-13.157428530579981	1.3934624320399976e-29	7.528414868753643e-28
228045_at	-0.9842249076823961	-13.154437628794579	1.4247310505816524e-29	7.689750265602354e-28
204633_s_at	-0.7269249837348863	-13.154252063190993	1.4266939910731397e-29	7.692750883818926e-28
226885_at	-0.8046309409168745	-13.153897034993566	1.4304570634856924e-29	7.705442359219727e-28
1565282_at	0.9034900962104715	13.152194745658715	1.448638437274086e-29	7.795699464366206e-28
202087_s_at	0.7398290096932448	13.151733429733339	1.453605171852928e-29	7.814735769032333e-28
229597_s_at	0.6632957421187131	13.151016698397145	1.461355587471831e-29	7.84868533841084e-28
229563_s_at	-0.27661584421094676	-13.145536850238095	1.5219926590840073e-29	8.166334507891865e-28
224252_s_at	1.0221745374281614	13.145377182494151	1.523796641104344e-29	8.167998171801962e-28
1554597_at	-0.49576644675617665	-13.14413425670787	1.5379128714471907e-29	8.235591209243404e-28
229750_at	0.7357826717745838	13.140069489313683	1.5849959615841938e-29	8.47941821914049e-28
203591_s_at	1.0302164689136792	13.139506490737151	1.5916298331253875e-29	8.506584665310905e-28
220750_s_at	0.533515498549024	13.133642905649362	1.6623914268188768e-29	8.876098755988485e-28
45749_at	0.5698363692916424	13.131227069294452	1.6924518613588412e-29	9.027785904370208e-28
204043_at	0.604679298165399	13.130917349105408	1.6963447941267547e-29	9.030930050523887e-28
235337_at	-0.8791626023258097	-13.130939879039683	1.6960613096415604e-29	9.030930050523887e-28
243920_x_at	-0.45405256504982755	-13.130707126919093	1.698992211720622e-29	9.036225600761188e-28
206874_s_at	-0.7549697555915714	-13.130297462662007	1.7041631513538952e-29	9.054919368345406e-28
203907_s_at	0.46294575246312647	13.11672288502178	1.8846932334712028e-29	1.0004427431071652e-27
1555854_at	-1.3832838748442835	-13.106658243896593	2.0307658997404055e-29	1.0758926896153748e-27
238662_at	-0.6504703288978204	-13.106745522938793	2.0294517948389822e-29	1.0758926896153748e-27
1557432_at	-0.8143779872880137	-13.104996277754534	2.055951874982085e-29	1.0881816918165101e-27
223694_at	-0.8342122841050624	-13.104842859419895	2.058292497176982e-29	1.0883669466455658e-27
204510_at	-0.8299195548292781	-13.104424950204315	2.0646818249359917e-29	1.090690616216187e-27
225701_at	0.8401046450695072	13.103096216925794	2.085128475337927e-29	1.1004285655318645e-27
228538_at	-0.6647210623000464	-13.098864673511141	2.1516011256310683e-29	1.134414576122263e-27
214879_x_at	0.6440180660336658	13.096648154925532	2.1872605427283722e-29	1.152104722289728e-27
204069_at	-0.8888665112256138	-13.093817688438946	2.233656664731776e-29	1.175410761734455e-27
210627_s_at	0.7704189576703689	13.092297511831205	2.258979341485365e-29	1.187593225920311e-27
222624_s_at	-0.8531410595290316	-13.092017853238207	2.263668947129871e-29	1.188915462865761e-27
202780_at	-0.5973366052985446	-13.090272665907538	2.293154537181221e-29	1.2032459147829488e-27
213637_at	-0.7011894677104243	-13.087383646440234	2.3428111201861302e-29	1.2281227037025568e-27
220783_at	-0.7045208789282562	-13.080714100181394	2.4615878263290469e-29	1.2886004138927038e-27
217028_at	1.9113486041837742	13.080642543065448	2.4628942524332427e-29	1.2886004138927038e-27
206584_at	1.1807928945280457	13.07874186610078	2.497849759879916e-29	1.3056399198989907e-27
227451_s_at	-0.7918697494549962	-13.076531310401695	2.53912803292398e-29	1.3259486647575798e-27
213253_at	-0.685338049701309	-13.072931168561746	2.6078177837410823e-29	1.3592224721262503e-27
204639_at	0.7800523164123354	13.072942147939122	2.607605503852975e-29	1.3592224721262503e-27
216526_x_at	0.5744029645784413	13.06861100067379	2.692699655146709e-29	1.402127177572822e-27
224788_at	-0.6697810589592551	-13.066688422285008	2.731356100313068e-29	1.4199514476756009e-27
213552_at	-0.8936794093350958	-13.066650495317171	2.7321242303698805e-29	1.4199514476756009e-27
203144_s_at	0.6159365168207315	13.061380649691468	2.840978795673429e-29	1.475123605445819e-27
211980_at	1.1003607983317327	13.060933098230997	2.850420652726233e-29	1.4786219088027208e-27
225369_at	0.6543919951799237	13.059259652266123	2.886003360961289e-29	1.4956609835124027e-27
1558836_at	0.778794922832736	13.052283466673217	3.039181885309032e-29	1.5735536891976449e-27
212330_at	-0.5417372657448792	-13.050993588612515	3.068381141582127e-29	1.5871687693093923e-27
217691_x_at	0.6015887240770383	13.049781181635108	3.096082070600996e-29	1.5999838110596356e-27
226733_at	-0.8631006941621104	-13.04477440127855	3.213146862241149e-29	1.6589122256188368e-27
223319_at	-0.5929575964121887	-13.042432040917792	3.2694220241652166e-29	1.686374048785219e-27
230769_at	-0.7400834144241358	-13.040274852816127	3.3221187484271005e-29	1.711940080775228e-27
227238_at	-1.1908262189879921	-13.039344278008725	3.3451123433348897e-29	1.7221658886236827e-27
225780_at	-0.6125262832734046	-13.035794800564394	3.434285347057453e-29	1.7664115837287513e-27
235353_at	0.7204530083519735	13.031735913894256	3.539169520580923e-29	1.8186474956556576e-27
228038_at	-1.0663682072810765	-13.028568791511454	3.6232270584632514e-29	1.8600933279012044e-27
212121_at	0.5647677298455613	13.027547510223899	3.65075543421127e-29	1.8724676675938198e-27
202856_s_at	1.2057335307041153	13.024979235217558	3.720909339141689e-29	1.9066609008207297e-27
239138_at	-0.7828653366304735	-13.023056172266246	3.7743190081518424e-29	1.9322180877406553e-27
227288_at	-0.8523539187593756	-13.018531411376893	3.903025938101324e-29	1.996238944487277e-27
202357_s_at	0.9745012118817438	13.01708901055777	3.944969422463981e-29	2.01580563713288e-27
1294_at	0.5022384051661937	13.016039620962722	3.9757671777401025e-29	2.0296458491404305e-27
228557_at	-0.6425034331665278	-13.011073988666084	4.124788065125846e-29	2.1033319731423305e-27
219849_at	0.4968232237868432	13.010975450218005	4.1278010190795074e-29	2.1033319731423305e-27
204961_s_at	0.9477238540492919	13.006222124135498	4.2757813279507795e-29	2.176707114578295e-27
226231_at	-0.7049626418915076	-13.004878335492375	4.318568621075028e-29	2.196444087044439e-27
225188_at	-1.0393135603323778	-12.999715073104404	4.4869868781964963e-29	2.2799814829497533e-27
201954_at	0.7111551761629091	12.99834892918541	4.532635639589592e-29	2.3010385663376134e-27
208268_at	1.4988094768055849	12.994775140920465	4.6542570120294336e-29	2.3605890735872846e-27
225032_at	0.9231453632718517	12.982288450990778	5.105359732779877e-29	2.586983720016124e-27
203427_at	-0.8143050486856235	-12.981144260931389	5.148818090237764e-29	2.6041778823658624e-27
241342_at	-0.7532758227470883	-12.981192325637927	5.146985095766596e-29	2.6041778823658624e-27
218428_s_at	-0.7031645960052066	-12.98025806813822	5.182730980274285e-29	2.6189077296349033e-27
203015_s_at	-0.6209766266703923	-12.975659489963489	5.362324987575874e-29	2.7071571440047176e-27
219541_at	0.7737231236445754	12.97539511653532	5.372836799257837e-29	2.7099617343120134e-27
225330_at	-0.6432296133744775	-12.972953513501619	5.470895859473341e-29	2.756877706144746e-27
230800_at	0.5768164527441211	12.96862582741126	5.649115453941413e-29	2.8440643411072445e-27
224458_at	-0.655517890943063	-12.968429100291429	5.657353294814402e-29	2.845591457166306e-27
230748_at	-0.941666650558447	-12.96659816117915	5.734600628834157e-29	2.881794939168268e-27
243856_at	-0.923213594129553	-12.9648066567239	5.81120370341981e-29	2.9176084709318468e-27
201111_at	-0.7832270134126977	-12.958793066270799	6.07589029819992e-29	3.0477000188447764e-27
203760_s_at	0.7775495725418323	12.95837973409554	6.094519095276797e-29	3.054242268874967e-27
222435_s_at	0.8404185326434734	12.957978615810873	6.112651951326858e-29	3.0605242256299998e-27
208087_s_at	0.8764470130941947	12.957390592124195	6.139331440182864e-29	3.071069958755701e-27
221435_x_at	0.517940532229412	12.956622253936034	6.174367390554205e-29	3.085772733807598e-27
227678_at	-0.689017216117888	-12.954964725069248	6.250631648622361e-29	3.12103456975733e-27
219115_s_at	-0.9259893010319621	-12.941783854530119	6.891553106467059e-29	3.437916661460643e-27
218678_at	0.6971776143830876	12.94061316599306	6.951557051983712e-29	3.464688986483222e-27
205363_at	-1.039979520876388	-12.94008064089675	6.979024140680462e-29	3.4752107913634274e-27
228055_at	0.9384561424011237	12.937341021281561	7.12205330647888e-29	3.54320531876008e-27
218816_at	-0.6291064578437733	-12.93370401658881	7.316465564497744e-29	3.636615952171946e-27
233690_at	1.4422365213399988	12.932008684890372	7.408889999747083e-29	3.6792103609098244e-27
231449_at	-0.6788579336584453	-12.929166031044986	7.566487044647459e-29	3.754062424374771e-27
232007_at	-0.5323305284002418	-12.928209960400302	7.620240529087433e-29	3.77730417885635e-27
201819_at	0.5472970221893507	12.925824656121083	7.756018808042087e-29	3.841126162406713e-27
207153_s_at	-0.6277110679411663	-12.92114027607473	8.029738458179741e-29	3.97308552218079e-27
205034_at	-0.966895206123834	-12.920239865621843	8.083446621148068e-29	3.996043797570259e-27
223054_at	0.7413662478376913	12.91875596069728	8.172743305191884e-29	4.036537851954528e-27
209513_s_at	-0.7089245319392118	-12.917095561405054	8.273829202814481e-29	4.0827762785548896e-27
218823_s_at	-0.7271258842331728	-12.91634417439591	8.319983447755341e-29	4.101849368855034e-27
225432_s_at	-0.49047097719840693	-12.913863610607892	8.47418639586959e-29	4.174109380127656e-27
212325_at	-0.9280893630064248	-12.911170677266899	8.644823964212846e-29	4.254327184908527e-27
218911_at	-0.6918109832995931	-12.909328578883898	8.763520637092029e-29	4.308862327634952e-27
1563509_at	0.6741958910952428	12.908326748736808	8.828755984222491e-29	4.3370371378020185e-27
238846_at	-0.9608013733048313	-12.907473187370286	8.884719099878973e-29	4.360610563607566e-27
45633_at	-0.6956126621556561	-12.90546201947	9.017984537733997e-29	4.422047574893329e-27
226440_at	0.6425369478143339	12.903949415970464	9.119527360325997e-29	4.467832960804874e-27
223058_at	0.8356655023074124	12.903386845765763	9.157583971131441e-29	4.482461088823738e-27
226281_at	-1.2527981993113146	-12.897466845882933	9.567802576051537e-29	4.6790662419107135e-27
218747_s_at	0.8947857556977453	12.89383684723714	9.828362577507326e-29	4.802195924264638e-27
1555575_a_at	0.5989233646662077	12.893668954237326	9.84058386254474e-29	4.803874309684229e-27
223320_s_at	-0.8238031933799983	-12.890849341053862	1.0048111901520603e-28	4.900807477391962e-27
227262_at	0.5456016346436987	12.890290831814086	1.0089734777673172e-28	4.91234415823046e-27
200864_s_at	-0.6477699866509972	-12.89032520124494	1.0087168432825616e-28	4.91234415823046e-27
215465_at	-1.46705998031624	-12.886959504502169	1.0341602716186642e-28	5.030490467148618e-27
228869_at	0.730902690679768	12.88551579398151	1.045269671210065e-28	5.080010602080916e-27
209348_s_at	-0.9251398081488318	-12.884742641351762	1.0512680261733576e-28	5.104625162613528e-27
242009_at	-0.7628642967675026	-12.884569092235878	1.052619190447196e-28	5.106650775306162e-27
219990_at	-0.9658072994818925	-12.884447618412393	1.0535659548523657e-28	5.1067126402086074e-27
213427_at	-0.5098813287987292	-12.878408194830925	1.1017250422971385e-28	5.335413346996993e-27
210633_x_at	-1.2005447263101223	-12.873071951119533	1.1461028979196171e-28	5.545413800332307e-27
203828_s_at	0.9235981048667959	12.870179494428891	1.1708989459723176e-28	5.6603801831155145e-27
226450_at	0.512595180342433	12.865512866315138	1.212038704668928e-28	5.8540827012167524e-27
1566324_a_at	-1.2398647274956804	-12.85430355245428	1.3168513664435898e-28	6.354708601968515e-27
230893_at	-0.8353071830285084	-12.851599508700867	1.3434619566280452e-28	6.472920657309402e-27
215678_at	0.4602488136625538	12.851573994590218	1.3437155822672468e-28	6.472920657309402e-27
208639_x_at	0.5969862304507274	12.851266300275993	1.346778017120915e-28	6.481961979408982e-27
208850_s_at	0.9138650555335377	12.850738856717843	1.3520438053613797e-28	6.501582678815605e-27
222594_s_at	0.729221610932592	12.84933655002627	1.3661440933759451e-28	6.563614086584341e-27
225593_at	0.6256370355525072	12.848530105022167	1.3743193597602027e-28	6.597094907365152e-27
1557411_s_at	-0.8211251980726736	-12.847238202801352	1.3875178459453217e-28	6.654608616408813e-27
1568868_at	-0.9349620447644444	-12.845138870953301	1.4092357866692364e-28	6.7528454545259e-27
202524_s_at	0.6423645732637838	12.842164338062183	1.440590312168903e-28	6.897046875467143e-27
229876_at	-0.5935619865589858	-12.840975466748482	1.453316190376742e-28	6.951886501211582e-27
202330_s_at	-0.7475079192831435	-12.837115218385435	1.4954160716764252e-28	7.147016933471027e-27
236453_at	-0.9225568233097851	-12.832127242338634	1.5516233948575835e-28	7.409171101645273e-27
227769_at	-1.166691289080856	-12.829853423306607	1.577941391840966e-28	7.528267504267436e-27
228831_s_at	0.7161944591921254	12.829344073977126	1.583897627480325e-28	7.550096144942178e-27
213154_s_at	-0.6166670251408475	-12.829087148702367	1.5869105767394111e-28	7.5578689706644e-27
230053_at	-0.7273502402147428	-12.828961770768736	1.588382954435536e-28	7.558297479004607e-27
205498_at	-0.994886044591034	-12.825169337226198	1.6335700095674348e-28	7.766560023747783e-27
223681_s_at	-0.7520926243735994	-12.824744196819953	1.6387149322587837e-28	7.784251861098956e-27
235007_at	-0.9029059889867195	-12.8221960122345	1.6698932215478578e-28	7.925469781955653e-27
244654_at	0.9726282205097552	12.821314437111733	1.6808170718427034e-28	7.970396652471795e-27
225364_at	0.47868827230613836	12.816153931919109	1.746208999100279e-28	8.273308234472074e-27
220351_at	-0.7000012830362943	-12.814337229338605	1.7698291182706866e-28	8.377957319606041e-27
215314_at	-0.87721928910209	-12.811916021108257	1.8018054780458662e-28	8.521947622158973e-27
219793_at	-1.014098783963504	-12.811152278302579	1.8120112587579965e-28	8.562810334709892e-27
211548_s_at	-1.3168671134417171	-12.805663157390013	1.8870797859369458e-28	8.909852098109024e-27
203382_s_at	1.0725867874954018	12.805541685145027	1.8887756816399251e-28	8.910164831204736e-27
227717_at	-0.7523214426863598	-12.803899819737312	1.911847921026598e-28	9.011231472597348e-27
214235_at	-1.2557097958615244	-12.80298401331484	1.9248392975843363e-28	9.064650180484374e-27
1555270_a_at	0.78540382038306	12.8014566828429	1.946701976932734e-28	9.153447219861817e-27
223017_at	0.39870071577107313	12.80143297558774	1.9470432769454583e-28	9.153447219861817e-27
217369_at	1.2969763163273997	12.798775218422639	1.9856868020542458e-28	9.32709844521614e-27
39402_at	1.331819915581385	12.795840196912165	2.0292521795063187e-28	9.523550464764633e-27
223213_s_at	-1.0143685457872063	-12.795651546271571	2.0320847991673017e-28	9.528665213934153e-27
207890_s_at	0.6360503934521977	12.794783747124399	2.0451658824444113e-28	9.581786171606528e-27
223663_at	0.550877993364432	12.788774407828427	2.138086457213585e-28	1.0008551117136367e-26
239143_x_at	-0.7750965620275455	-12.785808175579248	2.1854945989547154e-28	1.0221720889465275e-26
226817_at	-0.6414351449031699	-12.784295704447283	2.210070439415976e-28	1.0327829168809273e-26
211661_x_at	0.6841625678845469	12.784124063631573	2.2128767738332596e-28	1.0332112520011397e-26
227346_at	1.2816171342119436	12.775578638086854	2.357187387023656e-28	1.0996520510709759e-26
213733_at	0.7367422610132798	12.77057813309884	2.4459529463019956e-28	1.1400893208786157e-26
226185_at	-0.7357894706088415	-12.761266808615863	2.6202306961138185e-28	1.219740983753653e-26
211724_x_at	-0.5573628096458173	-12.761211619196043	2.621299782186634e-28	1.219740983753653e-26
201807_at	-0.4581513628294742	-12.759687708062772	2.650992469568333e-28	1.232508616272522e-26
218137_s_at	-0.48198763083575985	-12.756914365987708	2.7058941250922224e-28	1.2569648367834941e-26
1569069_s_at	-0.49493860162155456	-12.753128449068784	2.782678217820628e-28	1.2915359215563908e-26
204661_at	1.0591037121400892	12.752439691779147	2.7968793664700788e-28	1.2970261184202845e-26
225525_at	-0.5375351844653294	-12.751445014719792	2.8175159381059595e-28	1.3054888467452824e-26
203724_s_at	-0.7743838765075999	-12.750659962583933	2.833910715996753e-28	1.3119734834642039e-26
228930_at	-0.8390346808626574	-12.74775938471665	2.895315928927268e-28	1.339267330068514e-26
232202_at	-0.8451016873955974	-12.74543157077723	2.945555277140346e-28	1.3613544782556925e-26
220403_s_at	-0.977611350857137	-12.743829985666105	2.980625557407333e-28	1.3763995131017393e-26
228155_at	-0.8594176739687407	-12.742284023758106	3.014873241492396e-28	1.3910396158531372e-26
201472_at	-0.4571525100259024	-12.741450615333884	3.0334984476413233e-28	1.3984530153860822e-26
203763_at	-0.8596306822994804	-12.740130992186732	3.063224955882299e-28	1.410967350150503e-26
226863_at	-0.8625154844957651	-12.732141800922351	3.2495076840781384e-28	1.4955120591495977e-26
236986_at	0.7270019856070065	12.731988553559246	3.2531893578080584e-28	1.4959472509516872e-26
208999_at	-0.46574258783372213	-12.724034082829089	3.450120667862018e-28	1.583840029516002e-26
235072_s_at	-0.648671923413123	-12.724057678241323	3.449519253340234e-28	1.583840029516002e-26
210184_at	0.6029926130099684	12.723816081844717	3.4556821668694784e-28	1.585062269073731e-26
226247_at	-0.7946603876801298	-12.71933706531595	3.5719501026680553e-28	1.6370190432806028e-26
225003_at	0.7424743323412444	12.715527101055754	3.673919638776844e-28	1.6823413421283415e-26
227344_at	0.7533637899939147	12.713628093569417	3.72582473698072e-28	1.7046817363549863e-26
224758_at	-0.7338055622505008	-12.709954778753271	3.8283135685293546e-28	1.7501090665496864e-26
227541_at	-0.5333358236672212	-12.705320329869167	3.9616443825872814e-28	1.8095480920464464e-26
205067_at	1.3635889812469941	12.705116730702855	3.9676069863418317e-28	1.8107588645929856e-26
218870_at	0.9055828003312505	12.699191918652849	4.145101069230838e-28	1.8901868303602675e-26
235661_at	0.9382460767744418	12.693205664419787	4.332488372905882e-28	1.9739900149052427e-26
222629_at	-0.9054041505301357	-12.691974303144969	4.372070101381382e-28	1.9903658017737475e-26
227544_at	0.47778452420656453	12.691493316633446	4.387629145174445e-28	1.9957872172413706e-26
236192_at	-0.6844662788709246	-12.690462703870983	4.4211539962185435e-28	2.0093648773337393e-26
234998_at	-0.7672215779175257	-12.689655668360627	4.447584544426893e-28	2.019698380120767e-26
204042_at	-0.7103865235447729	-12.685584307195555	4.583347197331297e-28	2.0796224731459642e-26
208658_at	0.6518750884318137	12.679258998974003	4.802522814007683e-28	2.177263141425125e-26
204998_s_at	1.003567219617935	12.678840400433552	4.817391298522855e-28	2.1810264810260442e-26
230399_at	-0.7888413669948459	-12.678800751625987	4.818801991914882e-28	2.1810264810260442e-26
217853_at	0.7810182055434463	12.677955543761552	4.8489725556316355e-28	2.1928666210021478e-26
210015_s_at	-0.6589407208742653	-12.6773759601885	4.869770323565192e-28	2.2004520036440236e-26
241815_at	-0.8996590538914507	-12.676212140596032	4.911802176962505e-28	2.2176117590869112e-26
203932_at	0.6935900993849293	12.674837575502467	4.96191197507799e-28	2.2378786960149894e-26
219764_at	-1.038315599161968	-12.674756658702373	4.964877655722327e-28	2.2378786960149894e-26
1556402_at	0.8583081777766781	12.67282778613652	5.036099046964752e-28	2.2681113294299653e-26
212554_at	-0.7454349390978434	-12.668198536359508	5.21121830642066e-28	2.3450482378892968e-26
230951_at	-0.871949764148805	-12.667358744699028	5.24363208384885e-28	2.3576939488851633e-26
213539_at	0.7643392492108115	12.666854221479978	5.263202083146141e-28	2.364548676220339e-26
242989_at	-0.8069192828487279	-12.665789613356596	5.304736887085968e-28	2.381251964707925e-26
223072_s_at	0.5710381175186179	12.658191091599493	5.610844834463424e-28	2.5165950887964538e-26
1554557_at	-0.8300244908482186	-12.65082787985385	5.924287128515837e-28	2.6550032684557654e-26
233040_at	-0.6416399173933341	-12.64970978443339	5.973388279257584e-28	2.6748157589550235e-26
204364_s_at	-0.9458081705854856	-12.647513589997349	6.0710201193430485e-28	2.7163095337568015e-26
226425_at	-0.9188822283414939	-12.645046968391533	6.182574571030669e-28	2.7639596457162865e-26
227049_at	-0.6723052073306222	-12.642055437283526	6.320618003191056e-28	2.823364291866593e-26
227569_at	-0.5195211729318225	-12.64189992524358	6.327877621192861e-28	2.824299664805875e-26
241356_at	-0.5842834711219934	-12.64088264793208	6.3755719691049965e-28	2.843265884264402e-26
217843_s_at	-0.5287562599126558	-12.639993103778158	6.417571678387684e-28	2.859663663535832e-26
160020_at	0.7245511970286828	12.637890323969492	6.517955708805418e-28	2.902029547059741e-26
226963_at	-0.4566157092027372	-12.637692841947167	6.527463399623929e-28	2.9038979770092623e-26
239525_at	-0.6910471571444727	-12.637553018023945	6.534203536440541e-28	2.904533157356802e-26
213506_at	-0.9727800625265393	-12.636752886049033	6.572907335192137e-28	2.9193640012317634e-26
204058_at	-0.8807450930501661	-12.633453170801682	6.734953592250102e-28	2.988908990716512e-26
239726_at	-0.836018275533675	-12.627531692626562	7.035818398149995e-28	3.119897574362133e-26
217469_at	0.6152876627891359	12.627153079931183	7.055505535498984e-28	3.1260921001086466e-26
215785_s_at	0.9125047987917976	12.625859102236474	7.123206028719577e-28	3.1535327094756507e-26
AFFX-hum_alu_at	-0.17062427593711638	-12.621313464567912	7.366214620861696e-28	3.258477220029233e-26
228084_at	-0.8163592221836844	-12.620519886539528	7.409479852104725e-28	3.274966135115811e-26
203613_s_at	-0.3156346006483367	-12.619707940628016	7.454009078168431e-28	3.291986642559443e-26
242794_at	-0.895365215229606	-12.619091673681059	7.4879850256844615e-28	3.3043226899055526e-26
235609_at	-0.7129939952577768	-12.618584236655728	7.5160770139876935e-28	3.314044441449816e-26
242255_at	-0.5556566830249697	-12.617518085395838	7.575442971598417e-28	3.337030020054306e-26
204789_at	0.7494176895225234	12.617429191953274	7.580413872715955e-28	3.337030020054306e-26
219703_at	-0.5484065138126027	-12.614596310989073	7.740545017524983e-28	3.404781165190494e-26
228410_at	0.5610122626235121	12.6111122620223	7.942122130000333e-28	3.4906392882457253e-26
212750_at	0.7331681522783917	12.607913060675706	8.13183102779559e-28	3.571147481483726e-26
203659_s_at	-0.46084110122518895	-12.607382879319768	8.163704282860931e-28	3.5822675093533024e-26
1570482_at	-0.6280553405658097	-12.605916842175224	8.252489754242836e-28	3.6183229936906743e-26
219673_at	-0.6969014481894604	-12.603043949409328	8.429281791170237e-28	3.692876457790326e-26
1552427_at	-0.3119759095686692	-12.599519131631803	8.651365751722447e-28	3.787137089474979e-26
221751_at	-0.6887070469798389	-12.594337251222589	8.988503782888684e-28	3.9315715546355106e-26
208865_at	-0.4251131811245391	-12.587700764159758	9.439504015083861e-28	4.1255386252974436e-26
241925_x_at	-0.9689765285771897	-12.584910993591235	9.635770435079322e-28	4.207953263082763e-26
238123_at	-0.5206103115108556	-12.58459737475337	9.658087387137155e-28	4.2143330238764885e-26
224345_x_at	-0.6965428182278206	-12.583724281703034	9.720488396269062e-28	4.2381794502871687e-26
235065_at	-0.99801877338198	-12.579360547613758	1.0038454915070997e-27	4.3733268723626033e-26
207023_x_at	-1.4642112718177533	-12.576380479907948	1.026154597230597e-27	4.4669588060177455e-26
222924_at	-0.742618865345685	-12.574676961419803	1.0391289549460744e-27	4.519838950809595e-26
228829_at	-0.5158710572074664	-12.573563987858465	1.0476939194402168e-27	4.553470989299988e-26
226452_at	1.2022546230004851	12.572968211203268	1.0523076841340832e-27	4.569890598096187e-26
213805_at	-1.0588615155820875	-12.572247354082362	1.0579172137711338e-27	4.590605052614027e-26
216143_at	0.53780919070808	12.569935235594446	1.0761117649345148e-27	4.6658533503405706e-26
203787_at	-0.6482853254756347	-12.568913548108405	1.0842508441016546e-27	4.6974179794974614e-26
230083_at	-0.8772008405021069	-12.567390594921186	1.096497382311903e-27	4.746713727466611e-26
201316_at	-0.46593907588261674	-12.564845187667174	1.1172748415947977e-27	4.832832433876231e-26
222690_s_at	0.5416647841086061	12.561255828433977	1.1472434102243064e-27	4.9585401939931976e-26
205093_at	0.5304557728228265	12.559614836395355	1.1612105349535789e-27	5.014943601784117e-26
211395_x_at	0.9729121770193383	12.558364879918432	1.1719631916055384e-27	5.0573865430965124e-26
220169_at	0.8650778378478816	12.555022235888366	1.2012088868729616e-27	5.179502830424225e-26
202241_at	1.0709549773258145	12.552368485388573	1.224945190933618e-27	5.277689386469312e-26
202887_s_at	0.9982654719182679	12.550239647229722	1.2443244819697077e-27	5.356963862338092e-26
203252_at	0.8534395455005545	12.549914916309442	1.2473073658132172e-27	5.365580662929792e-26
201666_at	1.093227053056259	12.547315678323105	1.2714418959902778e-27	5.465101074156323e-26
232472_at	1.198415371970643	12.544946404751581	1.293847065098983e-27	5.557037571428664e-26
33323_r_at	-0.36113167955323494	-12.544794055369119	1.2953011793593904e-27	5.558916168090634e-26
238762_at	-0.8299154526733364	-12.544412709897248	1.2989481271020617e-27	5.570195203867076e-26
213973_at	0.8479233948890202	12.541846511666341	1.3237576482075033e-27	5.672135534149313e-26
204679_at	-0.5936895800621409	-12.540656821016029	1.3354192957171414e-27	5.717623335421668e-26
219026_s_at	-0.8156605570092844	-12.53758870626956	1.365969211364941e-27	5.84384715425494e-26
213129_s_at	-0.49145282620820185	-12.535354999008947	1.3886487036303632e-27	5.936228918763886e-26
201202_at	-0.41782196872610894	-12.530770780125232	1.4363778380200111e-27	6.135465491698758e-26
212825_at	-0.594542297924745	-12.52890415505587	1.4562784550015393e-27	6.215614717190411e-26
226385_s_at	-0.3710875662495369	-12.526450770345594	1.482853907082251e-27	6.324105879073485e-26
212552_at	0.4998772190304658	12.524578130108285	1.503463973470921e-27	6.407006449689993e-26
227930_at	-0.7295284945570597	-12.522410042870213	1.5276831512640606e-27	6.505146128922315e-26
227036_at	-0.6854999961000517	-12.520763253566338	1.5463389622943606e-27	6.579461693653242e-26
208451_s_at	1.3678027697191495	12.518013134200544	1.578002363000617e-27	6.708964167733961e-26
204798_at	-0.6455912726423352	-12.516815824989648	1.5919889959658078e-27	6.763170035309289e-26
212426_s_at	-0.5606850565173657	-12.5155596949568	1.6067958020215832e-27	6.820773328845502e-26
202193_at	-0.49954667532770636	-12.513910811364468	1.6264411206321442e-27	6.898810571804693e-26
206467_x_at	0.6816357460469713	12.512360356237101	1.6451324103951683e-27	6.972683297546964e-26
230782_at	-0.6538500133773091	-12.511620659992284	1.654125115836307e-27	7.005367212110773e-26
221606_s_at	-0.8831343968991512	-12.511117512705313	1.6602700512220283e-27	7.025949307319226e-26
212698_s_at	-0.8243623302497061	-12.51079678881494	1.6641989381032935e-27	7.037128920401978e-26
207068_at	-0.49066454469012605	-12.50808428284926	1.6978006713637274e-27	7.173667056167836e-26
206149_at	-0.6889422133362567	-12.507693790799408	1.7026934228293685e-27	7.188784779397354e-26
1556105_at	-0.6972769191238909	-12.506632054059214	1.7160679565707283e-27	7.239661691782761e-26
214164_x_at	-0.5925670154511451	-12.504004003748934	1.7496259010344137e-27	7.375543264383698e-26
1563088_a_at	-0.9160880424287235	-12.50324670615028	1.7594169637573883e-27	7.411103427845547e-26
1565752_at	0.6524576065159551	12.502995621200181	1.7626752872971923e-27	7.419112496764741e-26
235283_at	-0.5278179210597079	-12.498513191414357	1.821867921214868e-27	7.662356045570993e-26
227060_at	0.4907676527561529	12.495555255917457	1.862011504944706e-27	7.825171332271468e-26
200748_s_at	0.6239587506087075	12.494232208648482	1.8802518740156636e-27	7.895758157588818e-26
222449_at	0.8184416066433591	12.491596974446217	1.917116056732833e-27	8.044383760695905e-26
212328_at	-1.0699738422432803	-12.489571313865415	1.9459426500234837e-27	8.15908085813144e-26
206028_s_at	0.9164996320779438	12.487103388332743	1.981648323225385e-27	8.302423147306355e-26
239027_at	0.6789455383872219	12.481817132302742	2.0603453261193575e-27	8.62552685341316e-26
229164_s_at	0.5255865168207324	12.480744285007946	2.0766937831040436e-27	8.687316954186196e-26
204956_at	-0.7551614460165327	-12.48004091174495	2.0874822688014624e-27	8.725771639657489e-26
224925_at	0.6142700061330391	12.479167093266481	2.1009630383140342e-27	8.775412843378137e-26
1554930_a_at	1.0236282914201211	12.475455021991726	2.1592062569182106e-27	9.011801686794134e-26
226688_at	-0.7870660324275908	-12.474556864609154	2.1735390342305388e-27	9.064702265183425e-26
209235_at	0.6142386698139944	12.471294867017857	2.2263974078636942e-27	9.278069990468557e-26
209275_s_at	0.5948648623375637	12.470401390011528	2.241098138225497e-27	9.332219398894062e-26
227273_at	-0.5973100870091425	-12.469469310408968	2.2565372880543185e-27	9.38935892118492e-26
224615_x_at	0.8144188174704878	12.466865063917657	2.3002396000853625e-27	9.563923964613474e-26
208051_s_at	-0.6208391116226865	-12.465274966789595	2.3273376740598742e-27	9.669239158755594e-26
230610_at	-0.3893474356791973	-12.464285261077817	2.3443646724600792e-27	9.732584545691331e-26
203729_at	1.1203520146867323	12.460713162259403	2.4068603395257874e-27	9.984452887979698e-26
218913_s_at	0.5167232119772964	12.458715462378917	2.442533369448129e-27	1.012475450906569e-25
229304_s_at	-0.6628520831870536	-12.458183599842817	2.452119508521481e-27	1.0156790464273634e-25
213287_s_at	-1.374991986612068	-12.457576344797	2.4631104274316475e-27	1.01945921740973e-25
212739_s_at	0.6954504969671036	12.451408282745996	2.5775731431860605e-27	1.0660273192412848e-25
213372_at	-0.9141750320029133	-12.443742421756099	2.7272581911448793e-27	1.127081191238445e-25
231564_at	0.5229427895161534	12.442898410070255	2.744259871035778e-27	1.1332508191003108e-25
203077_s_at	-0.6222022395918838	-12.439164219001679	2.820759568293013e-27	1.1639624860107206e-25
218740_s_at	0.5764019101349086	12.438817535525015	2.8279689129439477e-27	1.1651786007174857e-25
243718_at	-1.0621113963576887	-12.438891565957066	2.8264278940762062e-27	1.1651786007174857e-25
217547_x_at	-0.623881404769824	-12.437127780091188	2.8633718414958146e-27	1.1788769234471662e-25
226421_at	-0.7461082864867896	-12.436630378246138	2.8738771955344474e-27	1.1823117807813837e-25
243011_at	0.5673740663167823	12.43607704595884	2.885609038189396e-27	1.1862456703985357e-25
242323_at	-0.6462079068861274	-12.433654718431384	2.9375329343418195e-27	1.2057778767653078e-25
204007_at	1.5359622686539192	12.433673858131284	2.9371190310212625e-27	1.2057778767653078e-25
221529_s_at	0.9542042299481922	12.432041541780228	2.972628571325501e-27	1.2192683206093155e-25
217025_s_at	0.6357315462791275	12.427646118521272	3.070392032800211e-27	1.2584234212395168e-25
208757_at	0.651275442927014	12.41895316401431	3.273292373809511e-27	1.340578730621985e-25
224745_x_at	0.556323467657345	12.417906492841729	3.298608247663453e-27	1.3499356732110724e-25
222977_at	0.4809205630892419	12.41720216496146	3.315753766021227e-27	1.355937450689683e-25
226694_at	0.9316172240274929	12.416450087182527	3.3341598834080426e-27	1.3624453783657304e-25
223082_at	0.6516609034073241	12.412937633967308	3.4214821826348256e-27	1.3970839308107474e-25
202611_s_at	-0.6601934262938454	-12.411383101908491	3.460854258374726e-27	1.412106019228643e-25
205726_at	-0.531030808909711	-12.409369474411362	3.512527022750121e-27	1.4321209169937574e-25
221477_s_at	0.8743492043578921	12.404687017429767	3.635683070435615e-27	1.481229298629413e-25
232617_at	1.0029264379618388	12.401431256181652	3.723846053627077e-27	1.5160184883250965e-25
225087_at	-0.45381139772726947	-12.399760079279883	3.769925525171872e-27	1.533635997684316e-25
213858_at	-0.43491458447523956	-12.398484149944974	3.805489585681097e-27	1.5469527367815166e-25
235259_at	-0.760830360677782	-12.396131613713228	3.8719422348128764e-27	1.572796743598767e-25
212719_at	-0.9115236188457271	-12.395735531333147	3.883243842964885e-27	1.576216459644433e-25
204256_at	-0.8807720255407523	-12.38858396920882	4.0930620551064826e-27	1.6601496132266094e-25
201050_at	0.9742183562646896	12.3873072275265	4.131693302987467e-27	1.674576214535506e-25
226350_at	-0.8529905471638666	-12.387012970018912	4.140648334663306e-27	1.676962575538639e-25
226662_at	-0.610664092133572	-12.386268610669621	4.1633877353035676e-27	1.6849239409898043e-25
212829_at	0.5524020296919705	12.386017294394218	4.171093297785206e-27	1.6857974276037162e-25
230986_at	-0.8597031112510949	-12.385997112720904	4.1717127015049435e-27	1.6857974276037162e-25
219413_at	0.5280552443624215	12.383866990680108	4.237608036777936e-27	1.7111611477904997e-25
208206_s_at	0.5194016603330902	12.383719084551597	4.242221899967391e-27	1.711760017569868e-25
227526_at	-0.7170936444961906	-12.380721816857235	4.336808211775628e-27	1.7486356119382924e-25
200757_s_at	0.6390449978730823	12.374751774770592	4.531525852760981e-27	1.8258008548246618e-25
222125_s_at	0.49490112965021116	12.368081393307765	4.7594245799446e-27	1.9162116267192266e-25
202660_at	-0.9008417833158715	-12.367684056723144	4.773355347013954e-27	1.9204062074907131e-25
200621_at	0.5795259013476431	12.363040327198279	4.9392151301210114e-27	1.9856734355835755e-25
236293_at	1.8368102416197178	12.362882279929083	4.94496019977583e-27	1.9865224020774686e-25
1556589_at	0.5419481886236257	12.35567864291285	5.214018395320885e-27	2.0930723624388356e-25
41577_at	0.8059743187020493	12.35519527297218	5.232586916740889e-27	2.098985250717594e-25
44654_at	0.545824325096971	12.353050611002386	5.3157728445816045e-27	2.1307909111253607e-25
221480_at	-0.7048397703950885	-12.352447708833497	5.339394659795061e-27	2.138691597247582e-25
226776_at	-0.556399604268705	-12.349355757069734	5.4621943916458615e-27	2.186277294020772e-25
220402_at	-0.9386942582281059	-12.345868605225139	5.6040754196749724e-27	2.2397867220082537e-25
201326_at	-0.5758987507325642	-12.34596524988192	5.6000941342006516e-27	2.2397867220082537e-25
1557136_at	-0.7939095197156057	-12.340477552252851	5.830692892810506e-27	2.328656931442034e-25
223847_s_at	0.5323543044152222	12.33761566831917	5.954687846946564e-27	2.3764420294292217e-25
1556602_at	-0.868442824286542	-12.332366683141002	6.1889874098926295e-27	2.468146510837925e-25
239451_at	0.8797969112815345	12.331237817491624	6.240566763042352e-27	2.4869022432167682e-25
203988_s_at	1.0991463587207357	12.328982869210186	6.344886337947027e-27	2.526632633119109e-25
227193_at	-0.49887847428583293	-12.328781779483572	6.3542733559531816e-27	2.528529081053422e-25
231823_s_at	0.5909102945485711	12.327374436562062	6.420358284246959e-27	2.5529679213905637e-25
214228_x_at	0.6172418284342203	12.326143310441761	6.478730823650891e-27	2.574306742609829e-25
201408_at	-0.6539676392655902	-12.324415295672736	6.561557410952791e-27	2.605324266113608e-25
1552727_s_at	-0.597016030559014	-12.321839718050656	6.686974669124301e-27	2.653195500975117e-25
226022_at	-0.6427381202294633	-12.321077643141452	6.724540420091774e-27	2.666165681425074e-25
219412_at	-0.4889493455026726	-12.319840774469471	6.785959545907284e-27	2.6885676679165273e-25
226038_at	-0.861122245555049	-12.316425231802548	6.958488353181139e-27	2.754926507676892e-25
1565754_x_at	0.6926457778729388	12.316087108964139	6.97580425695355e-27	2.759783630600111e-25
204731_at	-1.0000375561351575	-12.31587374446702	6.986753177641807e-27	2.7621166304234693e-25
225530_at	0.8418305033938758	12.315453470129237	7.008369986637193e-27	2.7686606143019403e-25
226269_at	-0.958383641647318	-12.311926043146677	7.192454615964771e-27	2.8393318131976454e-25
202350_s_at	-0.7784030571154523	-12.309678505468534	7.312255142065304e-27	2.884542207016021e-25
213399_x_at	0.6431053850400633	12.309290021755386	7.33316344613773e-27	2.8907044802997864e-25
212377_s_at	-0.4500950765373261	-12.304553236821894	7.592949175116703e-27	2.9909545832096956e-25
216372_at	0.8515228830440834	12.297773319321474	7.980851642587e-27	3.1414907383617295e-25
218189_s_at	0.580959259388893	12.294373959670281	8.182722626555694e-27	3.2186356806254142e-25
218462_at	-0.509669431085612	-12.293292258964753	8.248022177856837e-27	3.2419885878815425e-25
203854_at	1.0403602330624868	12.292271429278488	8.310124034809712e-27	3.264051951172565e-25
228503_at	-0.46083154540145965	-12.287730259303853	8.59208918953438e-27	3.3723795867752495e-25
211135_x_at	0.5970289983756144	12.287125775030596	8.63033527875908e-27	3.3849611288820136e-25
233479_at	-0.6812337610805167	-12.285233147459863	8.751185273202101e-27	3.4299000344969527e-25
228452_at	-0.6625479222027947	-12.283610774596525	8.856122182616693e-27	3.4685421227404564e-25
240237_at	-0.6799083913040384	-12.28245128469848	8.93188792019457e-27	3.4957120403481613e-25
219528_s_at	-0.6865288144163498	-12.27983657015542	9.105126649363828e-27	3.5609642314303813e-25
205286_at	-0.6690886819243482	-12.277426796819972	9.267754861090054e-27	3.621976390493915e-25
209377_s_at	-0.51562357906769	-12.276986467354183	9.29778309463807e-27	3.631116362138118e-25
213869_x_at	0.6151608385804501	12.273339004864598	9.550284502933512e-27	3.7270649907058515e-25
205469_s_at	0.46312249264248107	12.2725355529475	9.606818107835602e-27	3.7464534953346046e-25
232859_s_at	-0.5293920513080016	-12.269999818433325	9.78744075224665e-27	3.814171939622848e-25
229972_at	0.47979227679709135	12.26974443063843	9.805819070154788e-27	3.818612234050663e-25
216272_x_at	0.6022163772614043	12.269437082694262	9.82798223666889e-27	3.8245190661200827e-25
210320_s_at	-0.5614476342650243	-12.267769091280723	9.949137567093453e-27	3.8689124927513126e-25
205890_s_at	1.2485506245505538	12.267584831692995	9.962612442615092e-27	3.8713989715705763e-25
202468_s_at	-0.6520129557274683	-12.266169476797293	1.0066726252428497e-26	3.9090785358773296e-25
201622_at	0.43124917326803064	12.259650131647934	1.056048744823584e-26	4.097903841251203e-25
205270_s_at	0.8438999980571064	12.25690394162347	1.0775645609643337e-26	4.178428536930847e-25
210992_x_at	0.8160548033606091	12.255774345915485	1.0865411855454957e-26	4.210250837682493e-25
206144_at	-0.7876440011643198	-12.252753712623857	1.1109137442296409e-26	4.3016436944586125e-25
201599_at	-0.5433876511069871	-12.252102628233038	1.1162382054549595e-26	4.319201973336866e-25
209628_at	-0.7332121870983246	-12.248184369884353	1.1488232271205019e-26	4.442143560312124e-25
202701_at	0.45694707981088023	12.245006661594948	1.1759455292962889e-26	4.54380366178619e-25
200717_x_at	-0.19374043514834927	-12.2435892352881	1.1882487164405677e-26	4.588100181595201e-25
1558397_at	1.2166244500191121	12.241165056347251	1.2095889269006012e-26	4.663912170542339e-25
226671_at	-0.7444829161157638	-12.241253601941008	1.2088027651994007e-26	4.663912170542339e-25
219517_at	-0.551602243484752	-12.23616534647266	1.2548172463874475e-26	4.83489308993895e-25
54037_at	-0.4937411985079679	-12.234846272744607	1.2670286684273915e-26	4.878506510300537e-25
231270_at	-0.7035789752484335	-12.231586378780868	1.2977185157287385e-26	4.993156921004136e-25
202985_s_at	-0.4885739760588562	-12.227443183612747	1.337796998907357e-26	5.143744790102654e-25
64064_at	0.5597450483423485	12.222478664922955	1.387450478348982e-26	5.3309103937969495e-25
235320_at	-0.7125670276499799	-12.220195038722276	1.4109040508942297e-26	5.417217625185534e-25
225189_s_at	-0.9687863505032392	-12.220006747053484	1.4128554325925568e-26	5.420903212420915e-25
218932_at	-0.5921716990742022	-12.218868477438113	1.4247095071915694e-26	5.46255205509811e-25
203917_at	-0.7391927533655585	-12.2161347744672	1.4535856290295863e-26	5.569361896789953e-25
232922_s_at	0.772839033330033	12.21489653141876	1.4668566872846944e-26	5.616273765916713e-25
211646_at	0.5150703017468373	12.214126762357957	1.4751676840461635e-26	5.644142276082854e-25
238744_at	-0.7837090708466621	-12.213456214507579	1.482445703533419e-26	5.664061414443723e-25
219920_s_at	0.5244264111328977	12.21352148348903	1.4817357129798018e-26	5.664061414443723e-25
230029_x_at	-0.7770329652119113	-12.210837638583957	1.5112121542584773e-26	5.766683310311976e-25
50965_at	0.5349669150009928	12.210819422325313	1.5114142082628371e-26	5.766683310311976e-25
202391_at	0.6776067619334134	12.2097545118005	1.5232731293636908e-26	5.807877151182692e-25
201782_s_at	0.4853007516173131	12.20958365621639	1.5251844150285702e-26	5.8111120482011905e-25
230585_at	-0.8911303784717285	-12.209091523005476	1.5307030764897818e-26	5.828077347289612e-25
201749_at	0.48115325237819073	12.205836331946687	1.5677112291221115e-26	5.964830302870664e-25
216986_s_at	0.7306316417216409	12.204885141090996	1.578692912011199e-26	5.998265112175977e-25
242354_at	-0.5675649941854685	-12.204900228530251	1.5785181268298723e-26	5.998265112175977e-25
224218_s_at	-1.1195967425292297	-12.20448583891643	1.5833257799359947e-26	6.01169007069448e-25
222693_at	1.0619442128938896	12.203128524035172	1.5991755897717338e-26	6.067656167298373e-25
212367_at	-0.5256872902593334	-12.202165086818862	1.6105219519328794e-26	6.106469328843979e-25
229027_at	-0.8262445973393996	-12.199887569066226	1.6376646523681454e-26	6.205080725448951e-25
238452_at	0.938326626942897	12.199790086275085	1.6388365535422773e-26	6.205220814745431e-25
213974_at	-0.4131632882987447	-12.197220637222218	1.670029064881414e-26	6.318950804317738e-25
1555759_a_at	0.9452958518091245	12.197119035697469	1.6712745872911292e-26	6.319290322278181e-25
205355_at	-0.6792683137368682	-12.19643536301649	1.6796797993696817e-26	6.3466823103343025e-25
215399_s_at	0.6154022044215941	12.19625645306366	1.681886310576357e-26	6.350630803229442e-25
213086_s_at	-0.4844299975758008	-12.194417425224106	1.7047355582656155e-26	6.432464917058146e-25
204470_at	1.8423837276938677	12.191176821207877	1.7457553405038273e-26	6.582701602899777e-25
203367_at	-0.6652331792099567	-12.184551673258186	1.832707710685749e-26	6.905809378479899e-25
204158_s_at	0.791153876758871	12.181380375455825	1.8758461902376113e-26	7.063491077909188e-25
239212_at	-0.6839515783032742	-12.180741425429153	1.8846595741541007e-26	7.091793683198586e-25
229129_at	-0.6978735769336916	-12.180134270958694	1.8930726713075833e-26	7.118552152939623e-25
218723_s_at	0.9192286725566976	12.17430697183113	1.9757497533073265e-26	7.4243379905208305e-25
217770_at	0.4426692279451349	12.173813204469175	1.982918701525765e-26	7.443577141061521e-25
1554062_at	-0.853960463332717	-12.173766888899152	1.983592481852151e-26	7.443577141061521e-25
226388_at	-0.7446037011303449	-12.1661237169667	2.0979708184135624e-26	7.867390569050858e-25
1554667_s_at	-0.5700721045022769	-12.165487736930828	2.1077796267622102e-26	7.898756072188063e-25
1552487_a_at	-0.891146241099485	-12.165093408235316	2.1138843840214709e-26	7.916207444957117e-25
204836_at	0.9595252402430585	12.163724084373104	2.1352207689407598e-26	7.990636245163316e-25
234973_at	0.7165663931761581	12.162131704208484	2.1603031647703595e-26	8.078972334734569e-25
211538_s_at	-0.6832175449060018	-12.16083618149741	2.1809263630877733e-26	8.150522823091182e-25
205677_s_at	-0.43625655985107736	-12.15984596329323	2.1968218458760999e-26	8.204319291207361e-25
210140_at	0.7060574026039771	12.158957398034351	2.2111839369934807e-26	8.252319573728229e-25
203471_s_at	0.882434806956204	12.15417351951846	2.290132473799387e-26	8.541131855728613e-25
213849_s_at	-0.8764523006568319	-12.153200061489587	2.3065386990709985e-26	8.596455580893445e-25
225711_at	-0.734281874798277	-12.15286534774096	2.312206869187348e-26	8.611710529483532e-25
203913_s_at	-1.3340069690906236	-12.152496348658836	2.3184717502215433e-26	8.626213043691672e-25
221551_x_at	0.9965070191564532	12.15245021604725	2.3192561818430284e-26	8.626213043691672e-25
204635_at	-0.7783339907986726	-12.152183531909037	2.323796030379119e-26	8.63722283895162e-25
208782_at	0.6888929179029505	12.151768435151181	2.3308800042365956e-26	8.657667407040479e-25
221527_s_at	-0.6762234737939162	-12.148552270653735	2.3865018729111537e-26	8.85824778692582e-25
226272_at	-0.6879191132753859	-12.144128723807176	2.4651748166530892e-26	9.144059233413003e-25
1557487_at	-0.8538932308081573	-12.14302881263281	2.4851352626357003e-26	9.211848846414028e-25
227249_at	-0.5663687686468366	-12.142912523305894	2.4872550073341215e-26	9.213459859484628e-25
32128_at	1.4822417217554733	12.1415998486584	2.5113081974135747e-26	9.296261048990331e-25
217949_s_at	0.5852082603621099	12.14068913061945	2.5281322636789235e-26	9.352207815740537e-25
214853_s_at	0.604105966669972	12.139814809884198	2.5443897574155008e-26	9.405984448052232e-25
203052_at	0.5638322410499441	12.13887663732893	2.561950588908049e-26	9.464503273550513e-25
242289_at	-0.8032297355220668	-12.1374423039844	2.589032705694133e-26	9.55164393952947e-25
212921_at	-0.6899309580277997	-12.137521428268974	2.5875313167536046e-26	9.55164393952947e-25
213134_x_at	-0.5000081206045947	-12.136958833270022	2.5982254999509893e-26	9.579095024263004e-25
36830_at	-0.6788224012839366	-12.13668648690835	2.603418274496635e-26	9.591771843537973e-25
230660_at	-0.8874092622377594	-12.133800740553513	2.6590805326202684e-26	9.790251051920078e-25
212592_at	1.6480062910237565	12.132077053669466	2.6928930858425046e-26	9.90807062371729e-25
201315_x_at	0.7840202568797635	12.128509938023077	2.7642359126987074e-26	1.0163725522986e-24
225342_at	-0.7170830013271119	-12.12829237449548	2.7686477396881433e-26	1.0173105858027503e-24
201131_s_at	-0.44294826946787713	-12.125542098528129	2.8250283583553047e-26	1.0373299227204585e-24
227814_at	-0.5473835781935656	-12.124886927863635	2.838627451858167e-26	1.0410527517957398e-24
219884_at	0.6571627998357937	12.124870218629951	2.8389751310972985e-26	1.0410527517957398e-24
203762_s_at	-0.5276452930091143	-12.123619286700183	2.865125074267258e-26	1.0499377576110076e-24
227272_at	-0.6359936892960256	-12.122255247648921	2.8939134610561625e-26	1.059777082942034e-24
202152_x_at	0.6114181728893605	12.121978940423205	2.8997800578521235e-26	1.061214689846485e-24
218150_at	-0.5354292486941166	-12.120579859834628	2.929668230209602e-26	1.071435521650234e-24
221578_at	0.5337013515861685	12.117024104102123	3.0070195641680626e-26	1.0989892691904334e-24
201239_s_at	0.8267783669063767	12.116547144654456	3.0175491091921455e-26	1.1021008520045462e-24
239252_at	-0.746698096716541	-12.114067227598122	3.0728926099651814e-26	1.121564776033687e-24
207968_s_at	0.602476613087825	12.112406774794549	3.1105133695753916e-26	1.1345384821983625e-24
235217_at	-0.6830818992702623	-12.111163342709284	3.1389863614238714e-26	1.1441605287390012e-24
1555929_s_at	-1.4646492720973332	-12.110018302595947	3.1654362692022465e-26	1.1530328315698391e-24
228427_at	0.9872114818698522	12.109582669894182	3.1755574867514303e-26	1.1559494380035583e-24
228120_at	-0.6003489703009518	-12.105685715713367	3.2675455531984323e-26	1.188643068004819e-24
211652_s_at	0.8114295811592276	12.102679567073235	3.340318702630039e-26	1.2143080124088923e-24
226519_s_at	0.47558728228603614	12.101182842634495	3.377152385704027e-26	1.2268824364675593e-24
226822_at	-0.6757303376143061	-12.100212766514264	3.401241689101417e-26	1.2348133423082337e-24
226215_s_at	-0.4489683896690332	-12.099476067693619	3.4196501597608004e-26	1.2406726774049223e-24
226268_at	-0.6389646079846248	-12.098928711923952	3.433391710706265e-26	1.244832173626426e-24
201640_x_at	0.631085532767337	12.096689891390948	3.4901740276625293e-26	1.2645809473986003e-24
215783_s_at	0.9797279479134247	12.094851564329899	3.537498695255313e-26	1.2808790805502268e-24
228468_at	-0.8098581566560948	-12.093816108425822	3.5644361289957245e-26	1.2897785926726751e-24
1554050_at	0.9061076165454012	12.09230731769017	3.604054225439372e-26	1.3032517511633444e-24
238480_at	-0.6878331519067954	-12.090045571112876	3.66426810326786e-26	1.3241497590625924e-24
205206_at	-1.015986902529654	-12.089181760358207	3.6875291035730325e-26	1.3316753879646998e-24
209200_at	0.9194151419622912	12.087839129880809	3.723976759877724e-26	1.3439500286885448e-24
204436_at	0.591077989698058	12.086610047952183	3.757657038846224e-26	1.355210412921618e-24
209457_at	1.1511776677118457	12.08348649714178	3.8446251448318464e-26	1.3856616993650706e-24
216892_at	1.0079825885910676	12.081377357576734	3.9044823990976544e-26	1.4063081368291453e-24
226000_at	-0.6522835125633448	-12.078653355405189	3.98316749279499e-26	1.4337042966989208e-24
202605_at	0.5825400632131061	12.076860912452615	4.0358048489239736e-26	1.4516949349665674e-24
219045_at	0.6138811106070069	12.075000670119765	4.0911672902478044e-26	1.470641496346474e-24
235957_at	-0.8832827847173049	-12.071277991714354	4.204243411427021e-26	1.510295719578005e-24
202130_at	-0.5273460742086826	-12.06870169537578	4.2843189189741447e-26	1.5380508003605473e-24
204591_at	-1.295010080631916	-12.066825032858931	4.343605017193095e-26	1.5583110519359084e-24
210466_s_at	-0.45830501785056654	-12.06444910600872	4.4198391422962346e-26	1.584621017082273e-24
1559360_at	-0.8119431298625448	-12.062167250343716	4.494311373339584e-26	1.6102652315684256e-24
222716_s_at	-0.5611504508790777	-12.059806809750555	4.5726660672920615e-26	1.6372659936423932e-24
230192_at	-0.702437402175757	-12.057330124703512	4.6563452574520597e-26	1.6661366292617234e-24
202007_at	0.8918126340774637	12.052991964395973	4.8066164942658614e-26	1.7187819282144273e-24
219371_s_at	0.8609338967186688	12.052190504170134	4.834903567588396e-26	1.727767010182324e-24
201849_at	-0.8765539493148519	-12.049932668320313	4.915488839332947e-26	1.7554170626422525e-24
35150_at	0.6895649075903881	12.049554928821479	4.9291011439774373e-26	1.759129275763488e-24
213369_at	-0.988875039632936	-12.045115567887148	5.0919255569326024e-26	1.816053684444162e-24
218660_at	0.6469123342239774	12.042426591069443	5.193148882384887e-26	1.850947947486269e-24
231715_s_at	0.6889889386944054	12.042117334346012	5.204918469109133e-26	1.853934314648481e-24
233280_at	-0.9945108288164246	-12.041933226689533	5.211937810247742e-26	1.854018866462559e-24
36920_at	-0.6771126268898087	-12.042009495231373	5.209028828791689e-26	1.854018866462559e-24
231439_at	-0.8666760557458714	-12.036551457474168	5.421351421196934e-26	1.9272587058123692e-24
201573_s_at	-0.3987111241294097	-12.035795426235701	5.451434777741347e-26	1.936693934197584e-24
225034_at	0.517947725319217	12.033130161561647	5.558823545152759e-26	1.973562839813163e-24
1559452_a_at	0.5262998428236763	12.026847125080453	5.820406352247368e-26	2.0650922602798498e-24
205005_s_at	-0.7480966940488639	-12.026267910570217	5.845130570385821e-26	2.0725195456280466e-24
223049_at	0.3633309008238753	12.026101270405878	5.852263125819583e-26	2.073703735607166e-24
225470_at	-0.6339576981611477	-12.023855162773613	5.949253019318967e-26	2.1053424519822948e-24
236350_at	-0.7694219938386498	-12.02386561482574	5.948797992092898e-26	2.1053424519822948e-24
218728_s_at	-0.5039540423260928	-12.022344494245282	6.015386133443002e-26	2.127368931733481e-24
242887_at	-0.6883395264254961	-12.022122232287998	6.025177884168212e-26	2.1294544332055397e-24
206554_x_at	-0.5508302400094824	-12.019063285562913	6.161566570604952e-26	2.1762509835130863e-24
242073_at	-0.5441117771262123	-12.016216333478608	6.291269159040287e-26	2.220627122469514e-24
204971_at	-0.258724553180116	-12.014675220360774	6.362612599540659e-26	2.2429842731070518e-24
204797_s_at	-0.6935120865844658	-12.014670892208214	6.36281409709929e-26	2.2429842731070518e-24
223712_at	-0.7631381965438385	-12.014033727699163	6.392546919819363e-26	2.2520135492340444e-24
202842_s_at	1.1209009646704553	12.013577958014974	6.413900092009473e-26	2.258081052998184e-24
226047_at	0.5783017997331636	12.011184866724697	6.527191682877839e-26	2.296487807344568e-24
222881_at	-0.8143810683198363	-12.006361869390554	6.76162052064869e-26	2.3774379547682775e-24
200093_s_at	-0.35459538801279356	-12.005668919707944	6.795985574850555e-26	2.3879852911629444e-24
224660_at	-0.33239254409557734	-12.003918388381665	6.883576818128174e-26	2.4156582960921563e-24
212327_at	-0.8778077218191703	-12.003967192338857	6.881119620245407e-26	2.4156582960921563e-24
227210_at	1.1045869678909168	12.00337644115011	6.910921867250319e-26	2.4236988652463837e-24
217251_x_at	0.6228252502689642	12.002777257062128	6.941281093609049e-26	2.4312270582515995e-24
205801_s_at	0.7483424354774801	12.002855559825477	6.937306133690316e-26	2.4312270582515995e-24
213680_at	-0.32324969176622487	-12.000539454967255	7.055846378027812e-26	2.469772091668826e-24
225885_at	-0.7920767429078982	-11.996966232219965	7.242703092495625e-26	2.533555928229036e-24
233762_at	0.3789523558223177	11.995349416474271	7.328866842258589e-26	2.5620575102333012e-24
223282_at	-0.6698001060417296	-11.991821598450471	7.520439076820907e-26	2.627348284505962e-24
237030_at	-0.6355788462140067	-11.980113165400475	8.192777906335925e-26	2.8604095276431463e-24
226087_at	-0.5620771830603585	-11.979671410948802	8.219286674300589e-26	2.8678334327848416e-24
217983_s_at	0.9697092386115942	11.975437290071511	8.477748735543627e-26	2.9561282660449477e-24
212834_at	-0.5728824991648006	-11.974251171984282	8.55159565897158e-26	2.9799776459800582e-24
206875_s_at	-0.8548420425419688	-11.969347175341372	8.863789207795355e-26	3.0868004773007073e-24
212688_at	-0.6242149201714252	-11.968209668100819	8.937813809493452e-26	3.1105981542587808e-24
212255_s_at	-0.6547746415305318	-11.96463637826998	9.174385583268501e-26	3.190900329295199e-24
226483_at	-0.6449655778007397	-11.963097524793541	9.278181216070671e-26	3.224949510417444e-24
227306_at	-0.5362400370601043	-11.956664478980612	9.724928438441168e-26	3.378084259032851e-24
230434_at	-0.6987181991166705	-11.95502737354252	9.842003755103711e-26	3.416581303557431e-24
228236_at	0.5475425973075528	11.952851712611327	9.999772075326687e-26	3.469146816107148e-24
220625_s_at	-1.2954245761940468	-11.951457888946226	1.0102168836559945e-25	3.50244819999312e-24
225325_at	-0.5122920353684741	-11.947440245606586	1.0403214522311337e-25	3.6045358302114855e-24
1560754_at	0.8341175293840796	11.946295646325611	1.0490607037717569e-25	3.6325138681900446e-24
204394_at	0.4129298047585026	11.940011167497982	1.098365519157489e-25	3.8008313139199814e-24
1557636_a_at	-0.787254337525833	-11.938848680945217	1.107735993838972e-25	3.830832730116749e-24
219313_at	-1.1830954234060447	-11.937396923733079	1.119550269696244e-25	3.869242161545015e-24
235195_at	-0.726082781280964	-11.937108288376908	1.1219140980997585e-25	3.874962306607979e-24
223507_at	-0.47472398522125336	-11.936706614716929	1.1252119615889587e-25	3.883899242416434e-24
222273_at	-0.7576975940977019	-11.935793910173356	1.1327415450406293e-25	3.9074223328136536e-24
209426_s_at	-0.6779780321550901	-11.935507389654516	1.135115618763609e-25	3.9131429039029205e-24
213457_at	-0.7655811613629258	-11.935108910541985	1.1384256226114276e-25	3.922080713061109e-24
1559006_at	-0.5923956798080446	-11.93479772275059	1.1410172279261163e-25	3.9285338121448625e-24
224008_s_at	-0.8515613178102246	-11.93455807271544	1.143017070300427e-25	3.9329426254673284e-24
1552367_a_at	-0.7037139517107374	-11.934185175919328	1.1461357923981123e-25	3.9411933615953954e-24
203562_at	0.6866589589125469	11.93405673421906	1.1472119790027907e-25	3.942414516151954e-24
226349_at	0.5208446124720446	11.932717335297369	1.1584947762630871e-25	3.978687304785446e-24
209485_s_at	-0.9004709410230435	-11.93047993687409	1.1775895802534508e-25	4.04172694917498e-24
1554462_a_at	1.0867710108044812	11.92827906144713	1.1966789932489562e-25	4.104669006015475e-24
202960_s_at	-0.564466480578124	-11.927314363715826	1.2051433754079858e-25	4.1311105987731424e-24
210616_s_at	0.34990794164590755	11.926928294113575	1.2085475113181893e-25	4.140183908604135e-24
229232_at	-0.7765444173544042	-11.925777054574938	1.2187555278566403e-25	4.172539667223657e-24
235474_at	0.5534233121868032	11.919720948001839	1.2738883760431814e-25	4.358563639559509e-24
244065_at	-0.879379304142718	-11.919077291115086	1.2798923649492633e-25	4.376367420487866e-24
226436_at	0.9614185918575369	11.918260303682947	1.2875538448577333e-25	4.397064738763059e-24
1554572_a_at	-0.548485898987144	-11.918320082277559	1.2869917097787568e-25	4.397064738763059e-24
206181_at	0.7447672387991582	11.913317130051855	1.3348952954755822e-25	4.55589265169335e-24
212848_s_at	-0.5835297203328015	-11.910989859177457	1.357781269470703e-25	4.631109850799169e-24
235229_at	1.1228373713937907	11.909933886209892	1.3682942205803902e-25	4.664057762483344e-24
232164_s_at	-1.1676613501776534	-11.902008773243885	1.4498297519655605e-25	4.938906024219129e-24
208851_s_at	0.7505749070913929	11.89621029061441	1.5125402098941374e-25	5.149323535240471e-24
238017_at	-0.5344646226819703	-11.895902695213053	1.515941415554708e-25	5.151907789278963e-24
243780_at	1.0386541305668033	11.895886009595035	1.5161261331412622e-25	5.151907789278963e-24
232116_at	-0.7656351943567535	-11.895962335398115	1.5152813543716877e-25	5.151907789278963e-24
221247_s_at	0.43391213589295485	11.895306573496491	1.5225547097817734e-25	5.1705390532495936e-24
44702_at	0.4898225155856318	11.892367540850927	1.5555831008647426e-25	5.279423093716934e-24
228677_s_at	0.8058298541094547	11.891458751849799	1.5659398904877573e-25	5.31127565213512e-24
202054_s_at	-0.6174805822881543	-11.8903803697769	1.5783186845995443e-25	5.349942596433979e-24
238520_at	-0.7908598216606245	-11.889001980128075	1.594283517555025e-25	5.400709499524224e-24
241731_x_at	-0.7631295231484087	-11.88809224174067	1.6049084708129737e-25	5.4333356434488754e-24
229537_at	-0.7677564369178376	-11.887670500200564	1.6098579812801856e-25	5.446719376639489e-24
1552667_a_at	0.7332015163075809	11.886548947757158	1.6230946122234624e-25	5.488107478250947e-24
220016_at	-0.8278513346451094	-11.88566868933376	1.633559479919824e-25	5.5166685957144146e-24
230003_at	-0.9995817812632687	-11.885677788125474	1.633450966269014e-25	5.5166685957144146e-24
225268_at	-0.5327543753892843	-11.878860450414692	1.716805187970594e-25	5.7942175094007545e-24
214028_x_at	-0.4657121577637922	-11.871610101084537	1.810114350776179e-25	6.1053671886914e-24
220937_s_at	1.0112128538935783	11.867957579288928	1.8590201671754296e-25	6.2664566979233424e-24
213992_at	-0.6480795154900749	-11.864319769486283	1.9090390805450312e-25	6.4310974571041024e-24
215287_at	-0.7970003703497893	-11.864135172048975	1.9116127369054434e-25	6.4358021176296255e-24
1555461_at	-0.7588831111520035	-11.862900168842884	1.9289204125545248e-25	6.4900752957796086e-24
210563_x_at	0.6302639416105182	11.861697870311884	1.945919911967112e-25	6.540268114400152e-24
223259_at	0.4188725342183144	11.861675989004201	1.9462306762010146e-25	6.540268114400152e-24
217825_s_at	0.8540698555604339	11.86152303450789	1.9484043602844826e-25	6.543550884432069e-24
231817_at	-0.8084989510170977	-11.859429189714382	1.978405293734511e-25	6.640227712396217e-24
224405_at	1.6527548591914176	11.857775465320369	2.0024254676454589e-25	6.712606526273173e-24
229522_at	-0.4915385901234372	-11.857834103577087	2.0015687988116808e-25	6.712606526273173e-24
202409_at	1.0215986656804767	11.855832045973164	2.031025521464155e-25	6.8043088471846e-24
230002_at	-0.8937631954326009	-11.855585934550033	2.034676334839074e-25	6.812365499530089e-24
215516_at	-1.2802839050104742	-11.854610772568922	2.0492063465154024e-25	6.856814993618704e-24
225916_at	-0.7677408971256457	-11.853913984186812	2.0596519252053732e-25	6.887551621443657e-24
223193_x_at	-0.6809707385231122	-11.852918048785337	2.074674310613751e-25	6.933546328411176e-24
217362_x_at	0.611562811036638	11.852616207285772	2.0792487423297047e-25	6.944589186736506e-24
1557113_at	-0.6761502146527545	-11.851002038554133	2.1038829177569755e-25	7.022576222732761e-24
226952_at	-0.7550321528587782	-11.848365195956324	2.1447521544930725e-25	7.154626238371491e-24
207455_at	-0.7591475490784496	-11.84780643387708	2.1535137586566575e-25	7.179473460643461e-24
224807_at	0.736695604788938	11.846126233182773	2.180075644758117e-25	7.263597554975628e-24
219037_at	-0.7415845729488104	-11.843410956392795	2.2236933661070427e-25	7.404411375877135e-24
228124_at	-0.8199232262287284	-11.841344882905037	2.2574646794147865e-25	7.512287361351396e-24
223769_x_at	0.5057795138338409	11.837901685851545	2.3148865795256243e-25	7.698687575155931e-24
203721_s_at	-0.36061643354165757	-11.834802902121446	2.36780933295532e-25	7.869907311813502e-24
228532_at	0.638704865533254	11.834485289200241	2.373301434786205e-25	7.883369134078722e-24
208196_x_at	0.5067558900689411	11.833384808146528	2.392429223456196e-25	7.942080618850487e-24
202637_s_at	0.8887526694494791	11.832171615040304	2.413694357525121e-25	8.00781183238386e-24
218432_at	-0.7288936329980723	-11.831739455050185	2.421314818271265e-25	8.028222418980073e-24
241985_at	-0.8348185369822465	-11.830438981067557	2.4443917120953713e-25	8.099825264170572e-24
212427_at	-0.4915353536812361	-11.829397669822173	2.4630278376006913e-25	8.156635192054379e-24
203952_at	0.49059692114110837	11.826376456048907	2.517903870161617e-25	8.3333168342062e-24
1552329_at	-0.8233789319774331	-11.826048834213008	2.5239274712527e-25	8.348199303735111e-24
205285_s_at	0.7144643473747928	11.825827284500182	2.528008992900172e-25	8.356643995575387e-24
221791_s_at	-0.35176135813325915	-11.825336559489326	2.5370728816166288e-25	8.38153835663983e-24
224707_at	0.5003586413252761	11.822090254081715	2.5978554915807134e-25	8.577158756170019e-24
210194_at	-0.4653968135705374	-11.820625873705474	2.6257473526812408e-25	8.664015480256297e-24
209770_at	0.663770185328844	11.818523737439897	2.6663094651600076e-25	8.792549457637119e-24
227155_at	-0.8152233472898537	-11.817765478961679	2.6810934550733043e-25	8.835972553112292e-24
209685_s_at	1.06586095302016	11.81628936432884	2.7101086429981266e-25	8.926216268429072e-24
211597_s_at	-0.5299938265090134	-11.812670898234815	2.782566800484446e-25	9.159352186423064e-24
207121_s_at	-0.6473257261190191	-11.811457205588765	2.8073006999782633e-25	9.23520853016315e-24
226865_at	-0.6431471971808521	-11.810507197136728	2.826813884655702e-25	9.293809329137132e-24
218792_s_at	-0.6695497566391071	-11.810269161149296	2.8317243072738393e-25	9.304358563713771e-24
207237_at	0.7948291307083615	11.810105469307254	2.835106027958246e-25	9.309875199916943e-24
203732_at	-0.41142268489000716	-11.808262584969249	2.873457415208676e-25	9.430149110236156e-24
1557805_at	-0.785482223195831	-11.80812144018387	2.876415959174475e-25	9.43419571492888e-24
204411_at	0.6592650239163684	11.807777664984187	2.8836345705379817e-25	9.452201447491855e-24
209447_at	0.7188044380149224	11.805907848338448	2.923214703137948e-25	9.576199154827279e-24
204005_s_at	-0.8237709603210531	-11.805701239841465	2.9276212895736846e-25	9.579155835274758e-24
230518_at	-0.5349139080610651	-11.80571993021709	2.9272223851338193e-25	9.579155835274758e-24
204831_at	-0.6943869584241644	-11.802516149356737	2.996398051135215e-25	9.798329153458006e-24
212593_s_at	-0.624710542421644	-11.801481288949041	3.0190892261754846e-25	9.86662901620709e-24
204446_s_at	1.0722666924775655	11.798078472806264	3.094917502465506e-25	1.0108399907246208e-23
230917_at	1.0672803974972411	11.797167745341158	3.1155324402518874e-25	1.0169655890792355e-23
203970_s_at	-0.83374559375796	-11.796353941010949	3.1340693107321477e-25	1.0224059639873518e-23
211061_s_at	0.6377522176962744	11.790536820470631	3.2698149059169913e-25	1.0660532497376952e-23
209870_s_at	0.43892482092806234	11.789013534901473	3.306320378331261e-25	1.0773126739288539e-23
236090_at	-0.6015048176545091	-11.78624775334078	3.37364451681642e-25	1.0985944845559128e-23
210301_at	0.8966645340944503	11.785259965781108	3.398019015160807e-25	1.1058731527018875e-23
208602_x_at	0.6808295739184921	11.784942935190008	3.405879191157336e-25	1.1077718309133095e-23
41329_at	-0.6063944444204556	-11.784710112726913	3.411663133190206e-25	1.1089933520046048e-23
231068_at	-1.0595228691253054	-11.784204986714226	3.424245544977088e-25	1.1117614321355243e-23
210663_s_at	0.9059845317233396	11.784251200999407	3.4230924513099856e-25	1.1117614321355243e-23
226722_at	0.8643776584078905	11.783943052806753	3.4307883889873774e-25	1.1132246597500586e-23
217364_x_at	-0.4344514023987127	-11.782533062589453	3.466223353544644e-25	1.1240555270169242e-23
1559103_s_at	-0.46978428182596643	-11.782225372039317	3.4740044297513493e-25	1.1259110385101068e-23
219869_s_at	1.007964595382352	11.782133334884154	3.47633530800895e-25	1.1259990104584676e-23
200743_s_at	0.4942976407555029	11.780574258977662	3.5160574130677325e-25	1.1381908766102918e-23
203305_at	0.7223779663939327	11.778073795494505	3.580711645389654e-25	1.1584343740336055e-23
223164_at	0.6627830904631833	11.77508925234041	3.6594369366693423e-25	1.1829551003432723e-23
214847_s_at	0.6572741619185488	11.775036934593155	3.660832244683707e-25	1.1829551003432723e-23
241417_at	-0.5634616029699022	-11.77351207829685	3.7017339494976754e-25	1.1954654677423827e-23
213860_x_at	-0.44681465844327384	-11.772849212146433	3.7196560668464213e-25	1.2005442470769072e-23
221814_at	0.7332923321996853	11.77244436501556	3.7306445911417554e-25	1.2033804897974955e-23
202150_s_at	0.7758703204361443	11.77023962975197	3.791057211759161e-25	1.2221465392271942e-23
31874_at	-0.6362045200801193	-11.765668009957613	3.919452938839724e-25	1.2627936914028397e-23
201146_at	-0.7688300122731488	-11.765303159476181	3.9298848896953375e-25	1.2654090479628538e-23
205922_at	0.9226363620756788	11.764354714194047	3.957132974769903e-25	1.2734328746059121e-23
38269_at	0.6580028679503717	11.763702164083718	3.9759895769936216e-25	1.2787484124830957e-23
204059_s_at	-0.6790034777363294	-11.760085924739919	4.0821235960204615e-25	1.3121111558637199e-23
200618_at	0.3903043581474222	11.757412125246766	4.1624106101266785e-25	1.3371316105092606e-23
212618_at	0.4715705987054462	11.74973402744137	4.4018258343811745e-25	1.4132109659118656e-23
206589_at	0.47244193507403687	11.74960100455078	4.406092523134943e-25	1.4137506379249002e-23
225387_at	-0.5010601934967837	-11.748582673501126	4.438892293387366e-25	1.4234395081580892e-23
207254_at	-0.7336585936057853	-11.74758448797542	4.471279541896847e-25	1.4329848121524624e-23
204393_s_at	-0.9583210986629742	-11.74314683189071	4.618141336829628e-25	1.4791849888175744e-23
224638_at	-0.5050987418851365	-11.742781261645582	4.630452064500011e-25	1.4822597577666166e-23
1555910_at	-0.63175667043331	-11.737887789607091	4.7984281865066835e-25	1.5351320134420885e-23
214807_at	-1.1402985323320383	-11.737300073776018	4.819006992252256e-25	1.5408140777859187e-23
204385_at	0.7128676801017828	11.735200484094609	4.893245505048084e-25	1.5636364581443834e-23
218999_at	0.6651558711743741	11.733076708171671	4.969499767606148e-25	1.5870759333753863e-23
225962_at	-0.6274711754091034	-11.732662592619542	4.98450611919098e-25	1.590939124733023e-23
200919_at	0.5194249731569058	11.731260154092018	5.035662967105999e-25	1.6063294791512282e-23
230064_at	-1.199133576236514	-11.728245551870517	5.147406417079504e-25	1.641017176990215e-23
222021_x_at	0.3384322294031907	11.726273481519478	5.221840657012828e-25	1.66377702751851e-23
210644_s_at	0.599435148134256	11.725395331501447	5.255330283273805e-25	1.6734722378450512e-23
224436_s_at	-0.8593992605496701	-11.724975248331654	5.271426481127662e-25	1.6776207383914723e-23
219515_at	-0.6367764173473266	-11.723948002409363	5.310994593955539e-25	1.689229955930885e-23
233887_at	-0.5623809836287179	-11.720772594931828	5.43518992008391e-25	1.7277267958173708e-23
1560397_s_at	0.7826980977039171	11.720120215486675	5.461062031284494e-25	1.7349422810022063e-23
232653_at	-0.7434088009753379	-11.717249400267821	5.576380493266247e-25	1.7705493813550058e-23
220459_at	-0.519797043256843	-11.716286052398795	5.615619173785145e-25	1.781973176591427e-23
203797_at	-0.556154635241779	-11.715288874766248	5.656525883653044e-25	1.793912718612124e-23
223615_at	0.4502037299481915	11.714584466204487	5.685601479337413e-25	1.802088468885641e-23
222118_at	-0.4485756727584138	-11.712555779345571	5.770174319586516e-25	1.827834767806447e-23
203167_at	0.6998049282261287	11.712352801669855	5.778704892868213e-25	1.829477070165429e-23
235085_at	-0.6466436756355959	-11.711777545358947	5.802949679851599e-25	1.8360895471405448e-23
201215_at	-0.5478827696165133	-11.708158053374161	5.957841660519771e-25	1.884008055459332e-23
208101_s_at	0.46879184778531435	11.707543743945312	5.984536656873863e-25	1.890732274578595e-23
204054_at	-0.5230709312519445	-11.70750964168341	5.986022070956649e-25	1.890732274578595e-23
208616_s_at	0.4627421822994852	11.69923479642618	6.35754470231451e-25	2.00692122747717e-23
212827_at	1.1786526777625235	11.69624432172211	6.497394795957724e-25	2.0487027708707527e-23
1559477_s_at	-0.8280565711687077	-11.696287549677685	6.495351537650428e-25	2.0487027708707527e-23
217196_s_at	-0.7479968177677558	-11.693753312228836	6.616226779327186e-25	2.0849694476064203e-23
235068_at	-0.8795899227867254	-11.69351592154542	6.627663858644227e-25	2.0873705153880942e-23
219282_s_at	0.5498973821841139	11.690031771255544	6.797810719307997e-25	2.1397253948080874e-23
239547_at	-0.9574735156599453	-11.689242854576852	6.836938043896632e-25	2.1508031504605774e-23
222824_at	-0.6059220473018864	-11.681998900909674	7.2068771269485675e-25	2.2658769805400396e-23
232533_at	-0.4665810689462344	-11.679748891869698	7.32579599730744e-25	2.3019419319125533e-23
205107_s_at	-0.5707301964164354	-11.677385527857057	7.452813952525638e-25	2.3405089193241768e-23
226625_at	-0.8564989716846896	-11.67517273757437	7.573729632785744e-25	2.3771163471444348e-23
1553220_at	-0.7301155593839344	-11.671334490817856	7.788125246417188e-25	2.443004864302121e-23
235864_at	-0.4931186259165918	-11.669722100206851	7.879985327091723e-25	2.470402510084518e-23
214459_x_at	0.7511794109807248	11.669004993400222	7.921186291140428e-25	2.48189604852781e-23
230405_at	0.5967384458608217	11.668900721835659	7.927195019806874e-25	2.4823561724395237e-23
217272_s_at	-0.6484540713421154	-11.667889002368431	7.985732686576398e-25	2.4992554930656242e-23
212611_at	0.57834428117126	11.66698490694747	8.038407942366359e-25	2.5143017977624752e-23
218502_s_at	-0.8384824657215225	-11.666611626957007	8.060257276027106e-25	2.5196944915196226e-23
220577_at	0.7661179869447375	11.664634372604977	8.176984298585028e-25	2.5547235230007794e-23
227973_at	-0.7624113834758335	-11.664410062450294	8.190332453946671e-25	2.5574324781241246e-23
1556347_at	-0.6422134602785861	-11.66377824309033	8.228047429006801e-25	2.5677425409871396e-23
204976_s_at	-0.6860211098178107	-11.663171000129342	8.264458598674065e-25	2.5776341921420678e-23
223527_s_at	-0.44609572702499767	-11.662010697035782	8.334479549921299e-25	2.5965109367062506e-23
223194_s_at	-0.531258056828796	-11.662035880281346	8.332953549998593e-25	2.5965109367062506e-23
1559412_at	-0.34089059916550896	-11.659961006068597	8.459621391823922e-25	2.6339965808540603e-23
226395_at	-0.6961502109686846	-11.65870991504349	8.5369247297836e-25	2.656552985776427e-23
225700_at	1.1294855158581318	11.658188733714924	8.569335373297246e-25	2.665121794852258e-23
204241_at	-0.587660875353895	-11.652953427917073	8.901788683623119e-25	2.76694312835187e-23
214734_at	-1.234121888023411	-11.652821802219345	8.910310918441738e-25	2.768018462873875e-23
214331_at	-0.6376959284313851	-11.652230987417107	8.948664147430333e-25	2.7783544137464706e-23
212902_at	0.7480799291179494	11.65128665998968	9.010308124415566e-25	2.7959057701613e-23
213320_at	-0.7591032245760287	-11.65082660460966	9.04049294340206e-25	2.8036809511089487e-23
222450_at	0.6478817850747459	11.650070431699163	9.090325678389341e-25	2.8175371681742475e-23
227270_at	-0.7736323057175595	-11.649686288738165	9.115746018322455e-25	2.8238153742310497e-23
1555382_at	-0.7009803600159951	-11.64676659364217	9.311285848196763e-25	2.882755117498064e-23
243541_at	-0.5212042328855339	-11.64600527857243	9.362957163954777e-25	2.8971119577771784e-23
206725_x_at	0.5990746078961545	11.64488050453774	9.439820663066955e-25	2.9192431829931324e-23
218100_s_at	-0.6923097027441153	-11.637070313794872	9.991184133027683e-25	3.0880044797811677e-23
242320_at	0.5116147853295518	11.6366356203927	1.0022798111874903e-24	3.0960253489647476e-23
220410_s_at	-0.8432067199010482	-11.634830312901626	1.015516390515707e-24	3.1351416516909244e-23
1569257_at	0.6725674427960718	11.634399865531021	1.018698100026345e-24	3.1431895383149224e-23
227307_at	0.545216269266162	11.634211250820139	1.0200954017636423e-24	3.145725667875191e-23
201620_at	0.43399193899875693	11.633913873614214	1.0223023250557565e-24	3.1507542064500276e-23
36084_at	0.4058467198868969	11.63125977926612	1.0422112395159233e-24	3.2103041983398934e-23
218783_at	-0.8388186216592094	-11.630144690909113	1.0506906721746966e-24	3.234600929118893e-23
219200_at	-0.5310159951126783	-11.628220835558665	1.0654822552964808e-24	3.278291632433038e-23
1552639_at	0.7186965279861858	11.627507691053035	1.0710178781636895e-24	3.293470331192336e-23
227022_at	-0.6527384883921721	-11.62704469199034	1.0746271500505356e-24	3.3027116036544704e-23
229720_at	-0.6497904190000253	-11.625288087055376	1.0884312811129157e-24	3.3432573199353185e-23
203556_at	0.5325017160011061	11.622328032510081	1.1120938523071112e-24	3.414021975007934e-23
212295_s_at	-0.40679096927818803	-11.621409447086302	1.1195407811162938e-24	3.4349546693340833e-23
1562013_a_at	-0.5164661649018977	-11.618987033050246	1.1394185465326936e-24	3.493982559263882e-23
227572_at	-0.6577683539254245	-11.617497291915122	1.151817406277432e-24	3.5300233569629256e-23
228401_at	-0.7085173406436664	-11.617098597681967	1.155158433611095e-24	3.538279403791968e-23
208096_s_at	-0.8933018711283629	-11.61563677701175	1.1674912751401288e-24	3.574052937754006e-23
205102_at	0.5263760522281395	11.614978396084789	1.1730885969189714e-24	3.589178457557066e-23
225133_at	-0.773878801622969	-11.6103492358703	1.2132069779368055e-24	3.709848518942665e-23
227187_at	-0.5394493513667483	-11.608424200071706	1.2302903471639368e-24	3.759984613258147e-23
200714_x_at	0.4144322283131875	11.607932477422827	1.2346923796283299e-24	3.771329936099382e-23
227545_at	-0.7053745059419302	-11.607279959440087	1.2405581567731314e-24	3.787131056480791e-23
236837_x_at	-0.6651341264368206	-11.604316372799069	1.2675508702554597e-24	3.8673740977241766e-23
227433_at	-0.6611960426729117	-11.604226358496856	1.2683798331754202e-24	3.867744973723709e-23
216033_s_at	0.832537894701454	11.603173742923222	1.2781138391565872e-24	3.895254969670368e-23
240180_at	-0.769646608405762	-11.602918363751353	1.2804866524358906e-24	3.900312407907093e-23
218066_at	0.4561757870671872	11.600357745711097	1.304522422327238e-24	3.9713119955869557e-23
1556284_at	-0.2980708053318129	-11.598614270166125	1.3211448708399207e-24	4.01967700685435e-23
240382_at	-0.7118329169686568	-11.596017120281857	1.3462988114726031e-24	4.093931452573113e-23
225398_at	-0.40410003270716865	-11.594536436623535	1.3608527252840859e-24	4.1358878685329294e-23
229937_x_at	1.1510227144474976	11.594200234722127	1.364179112947081e-24	4.143694055576758e-23
227525_at	1.3179844497572286	11.59392522474562	1.3669060948772913e-24	4.149671889917596e-23
202413_s_at	-0.6128109344299391	-11.59204109237065	1.3857358114536465e-24	4.2045008596685966e-23
228008_at	0.678516764368225	11.589013332564972	1.4165380880064487e-24	4.295575150402251e-23
1562281_at	-0.6803830400965415	-11.586025665172947	1.4476016917093712e-24	4.3873404930271544e-23
1557632_at	0.7302294605829418	11.585518492929927	1.4529419435762797e-24	4.401085914960282e-23
225510_at	0.6344281766619032	11.583967352440954	1.4693968563273324e-24	4.4484647353099053e-23
226906_s_at	0.9460235037831616	11.582322046515774	1.487053852596584e-24	4.4994283005378105e-23
1554343_a_at	0.8442487067077674	11.581058782237685	1.5007543398603593e-24	4.538370770567762e-23
203922_s_at	0.6640133048292816	11.574363434599748	1.5754967600140825e-24	4.761762595564951e-23
232740_at	-0.563720262542112	-11.569548014430179	1.6315371829991016e-24	4.928414114943419e-23
234122_at	-0.48048947253404367	-11.56910870099157	1.6367476793534187e-24	4.9414234880534604e-23
227577_at	-0.5919961340597637	-11.568658432613152	1.6421053278869905e-24	4.954862516678874e-23
210375_at	-0.6369611361088291	-11.565289989589049	1.6827444412618263e-24	5.0746857322664293e-23
224621_at	-0.43235158672956325	-11.5629972850859	1.7109772636047947e-24	5.1569835660194125e-23
212951_at	0.6502424259682651	11.559835534807904	1.750688175780161e-24	5.273767273321229e-23
205124_at	0.7904320363629308	11.557759354370956	1.7772631525484155e-24	5.350873505814131e-23
223751_x_at	0.8658864112107558	11.55708762979258	1.7859470215065496e-24	5.374059075446923e-23
220741_s_at	-0.344267774022533	-11.556524240499455	1.7932629797227283e-24	5.393105248423552e-23
201350_at	0.6076296378853965	11.555591139514492	1.8054456697816998e-24	5.426758768296561e-23
218324_s_at	0.8218963524355216	11.549225076893155	1.8907932796710563e-24	5.680171569561263e-23
200663_at	0.6960337856197488	11.548983352892293	1.894112097383571e-24	5.687016964549519e-23
219475_at	0.7106617567983657	11.547554242364798	1.9138525098700515e-24	5.743133149129806e-23
222438_at	-0.7136185889024924	-11.543103561154103	1.9766540846894773e-24	5.928335824486954e-23
205790_at	0.5488602891091723	11.542787467938782	1.981191709192823e-24	5.93543324384206e-23
242287_at	-0.6536782842643166	-11.542796242023188	1.9810656142013163e-24	5.93543324384206e-23
222218_s_at	0.6126881517793967	11.542396100987858	1.986824308646031e-24	5.949048142126054e-23
220076_at	-0.6816394650208073	-11.540615646181006	2.012651073066364e-24	6.023081413240474e-23
219167_at	0.47287410408468267	11.540520042719363	2.0140473016097604e-24	6.02396259384648e-23
212647_at	0.6698338658942296	11.539485806890351	2.029213549458987e-24	6.0660060588666e-23
223598_at	-0.5923737390079528	-11.538267948985908	2.0472185421958633e-24	6.116484906806493e-23
1558236_at	-0.839081798176012	-11.53754410967809	2.0579952808450144e-24	6.145324521037749e-23
228604_at	-0.5634781493516587	-11.534761478125832	2.0999533066406367e-24	6.267191432345896e-23
201650_at	1.5544926863551456	11.53258069392932	2.1334316921046063e-24	6.363632174894673e-23
219905_at	-0.5669649511940467	-11.532332266691748	2.1372790416121957e-24	6.371632039266456e-23
211320_s_at	0.5787562969126032	11.531118546800897	2.1561754152655085e-24	6.424462715511809e-23
228654_at	-0.9388788675681579	-11.524964973739765	2.254574519661746e-24	6.713990297522112e-23
205291_at	0.7110927924888892	11.523959373302226	2.2710749855533965e-24	6.759446098809579e-23
229932_at	0.49308491535488963	11.523350915843741	2.281117321198351e-24	6.785641432890089e-23
209500_x_at	0.5413692190446215	11.522148532015521	2.3010925587598987e-24	6.841339622087954e-23
220682_s_at	-0.4913325470010745	-11.521978667599404	2.3039285475095125e-24	6.846048550819706e-23
229744_at	-0.6597147875697155	-11.51910438396469	2.3524483542722647e-24	6.986426603467468e-23
237025_at	-0.529173565793011	-11.51823522271796	2.367320034530415e-24	7.026776486859416e-23
222237_s_at	-0.8040470699159122	-11.516901884215452	2.3903163867162997e-24	7.091185482567209e-23
225623_at	-0.7698738525947709	-11.516785079310903	2.3923415245986918e-24	7.093344515045199e-23
243023_at	-0.7153823971044115	-11.516015103768511	2.4057340715676024e-24	7.129187553547895e-23
235240_at	-0.5219817889994602	-11.512320814459635	2.4710377789695258e-24	7.318742717505895e-23
228305_at	-0.5616273038100545	-11.511929101300328	2.4780648868937977e-24	7.335581899887297e-23
217757_at	0.7336023685980042	11.50954361042639	2.5212914756524746e-24	7.459502783078953e-23
209948_at	0.5840552407668262	11.509371230307444	2.5244440849485247e-24	7.464790716309387e-23
229394_s_at	-0.5814206174655279	-11.507496538803341	2.5589846385396966e-24	7.558751221618471e-23
227955_s_at	-0.8543849125838716	-11.507502936568628	2.558865964149044e-24	7.558751221618471e-23
213125_at	0.9478656364875033	11.50508688021195	2.6040748145757947e-24	7.68778566344123e-23
226813_at	-0.5329069552815583	-11.504477220036863	2.615607968673023e-24	7.715687267759809e-23
225990_at	-0.8780283850082079	-11.504438177908648	2.6163482751580583e-24	7.715687267759809e-23
215706_x_at	0.8920337198939746	11.503287131579908	2.6382682459011233e-24	7.776135652002367e-23
218701_at	-0.8488513313574061	-11.500209519717604	2.6977803615993377e-24	7.947259766726498e-23
208872_s_at	0.5955364700673854	11.498686013837988	2.7277340183902292e-24	8.031171645421959e-23
222683_at	-0.4330619490812801	-11.497094235538782	2.759384284006242e-24	8.11998577653613e-23
1559190_s_at	-1.0320285361965944	-11.496664955706366	2.7679824265493033e-24	8.140905818804902e-23
229331_at	-0.7431704659798684	-11.494958599921231	2.802424368463792e-24	8.237771631492357e-23
205798_at	1.049094921321596	11.493646107638604	2.829206850997882e-24	8.312030337362127e-23
219971_at	0.4174539429199355	11.488932006091957	2.9275238757959192e-24	8.596260360319113e-23
218950_at	0.4668697728794509	11.487709539670323	2.9535711180669523e-24	8.668089150848663e-23
218102_at	-0.4287211206682964	-11.487523538176266	2.9575544791976623e-24	8.675122915779624e-23
1558662_s_at	0.9252009208579907	11.487379899665918	2.960634270661494e-24	8.679500200987515e-23
224763_at	-0.6598532841333749	-11.483006593876144	3.055950059948517e-24	8.954130199768766e-23
239370_at	-0.9200572824417463	-11.482831353566205	3.059832518724084e-24	8.960703961501837e-23
235610_at	-0.5523936455791157	-11.481132903008243	3.0977175633782904e-24	9.066793778249895e-23
202904_s_at	-0.7615029398233327	-11.47875005553703	3.1516582071073784e-24	9.219738495109465e-23
228569_at	-0.7180196184458232	-11.477752503015596	3.1745170309058938e-24	9.281642709346511e-23
204375_at	0.5719280623106674	11.4775530446739	3.1791073940906964e-24	9.290096032704907e-23
209425_at	-0.791463744511054	-11.476468997153018	3.2041718058064936e-24	9.358338327055024e-23
204146_at	-0.7496984029543312	-11.476307118295807	3.207931500265693e-24	9.364316859424813e-23
229492_at	-0.5652614561804572	-11.474935417786872	3.2399668110346925e-24	9.452784706153779e-23
214855_s_at	-0.7617559419891822	-11.473677184244798	3.2696325839166386e-24	9.534248614700919e-23
210409_at	-0.5873845747643026	-11.471508538010054	3.321400530041028e-24	9.680041256929275e-23
1555724_s_at	1.0483850534950898	11.469195039917299	3.3775275099812115e-24	9.838375951423694e-23
212369_at	0.4219240874833698	11.467966624939393	3.407713041435644e-24	9.921017600665275e-23
202743_at	0.5905820649790516	11.464559373137108	3.492853754278552e-24	1.0163479457965931e-22
229635_at	-0.6717224865908368	-11.462789844148379	3.5379043705513976e-24	1.0289091567015834e-22
201235_s_at	1.2396295169941411	11.455628731521985	3.726213924555677e-24	1.083098066587356e-22
227711_at	0.683999019616519	11.455378792531857	3.73296382519404e-24	1.0844835129781303e-22
214080_x_at	0.6590326760001158	11.452536237009694	3.810593588853606e-24	1.106448244665804e-22
215535_s_at	0.6679944295320084	11.452070522545833	3.8234647623978765e-24	1.1095962626544793e-22
217956_s_at	-0.46546558779125424	-11.451623389222375	3.8358631872957165e-24	1.1126038183840493e-22
1552575_a_at	-0.5413301940630197	-11.450789948302997	3.8590805185458606e-24	1.118744577685551e-22
229290_at	-1.0701941826073689	-11.449404001712315	3.897999758965988e-24	1.1288301738425075e-22
209383_at	0.4621131907470079	11.44944706015321	3.896784749956337e-24	1.1288301738425075e-22
201366_at	-0.5610256849112396	-11.448352342460675	3.927792699036355e-24	1.1368558275268011e-22
225611_at	-0.579544346599753	-11.447894214710237	3.940842106196582e-24	1.140029323578297e-22
210521_s_at	-0.7671529388748888	-11.447034111222068	3.965458350154515e-24	1.1465438143558864e-22
230479_at	-0.7726606652062494	-11.445893693974876	3.9983337653853304e-24	1.155438153395576e-22
203047_at	0.5522063459025813	11.445492423164563	4.009965930370084e-24	1.1581874656259078e-22
211181_x_at	0.5019255878478828	11.444081434324046	4.051136695182851e-24	1.1694609229626313e-22
209671_x_at	0.7878228517985076	11.443119006146711	4.079460581522179e-24	1.1770158696291562e-22
206104_at	-0.9157060966068331	-11.44204236738281	4.111379690148202e-24	1.1855996021036547e-22
214461_at	1.0140581076767374	11.437626169690478	4.2449332697716326e-24	1.2234671930667582e-22
1557137_at	-0.6151947528877982	-11.43722245864579	4.2573558954323546e-24	1.2264011253043413e-22
228024_at	-0.7356107400165603	-11.435300696254897	4.316989379683623e-24	1.2429246673733655e-22
222794_x_at	-0.623462321568611	-11.434827068660926	4.331813813477538e-24	1.246536422378339e-22
200838_at	0.6714864766038647	11.434548421545879	4.340559107614216e-24	1.248395945338281e-22
214113_s_at	-0.4543512237832987	-11.43447354155627	4.34291220329542e-24	1.2484160079662307e-22
227471_at	-0.8089527982255575	-11.432122763160345	4.417435465083069e-24	1.2691712246632517e-22
230128_at	1.372375408811332	11.430916922623398	4.456155834105181e-24	1.2796235306181762e-22
214126_at	-0.5094571861215684	-11.42644593696986	4.602698974762161e-24	1.321010847480951e-22
224681_at	0.31208639686376616	11.426055138112813	4.615734078944594e-24	1.324056981984762e-22
1562921_at	-0.8065834388465772	-11.425869404262006	4.6219421328619045e-24	1.3251425595921586e-22
209149_s_at	0.6023851039431241	11.425539597413163	4.6329862726929545e-24	1.327612811632533e-22
205718_at	0.5693104409841189	11.42541500588263	4.637165274886322e-24	1.32811425565432e-22
228095_at	-0.6262200086492427	-11.424927530432877	4.653552144560045e-24	1.332109756564505e-22
227624_at	-0.6368579200050941	-11.424687041409722	4.661657627205522e-24	1.3337317151620194e-22
211638_at	0.7292196752427751	11.418974680050082	4.858381093237383e-24	1.38928863113365e-22
1555526_a_at	1.0128980775919443	11.417043822686958	4.926730886832109e-24	1.4080972882255387e-22
244579_at	-0.9661612926587553	-11.414625713698591	5.0136824484191174e-24	1.4322000411040503e-22
228033_at	-0.7232017298243235	-11.413339151011375	5.0605671884432605e-24	1.4448381776926123e-22
226841_at	0.8178005555866218	11.411280196764404	5.136510560156007e-24	1.4657552968503635e-22
227492_at	-0.7621176887014778	-11.4098700413034	5.189177930064251e-24	1.4800120152648042e-22
1552626_a_at	0.4476228880588053	11.408163885479006	5.253620819817762e-24	1.4976106273385617e-22
219092_s_at	-0.5035616463329152	-11.405344317189943	5.361871742065123e-24	1.5276724205180335e-22
207697_x_at	0.6420223308265641	11.401049427699684	5.5310530477051256e-24	1.575053778037905e-22
222651_s_at	-0.7286796813014889	-11.399602992019181	5.589219780082921e-24	1.5907891279335435e-22
209287_s_at	0.4814544026570619	11.398723509054182	5.6248849083983745e-24	1.6001070882761764e-22
229568_at	-0.6778826220095678	-11.398578717664074	5.630778258301877e-24	1.6009506046419926e-22
226458_at	-0.7921108317431537	-11.396088420544078	5.733108136822097e-24	1.6291979593593978e-22
228047_at	-0.47379966366325865	-11.39526944241589	5.767164626130381e-24	1.638024550304824e-22
207908_at	-2.4842722056637676	-11.39387649192604	5.825553169785361e-24	1.6537493227311245e-22
212868_x_at	0.4845251458339249	11.391286988531856	5.93566855207335e-24	1.6841342920841227e-22
210652_s_at	-0.7514832658899782	-11.390936446992116	5.950733501707809e-24	1.687532957499349e-22
210629_x_at	0.6064572356282404	11.389709912252028	6.00374600471633e-24	1.7016838403725524e-22
238619_at	1.0130435117918544	11.388796594630897	6.043526446903001e-24	1.711414885787584e-22
244407_at	-0.7167383350980987	-11.388778010312935	6.044338627262596e-24	1.711414885787584e-22
224751_at	-0.6297300456102568	-11.388427004461251	6.059698899290633e-24	1.7148462301693665e-22
242477_at	-0.6724535807380859	-11.388357838303302	6.0627302476769734e-24	1.7148462301693665e-22
206482_at	-0.7833024993311318	-11.385400582967451	6.1937620909905996e-24	1.7510028041618977e-22
205404_at	0.9287425483317311	11.37778727146621	6.54423453846921e-24	1.8491267358697885e-22
223895_s_at	-0.8582652220527427	-11.373132272333846	6.768192739335283e-24	1.9114201344171312e-22
203053_at	-0.4546004976819709	-11.37022498121208	6.911926198296177e-24	1.9510044651101886e-22
244007_at	-0.7327707204814395	-11.370068146136246	6.91976589886691e-24	1.9522094970100533e-22
205242_at	1.6471723465785253	11.369597542365494	6.943343177428413e-24	1.9578508933775065e-22
207098_s_at	-0.612995729573056	-11.367894909104908	7.029316259898322e-24	1.9810714768553646e-22
228411_at	-0.5579214445266253	-11.364953685985101	7.180338532608879e-24	2.0225914954682663e-22
209360_s_at	0.46494282230472284	11.363991889789697	7.230422141745706e-24	2.0356505180223813e-22
214366_s_at	0.8360182098079062	11.363335986297567	7.264776596309952e-24	2.0442699969287013e-22
205926_at	0.5087945493792664	11.3628578201719	7.28992416731509e-24	2.0502911720573693e-22
209493_at	-0.8128982581750209	-11.362724071052474	7.296973781252766e-24	2.0509327261040097e-22
242946_at	0.8391677669799859	11.362672239786056	7.299707517143855e-24	2.0509327261040097e-22
218559_s_at	-0.5278030908595406	-11.358599331546626	7.517748435214991e-24	2.1111088633558273e-22
225872_at	-0.6389188012619944	-11.356021790696639	7.659078166710265e-24	2.1496924987930375e-22
231726_at	-0.9336443133086527	-11.354058508466558	7.768501835243838e-24	2.179285981744263e-22
229139_at	-0.7258942750169851	-11.351825002067116	7.894882741259328e-24	2.212796331780909e-22
205739_x_at	-1.0337547571770316	-11.35180453007895	7.896050559313313e-24	2.212796331780909e-22
206693_at	-0.9235879256462142	-11.350422943848038	7.975262003819374e-24	2.2338496416947966e-22
213423_x_at	0.6830262832380196	11.348315347095019	8.097626992746628e-24	2.266962395434828e-22
213056_at	-0.7075199395225195	-11.346929115010083	8.179128874241114e-24	2.2886073244582033e-22
218585_s_at	-0.7338995536366448	-11.341179453760153	8.525995896660612e-24	2.384444120971452e-22
229739_s_at	0.8678307407420531	11.339587402838765	8.624607951083449e-24	2.4107895691487095e-22
236760_at	-0.5006246715516252	-11.33803195001149	8.722051143795118e-24	2.4367815344251304e-22
221509_at	-0.4971817995420533	-11.337866764805703	8.732463620379848e-24	2.438444578367049e-22
218979_at	-0.6439337852304555	-11.337156343448891	8.777386590353815e-24	2.449737681611e-22
231913_s_at	-0.6996660489333518	-11.334464832738792	8.949682142150143e-24	2.4965503628676484e-22
204629_at	0.7127588331729011	11.332254416160481	9.093699244410566e-24	2.5354309341567956e-22
225186_at	-0.8095814038461517	-11.330754392282707	9.192745178058561e-24	2.5617397686562274e-22
1556510_at	0.4613136923112327	11.329970155345372	9.244955382411091e-24	2.574976747495295e-22
241811_x_at	-0.4700090723117962	-11.32985985079443	9.252322531220029e-24	2.575716570236533e-22
237999_at	-1.3431551398389039	-11.327888440289533	9.384982862726283e-24	2.6113177507356716e-22
218898_at	-0.8176037144191811	-11.327729559615221	9.395756484206644e-24	2.6129856855238977e-22
235452_at	-0.5879475035248134	-11.326651914156193	9.46915725141133e-24	2.632059851148523e-22
203580_s_at	0.4771769433339967	11.325829318513266	9.525570503827159e-24	2.646395159028201e-22
237713_at	-0.7650964629540477	-11.324440033351003	9.621608894022135e-24	2.671718975523922e-22
225474_at	-0.5138042585890807	-11.323694846131716	9.673519257203759e-24	2.6847698750640383e-22
221488_s_at	0.5525040267369297	11.317943353987516	1.0083680199138481e-23	2.797185260719921e-22
205779_at	0.6948777721716565	11.315241344201901	1.0282312000234484e-23	2.850838786069069e-22
200756_x_at	0.7065378425653317	11.31395437679962	1.0378287006450415e-23	2.8759900764200527e-22
1556213_a_at	-0.6560313898636775	-11.306652119928605	1.0940004944609631e-23	3.02864445697522e-22
1554168_a_at	0.7924322517907216	11.306649222323355	1.0940233749476103e-23	3.02864445697522e-22
213454_at	-0.586093594692249	-11.306485094760614	1.0953201616723115e-23	3.030699890659597e-22
202064_s_at	0.9514419877587011	11.304952411006434	1.107504247806832e-23	3.0628626580090304e-22
225574_at	-0.5533496718488983	-11.304249040835469	1.113140835764983e-23	3.0768946003766657e-22
201900_s_at	0.481259996092979	11.303412633836382	1.119880774124288e-23	3.093960653120033e-22
212689_s_at	-0.6463269572775373	-11.303208971178694	1.1215280791700761e-23	3.0969468549810056e-22
209633_at	-0.7218714726791399	-11.302816656104786	1.1247080918297378e-23	3.104160268591162e-22
218825_at	0.6104407118463542	11.302353242213188	1.1284759964154055e-23	3.112988148537452e-22
209421_at	-0.8680082653803668	-11.300827315908078	1.1409720923593668e-23	3.1458723726549864e-22
243444_at	-0.725434565209081	-11.300141972768701	1.1466292949543751e-23	3.159876849880568e-22
215017_s_at	-0.8419708423883787	-11.298848371503478	1.1573837099747166e-23	3.18790701979182e-22
201522_x_at	0.712113498396849	11.294577125811461	1.1936121459807528e-23	3.286039480437949e-22
1553960_at	-1.0283043632718474	-11.29450261757511	1.1942540508588272e-23	3.2861519995322785e-22
222621_at	0.546682555285811	11.29289993935766	1.2081450956654691e-23	3.3227028725105397e-22
208740_at	-0.635212578713794	-11.2912715517126	1.222423947460817e-23	3.3602830229974946e-22
229555_at	0.6652476156748133	11.28983530341339	1.2351575461777007e-23	3.3935798410686326e-22
1554018_at	-0.9043414156910883	-11.28940750664469	1.2389758349347314e-23	3.402360812408661e-22
206846_s_at	0.5080705898261686	11.287166097625215	1.2591746425633828e-23	3.4560930513128996e-22
205303_at	0.5860061205621325	11.286825518480564	1.2622724226031425e-23	3.462857235615997e-22
202953_at	0.9838103117161212	11.286724706014502	1.2631908313452194e-23	3.4636388517452295e-22
1555852_at	0.8771077789452476	11.28662800469134	1.2640724132187414e-23	3.4643187565280543e-22
204835_at	-0.3885795868251155	-11.286394873191817	1.2662002893678314e-23	3.4684118647888866e-22
230679_at	-0.7711606008748321	-11.285253176619776	1.2766726442387213e-23	3.495346861479824e-22
220985_s_at	-0.6213888428236722	-11.284614109164956	1.2825722164980489e-23	3.5097415383899307e-22
224650_at	-0.6486682008118365	-11.283594811230708	1.2920381916264379e-23	3.53387634453104e-22
[truncated: 52,676 more rows]
