# Supplementary material for: Deep Learning Analysis of CBCT Images for Periodontal Disease: Phenotype-Level Concordance with Independent Transcriptomic and Microbiome Datasets
Source: Dent J (Basel). 2025 Dec 3;13(12):578. doi: 10.3390/dj13120578 (PMC12731456; doi:10.3390/dj13120578)
Supplement: Supplementary file 1 [file dentistry-13-00578-s001.zip › GSE10334_DEG_probe_level_ROBUST_RANK.csv]

probe_id	median_diff	U	P.Value	adj.P.Val
214916_x_at	3.0749561740890687	126.0	1.0028356165271735e-33	2.512063218760893e-30
221286_s_at	2.8840643522267193	133.0	1.20585276035272e-33	2.512063218760893e-30
211868_x_at	2.249316558704452	115.0	7.499127899220025e-34	2.512063218760893e-30
214669_x_at	1.4234859514170033	107.5	6.1143161057135075e-34	2.512063218760893e-30
221004_s_at	1.606331255060729	142.0	1.528235328911888e-33	2.512063218760893e-30
214836_x_at	1.4509992914979755	86.5	3.510534370497632e-34	2.512063218760893e-30
211798_x_at	3.0969843724696346	120.0	8.553616825874367e-34	2.512063218760893e-30
217378_x_at	2.5915524696356265	138.5	1.3921641247469831e-33	2.512063218760893e-30
205049_s_at	2.7481416599190283	110.0	6.572827627562068e-34	2.512063218760893e-30
215121_x_at	1.1030475506072879	168.0	2.0167815505966235e-34	2.512063218760893e-30
217235_x_at	2.9834735627530353	122.5	9.136293619363005e-34	2.512063218760893e-30
227189_at	2.035625991902834	139.0	1.4125059655986544e-33	2.512063218760893e-30
229721_x_at	2.250301680161943	133.0	1.2059967625676475e-33	2.512063218760893e-30
204683_at	1.554896315789474	93.0	4.189740972101441e-34	2.512063218760893e-30
217236_x_at	2.067249028340081	143.0	1.5691991953239902e-33	2.512063218760893e-30
216576_x_at	2.994970607287449	140.0	1.4484889794240814e-33	2.512063218760893e-30
211650_x_at	2.827579493927126	121.0	8.789425808387465e-34	2.512063218760893e-30
211645_x_at	3.1995738866396763	106.5	5.982952978905342e-34	2.512063218760893e-30
204485_s_at	-0.9436591902834008	11324.5	7.601587995824245e-34	2.512063218760893e-30
211637_x_at	3.3387747165991914	128.0	1.0570080555764423e-33	2.512063218760893e-30
216207_x_at	2.6578013360323887	143.0	1.5671466380757418e-33	2.512063218760893e-30
216510_x_at	3.262927408906882	145.0	1.6534434919146702e-33	2.512063218760893e-30
205147_x_at	1.3519303441295536	72.0	2.3983596621876736e-34	2.512063218760893e-30
217480_x_at	2.637615222672066	139.0	1.4115525220628442e-33	2.512063218760893e-30
211881_x_at	3.06288882591093	142.0	1.5276897047166205e-33	2.512063218760893e-30
219118_at	2.710479331983805	138.0	1.3753880469059477e-33	2.512063218760893e-30
217360_x_at	2.121501457489879	141.0	1.4887473000804252e-33	2.512063218760893e-30
202947_s_at	1.0193016599190283	75.5	2.632168971508748e-34	2.512063218760893e-30
212311_at	2.5295502024291494	140.0	1.450272977133719e-33	2.512063218760893e-30
208981_at	1.6346035829959522	122.0	9.024112608083611e-34	2.512063218760893e-30
1555779_a_at	2.635977206477734	57.0	1.6079937687168943e-34	2.512063218760893e-30
211908_x_at	2.937686275303644	137.0	1.34009095454454e-33	2.512063218760893e-30
204949_at	1.7207776923076938	145.0	1.654033395068901e-33	2.512063218760893e-30
222411_s_at	1.0276387651821857	137.0	1.3394519229374186e-33	2.512063218760893e-30
217157_x_at	2.6015397165991896	111.0	6.745966475326894e-34	2.512063218760893e-30
216984_x_at	2.862362004048581	143.5	1.5877568369492173e-33	2.512063218760893e-30
234415_x_at	1.8078425506072877	147.0	1.7432141343487492e-33	2.5745181861447067e-30
216412_x_at	3.0000015587044544	148.0	1.789331341079083e-33	2.5745181861447067e-30
216853_x_at	3.1637742307692314	149.0	1.8367329461709126e-33	2.574958303381914e-30
211639_x_at	2.7459797368421057	156.0	2.207264669039832e-33	2.623733152576971e-30
214768_x_at	3.4450094129554643	152.0	1.986316018848897e-33	2.623733152576971e-30
217384_x_at	2.2240086032388664	154.0	2.0949321997367153e-33	2.623733152576971e-30
202020_s_at	-0.7024555465587046	11284.0	2.2074389578151013e-33	2.623733152576971e-30
234366_x_at	3.2522423684210544	155.0	2.1495208702289615e-33	2.623733152576971e-30
216401_x_at	2.8207229554655893	156.0	2.2060450223401842e-33	2.623733152576971e-30
216430_x_at	2.625433461538461	155.0	2.150624745855569e-33	2.623733152576971e-30
217281_x_at	3.353535870445345	161.0	2.5154539583736946e-33	2.842907640217052e-30
211641_x_at	2.9571905870445336	160.0	2.4513478442125076e-33	2.842907640217052e-30
211643_x_at	2.999735789473684	161.5	2.5478276062301885e-33	2.842907640217052e-30
207571_x_at	1.522656720647774	167.0	2.9453917085662657e-33	2.982209104923344e-30
213502_x_at	1.3624510526315774	165.5	2.8287275799966455e-33	2.982209104923344e-30
210785_s_at	1.7795354048582999	165.0	2.79511828859806e-33	2.982209104923344e-30
216557_x_at	3.2344686437246946	166.0	2.8676982659457892e-33	2.982209104923344e-30
216542_x_at	2.9155692914979756	167.0	2.9448126406469396e-33	2.982209104923344e-30
211644_x_at	3.0308340688259108	168.0	3.0147276077192166e-33	2.996913308219058e-30
219183_s_at	0.9828039068825918	170.0	3.185848729369368e-33	3.110469272826253e-30
211835_at	1.8919483603238856	172.0	3.357236410677276e-33	3.1647741509272424e-30
213036_x_at	1.2601332591093115	172.0	3.357104629353693e-33	3.1647741509272424e-30
207109_at	-1.0497004251012143	11266.5	3.491415805998619e-33	3.181552653216242e-30
209435_s_at	0.9414107692307692	173.0	3.445927518090798e-33	3.181552653216242e-30
223565_at	3.5174677327935218	175.0	3.630920129538467e-33	3.201944485201866e-30
216491_x_at	3.517171275303644	174.5	3.582081175648259e-33	3.201944485201866e-30
203017_s_at	-0.7983349797570849	11260.0	4.137849929124778e-33	3.591062617061861e-30
238332_at	-1.2627503441295547	11258.0	4.359533430270195e-33	3.707148273033944e-30
217198_x_at	2.466068724696356	183.0	4.475021234938094e-33	3.707148273033944e-30
217227_x_at	2.9242497975708517	183.0	4.47449635513432e-33	3.707148273033944e-30
243278_at	-1.9533778542510127	11251.5	5.1655735444594884e-33	3.9733137657438124e-30
204116_at	1.365815263157896	188.0	5.0982532636063364e-33	3.9733137657438124e-30
217148_x_at	3.0273446761133602	189.0	5.228062077434194e-33	3.9733137657438124e-30
217258_x_at	3.1227102024291487	187.5	5.0318043403928286e-33	3.9733137657438124e-30
219505_at	2.159789453441297	189.0	5.232347345835474e-33	3.9733137657438124e-30
215176_x_at	2.280955991902834	188.0	5.07502412389706e-33	3.9733137657438124e-30
218477_at	-0.9822898785425096	11249.5	5.4408262964593674e-33	4.0193397381028474e-30
216573_at	2.247178340080972	191.0	5.513497583131478e-33	4.0193397381028474e-30
215379_x_at	1.005220060728746	192.0	5.436517611439564e-33	4.0193397381028474e-30
217179_x_at	3.2684342105263156	195.0	6.1170577680035385e-33	4.345030377680542e-30
216365_x_at	2.6618755060728745	195.0	6.1192014463905205e-33	4.345030377680542e-30
216517_at	2.205966477732793	200.0	6.969744770249436e-33	4.824055875084272e-30
234851_at	2.1708906072874496	200.0	6.970286495320667e-33	4.824055875084272e-30
214973_x_at	3.354444635627532	207.0	8.358955236655613e-33	5.508257210929249e-30
234390_x_at	1.434175303643726	207.0	8.36187194343169e-33	5.508257210929249e-30
201204_s_at	1.188850101214575	207.0	8.358631219185639e-33	5.508257210929249e-30
204923_at	1.3493438663967616	207.0	8.361547816047504e-33	5.508257210929249e-30
208926_at	0.887277550607287	209.0	8.807987556077858e-33	5.733056186054249e-30
221581_s_at	1.0526584412955469	212.0	9.521481067568957e-33	6.124552674933326e-30
225382_at	1.3644669433198375	213.0	9.771589541909545e-33	6.2123448628360975e-30
215946_x_at	1.4673659716599197	215.5	1.0387764734167189e-32	6.528172837248173e-30
230011_at	1.5840547165991898	216.0	1.0564184398910661e-32	6.563599795573186e-30
226564_at	0.7002527327935217	217.0	1.0841062278333695e-32	6.659944719863986e-30
211640_x_at	2.894474453441296	222.0	1.2342564782485928e-32	7.498108105360202e-30
206150_at	2.4663104048583007	226.0	1.3690073462558345e-32	8.225327105114039e-30
224342_x_at	3.368495485829958	227.0	1.4046066614332765e-32	8.260270622422654e-30
210871_x_at	-0.9590602429149797	11213.0	1.4050391730869808e-32	8.260270622422654e-30
206398_s_at	1.5104054858299598	228.0	1.4419016131509897e-32	8.386805393513868e-30
229506_at	-1.086366781376518	11208.5	1.5785252408210604e-32	9.084828162304366e-30
221739_at	1.0451858906882627	236.0	1.7732657858370943e-32	9.695702597863254e-30
216560_x_at	3.324971761133604	235.0	1.7273332011622813e-32	9.695702597863254e-30
227150_at	-0.7332789473684214	11205.0	1.7278635534553121e-32	9.695702597863254e-30
211649_x_at	1.9950534412955463	236.0	1.7732657858370943e-32	9.695702597863254e-30
215949_x_at	2.9110795141700416	236.0	1.7733338084797902e-32	9.695702597863254e-30
202959_at	-0.7540448582995953	11203.0	1.8198524652178945e-32	9.851528072850334e-30
207677_s_at	1.6648132591093123	239.0	1.916482328839156e-32	1.0173171973716588e-29
234764_x_at	3.174123178137652	239.0	1.9152343294411643e-32	1.0173171973716588e-29
216541_x_at	3.0528277732793523	240.0	1.9666531936240112e-32	1.0339111861672386e-29
226696_at	-0.5032096963562749	11199.0	2.018128076423216e-32	1.0508681197946602e-29
226532_at	-0.7178745951417005	11196.0	2.1805508136011207e-32	1.1247322239022762e-29
224885_s_at	0.9817772064777319	245.5	2.2663050119733471e-32	1.158039500277035e-29
205671_s_at	1.9404921659919037	248.0	2.417717724749286e-32	1.2239695981543261e-29
223020_at	1.242827570850201	249.0	2.4803382168942335e-32	1.2428927667468466e-29
209166_s_at	0.7067264777327944	250.0	2.5458320045210743e-32	1.2428927667468466e-29
223325_at	1.2305686437246948	250.0	2.5459291680458147e-32	1.2428927667468466e-29
228518_at	1.5922023076923066	250.0	2.546026335174153e-32	1.2428927667468466e-29
201206_s_at	0.8506428744939276	253.0	2.7505904717120636e-32	1.330871982662452e-29
225846_at	-0.7425902631578953	11185.5	2.858366587751266e-32	1.3708876595201797e-29
217976_s_at	-0.9070504048582997	11183.5	3.0099927218119153e-32	1.431055235348404e-29
204785_x_at	1.055998157894738	257.0	3.049130749767183e-32	1.4371657219269028e-29
234884_x_at	3.2328903238866395	258.5	3.168637798722326e-32	1.4807288174798562e-29
201004_at	1.2837520647773282	263.5	3.5999143343968277e-32	1.6680111545181913e-29
217217_at	1.5627922874493922	264.0	3.6512364664220467e-32	1.677574401694331e-29
204269_at	1.7037218016194338	266.0	3.8439957646445136e-32	1.73714374916085e-29
1554628_at	-0.9951170445344131	11174.0	3.8444333543385984e-32	1.73714374916085e-29
231311_at	-0.9153069028340077	11173.0	3.944579915283397e-32	1.767786121869834e-29
214777_at	3.2714039473684213	268.5	4.094706329691122e-32	1.8201468989907488e-29
201998_at	2.1568378137651827	270.0	4.260181378371658e-32	1.8784307811489548e-29
237302_at	-0.9102292105263152	11169.0	4.37173926442157e-32	1.9121987542579946e-29
209827_s_at	1.2950332591093119	271.5	4.4280979712537575e-32	1.9214782268118982e-29
204265_s_at	1.1509300809716585	272.0	4.485517715730594e-32	1.931068355177718e-29
224451_x_at	1.3930274089068817	272.5	4.5429887549799093e-32	1.9405305482697385e-29
218812_s_at	0.9375094129554657	274.0	4.721612087220455e-32	2.0011948904556462e-29
226935_s_at	0.8125184615384615	279.0	5.366815760630609e-32	2.257158859326758e-29
213620_s_at	1.6152640283400803	280.5	5.578841244249942e-32	2.3284209544226384e-29
207522_s_at	1.5095767611336024	281.0	5.65106390875201e-32	2.3406963576592133e-29
202957_at	1.515229210526317	281.5	5.72313505724008e-32	2.352724881613544e-29
204912_at	1.5876018016194333	284.0	6.102702363360238e-32	2.4006504160965795e-29
203961_at	-1.0345881578947367	11156.0	6.101092268876845e-32	2.4006504160965795e-29
205637_s_at	-1.5451610728744942	11156.0	6.102472324594558e-32	2.4006504160965795e-29
232543_x_at	1.2368038259109309	284.0	6.102702363360238e-32	2.4006504160965795e-29
202967_at	-1.0138504251012161	11156.5	6.024522685233918e-32	2.4006504160965795e-29
211336_x_at	0.7665605060728744	284.0	6.103162466162315e-32	2.4006504160965795e-29
239572_at	-1.6603052834008096	11153.0	6.590657225897719e-32	2.57388702732827e-29
202289_s_at	-0.9519923684210525	11151.0	6.936851473206711e-32	2.6898748531743046e-29
215051_x_at	0.8199886639676119	289.5	7.025722036830449e-32	2.705150368758484e-29
211633_x_at	3.005957085020242	290.0	7.11572307612362e-32	2.720644469839573e-29
203303_at	-0.8553746963562769	11149.5	7.201450411293357e-32	2.734300703037946e-29
216846_at	1.3897480971659917	291.0	7.301918799518857e-32	2.753326968025472e-29
211636_at	0.9032885425101211	292.0	7.490979480255658e-32	2.7861857352583545e-29
219191_s_at	1.2146734210526313	292.0	7.490697936040441e-32	2.7861857352583545e-29
225792_at	-0.7879512348178128	11146.0	7.884099783586845e-32	2.9125888896460186e-29
1552623_at	1.207816862348178	295.0	8.088121965585924e-32	2.9679064997879896e-29
219888_at	3.012687672064777	298.0	8.733811615235273e-32	3.183474333753257e-29
223299_at	1.5110022064777322	300.0	9.1899203920939e-32	3.327542367137311e-29
206385_s_at	-0.9492174696356299	11139.5	9.308815977751932e-32	3.3484178525235975e-29
217145_at	2.1688486234817805	306.0	1.0714642262434266e-31	3.804045881159698e-29
201022_s_at	-0.5272261133603227	11134.0	1.0687031967318932e-31	3.804045881159698e-29
226682_at	-1.241702004048582	11130.0	1.186455002586175e-31	4.158762434127597e-29
222245_s_at	1.441399412955466	310.0	1.1865879098745407e-31	4.158762434127597e-29
200670_at	2.096859534412955	311.0	1.2167949334352486e-31	4.237468979972752e-29
235201_at	-1.2222748582995946	11128.0	1.2487435191340442e-31	4.321205817003409e-29
203921_at	2.075505506072875	313.0	1.2809511753783875e-31	4.404780220994549e-29
211635_x_at	2.9385049190283414	315.0	1.3479617977325574e-31	4.5776280304986074e-29
213603_s_at	1.480073400809717	315.0	1.3478613256134503e-31	4.5776280304986074e-29
228255_at	-0.921285951417004	11122.0	1.455056808836464e-31	4.910816729823067e-29
204562_at	2.669066437246963	318.5	1.473764446228655e-31	4.9434399446350744e-29
200982_s_at	1.2614564372469639	319.0	1.4925997541269115e-31	4.9760909485907853e-29
1556097_at	-0.8711497773279353	11120.0	1.5311612115453398e-31	5.073711469166149e-29
226794_at	-1.0417847570850194	11119.0	1.570594744273224e-31	5.142051954678953e-29
204153_s_at	0.9276322874493923	321.0	1.570594744273224e-31	5.142051954678953e-29
216829_at	2.888713380566802	324.0	1.6953619041025753e-31	5.517494768262399e-29
226490_at	-0.984817955465588	11115.5	1.716624907690006e-31	5.553637090411307e-29
217084_at	1.8146776923076926	325.0	1.7389919886792359e-31	5.592905116531601e-29
218358_at	1.004420141700404	327.0	1.8292847230201408e-31	5.848897206498608e-29
229686_at	1.5960125910931175	327.5	1.8531773369616385e-31	5.890841331301023e-29
213929_at	-1.7215019635627522	11111.5	1.9008379779822594e-31	5.972891749780462e-29
219532_at	-1.573522469635627	11111.5	1.9008379779822594e-31	5.972891749780462e-29
223568_s_at	1.343881396761133	329.0	1.9251583572543926e-31	6.014744753307653e-29
206219_s_at	0.8513751012145754	329.5	1.949715358771148e-31	6.05685722959162e-29
244029_at	1.3618322064777333	332.0	2.0777055908292477e-31	6.417997354722549e-29
217767_at	1.4764117813765179	333.0	2.1310962933725147e-31	6.509850163446548e-29
207414_s_at	-1.0079651214574898	11107.0	2.131254100149853e-31	6.509850163446548e-29
227197_at	-1.0774980971659929	11106.0	2.186172485096172e-31	6.603811084123382e-29
218345_at	1.0668322267206483	334.0	2.1860106717799533e-31	6.603811084123382e-29
207734_at	2.334577914979757	335.0	2.2420807448494535e-31	6.735481578277136e-29
213050_at	-1.3179251619433199	11104.0	2.3000887415188527e-31	6.871986444947719e-29
213095_x_at	0.873906052631579	338.5	2.450350502502457e-31	7.281136615452273e-29
228108_at	-1.6077037044534412	11101.0	2.4820107362538745e-31	7.335347946198951e-29
216483_s_at	1.0450151012145756	340.0	2.545426189625502e-31	7.482321339665286e-29
208916_at	0.8174574291497976	340.5	2.5782104730885755e-31	7.498066894474355e-29
219518_s_at	-0.9343357085020241	11099.5	2.5781152843754123e-31	7.498066894474355e-29
211634_x_at	3.346747267206478	341.0	2.6097755938308626e-31	7.549707967867853e-29
222700_at	-0.6646829757085033	11097.0	2.74649891694618e-31	7.903412014949073e-29
225282_at	1.0329053846153844	343.5	2.781955846131479e-31	7.963530674724535e-29
209083_at	1.4078706680161952	345.0	2.8899037275656553e-31	8.186812761899078e-29
238719_at	-0.7744253846153848	11095.0	2.8899037275656553e-31	8.186812761899078e-29
227034_at	-0.7799167206477726	11094.5	2.9253646348988105e-31	8.244552134695488e-29
235937_at	-0.8058333603238879	11094.0	2.9642052362715176e-31	8.269076172419237e-29
203857_s_at	0.9421079757085016	346.0	2.9643144577854057e-31	8.269076172419237e-29
206032_at	-0.8550294736842083	11093.5	3.000350332196474e-31	8.327114437200112e-29
224406_s_at	2.3482725303643726	348.0	3.11842983129033e-31	8.611118738676707e-29
215035_at	1.3012977732793516	349.0	3.1980912146073366e-31	8.786715435108348e-29
211642_at	1.8906376113360324	358.0	4.016736472219434e-31	1.087203300092067e-28
213935_at	-0.9162736032388654	11082.0	4.016589129291156e-31	1.087203300092067e-28
1554208_at	1.2178532793522256	358.0	4.016294459172439e-31	1.087203300092067e-28
242020_s_at	2.1038108704453444	358.5	4.067551411000131e-31	1.095533859095725e-28
202369_s_at	1.0696350607287446	362.5	4.500526987724996e-31	1.2062074169307066e-28
234419_x_at	2.263574534412955	365.0	4.794124945645336e-31	1.278628201966628e-28
200599_s_at	0.9003176113360336	365.5	4.844761209783515e-31	1.2858607725481247e-28
228897_at	1.5159277530364363	366.0	4.916387165658915e-31	1.2985674796251264e-28
213618_at	-0.9597171862348173	11073.0	5.042112885217761e-31	1.3253727019196205e-28
237625_s_at	3.02395943319838	369.0	5.303411794779724e-31	1.3873877506200067e-28
214626_s_at	0.6857231983805665	370.0	5.438958875002918e-31	1.4093605520890262e-28
227369_at	-0.6077223481781378	11070.0	5.438958875002918e-31	1.4093605520890262e-28
220306_at	2.3219725303643726	373.0	5.866579152802577e-31	1.5129962980164193e-28
206206_at	1.0980081578947365	374.0	6.016627435308994e-31	1.537192079558501e-28
217239_x_at	1.4885174089068824	374.0	6.016408037730331e-31	1.537192079558501e-28
203028_s_at	1.7787404251012155	376.0	6.326402154937005e-31	1.6088187805636312e-28
240673_at	-0.9963854048582999	11062.0	6.654669385022005e-31	1.684463188083695e-28
236266_at	-1.1284804858299609	11060.0	6.998055237724616e-31	1.7632196779843014e-28
211647_x_at	1.6110484008097172	382.0	7.360361899227256e-31	1.837569802923517e-28
225090_at	1.0517407085020238	382.0	7.359826708307068e-31	1.837569802923517e-28
213358_at	-0.9286168623481768	11057.5	7.4530653972874045e-31	1.8522561390758584e-28
1557522_x_at	-1.0632302429149796	11055.0	7.937717183625983e-31	1.9637768643201389e-28
210243_s_at	0.6615386437246968	385.5	8.037637050258196e-31	1.9795396654183193e-28
206574_s_at	1.9017683603238877	387.0	8.347070216355844e-31	2.037393143210963e-28
234792_x_at	3.09406032388664	387.0	8.346464407000921e-31	2.037393143210963e-28
210253_at	-0.8150677530364367	11052.5	8.452717593799036e-31	2.054010375293166e-28
212314_at	2.412280344129554	389.0	8.777371084122815e-31	2.1234635576301544e-28
208923_at	-0.39458370445344215	11047.0	9.69599135908262e-31	2.3353670817526086e-28
1561937_x_at	2.593153238866396	394.0	9.953142646874994e-31	2.386789799201273e-28
217320_at	3.1705257287449395	395.0	1.0206343370345398e-30	2.436820191151243e-28
209138_x_at	1.1023819028340078	413.0	1.0386357428602618e-30	2.4690177930819486e-28
226051_at	1.3757481578947353	398.0	1.1003752483876294e-30	2.604459597644746e-28
201288_at	0.9322869838056675	399.5	1.1420188269613009e-30	2.691374110521945e-28
1556793_a_at	-1.500085829959514	11040.0	1.157191693862492e-30	2.7038229000825535e-28
218927_s_at	0.6771170242914977	400.0	1.1569827549652043e-30	2.7038229000825535e-28
204829_s_at	0.8051538866396752	401.0	1.1865110231959512e-30	2.760531497584623e-28
244107_at	-1.2571658906882588	11038.5	1.2014026572563443e-30	2.771890440454421e-28
236191_at	2.3112503643724702	401.5	1.2015327560817519e-30	2.771890440454421e-28
218084_x_at	1.0375727327935227	402.0	1.2166993313315844e-30	2.795085543720772e-28
209734_at	0.9896265991902835	404.0	1.2792895117390424e-30	2.9143814189305057e-28
202295_s_at	1.2796219028340055	404.0	1.2790588716839626e-30	2.9143814189305057e-28
227497_at	-1.1261957287449382	11035.0	1.3117727225777767e-30	2.975982307341906e-28
204671_s_at	-1.0055434210526322	11033.5	1.3619405548572934e-30	3.0770289188769636e-28
229732_at	-0.9881722267206481	11032.0	1.414216015606119e-30	3.1689451087403507e-28
234350_at	2.1537567813765186	408.0	1.4141650950741453e-30	3.1689451087403507e-28
209733_at	-0.6993151012145757	11031.5	1.4320455887097141e-30	3.1957996964368825e-28
200718_s_at	-0.33670680161943345	11030.5	1.4594202766302871e-30	3.243650553852071e-28
204613_at	1.3020282793522249	409.5	1.468376802274733e-30	3.2503441969380988e-28
235965_at	2.1479550000000005	410.0	1.4868840172832145e-30	3.278039663103216e-28
209901_x_at	0.885352550607287	411.0	1.5244313642743905e-30	3.3473206763735866e-28
203143_s_at	0.8688678542510111	413.5	1.6227887253072088e-30	3.549038942246865e-28
225540_at	-1.4687993319838037	11022.0	1.8164611902487892e-30	3.9567735289582687e-28
211648_at	2.336863056680162	419.0	1.8625964322871185e-30	4.041169045051516e-28
208997_s_at	1.1557800607287447	421.0	1.9580335026432048e-30	4.2314419666805225e-28
234477_at	2.7856065587044547	422.0	2.007520536699766e-30	4.32130650960865e-28
204672_s_at	-1.0711230971659917	11017.0	2.0584698854226978e-30	4.413601607273961e-28
211430_s_at	0.813025445344131	545.0	2.0674204433999874e-30	4.415477060269309e-28
208158_s_at	-0.7443221255060726	11016.5	2.0841999025195348e-30	4.433993372383485e-28
215214_at	2.8652562145748988	424.0	2.1099470395085197e-30	4.471370325004974e-28
241801_at	-1.0327323076923065	11015.0	2.163940324271427e-30	4.56808637951893e-28
229062_at	-0.8384783805668015	11014.0	2.21859025008747e-30	4.665439304751247e-28
204588_s_at	1.1581126720647763	427.0	2.2746911593410247e-30	4.765085790688527e-28
202665_s_at	0.9480150809716612	429.0	2.391065907843594e-30	4.952305664544526e-28
239725_at	-0.9754877732793519	11011.0	2.3912367543479743e-30	4.952305664544526e-28
219159_s_at	2.461426174089068	429.0	2.3912367543479743e-30	4.952305664544526e-28
209879_at	0.89228451417004	429.5	2.4211793220275174e-30	4.99539545025866e-28
226939_at	-0.9728506477732815	11010.0	2.4514064633427425e-30	5.001679417882937e-28
1553102_a_at	1.1629921255060731	430.0	2.451669106525152e-30	5.001679417882937e-28
229308_at	-1.2440600809716607	11010.0	2.451669106525152e-30	5.001679417882937e-28
202540_s_at	-0.9266223886639668	11008.0	2.5771182847436886e-30	5.218664526605969e-28
236009_at	-0.9884500000000003	11008.0	2.5770263231779907e-30	5.218664526605969e-28
215239_x_at	-1.0848314574898792	11005.0	2.776937062369559e-30	5.582745692600292e-28
203016_s_at	-0.8600357489878547	11005.0	2.777333019455472e-30	5.582745692600292e-28
237690_at	-1.1244631781376508	11001.0	3.0684885046254513e-30	6.145406922725149e-28
229860_x_at	0.8808947975708508	442.0	3.306437142760278e-30	6.597790174467817e-28
203019_x_at	-0.8216334817813769	10997.0	3.389914484931487e-30	6.739766344131965e-28
227498_at	-1.702143097165992	10996.0	3.475359663412216e-30	6.884611941922569e-28
238575_at	-0.9036592105263157	10991.0	3.9355836086277664e-30	7.768160065044155e-28
213379_at	-0.7038809311740888	10990.5	3.98453876950751e-30	7.836498461252629e-28
202943_s_at	0.5503646558704451	450.0	4.034384286552951e-30	7.878414207485496e-28
222843_at	-0.8901060121457487	10990.0	4.034670284583336e-30	7.878414207485496e-28
200918_s_at	0.6761099595141697	451.5	4.1864776816208996e-30	8.119743456022171e-28
235227_at	-1.031058380566801	10988.5	4.187960959484687e-30	8.119743456022171e-28
213701_at	-1.0500673481781373	10988.0	4.240481649300083e-30	8.163673738573312e-28
206296_x_at	0.7780476720647771	452.0	4.2403314666027164e-30	8.163673738573312e-28
213238_at	-0.6775682388663959	10985.5	4.511615152008398e-30	8.655177488984533e-28
209681_at	-1.2956216801619433	10985.0	4.568647655882837e-30	8.733944426062732e-28
1554912_at	-1.1404730769230769	10981.0	5.045536657088599e-30	9.61201103576025e-28
200770_s_at	0.6426760728744938	460.5	5.2361654254654456e-30	9.906835966275787e-28
220161_s_at	-1.5716218825910921	10979.5	5.2365351518128994e-30	9.906835966275787e-28
211137_s_at	-0.8013214372469637	10978.5	5.368468125059762e-30	1.0121413611642844e-27
231784_s_at	-0.8261217611336038	10976.0	5.7119023616290136e-30	1.0731899024813275e-27
219288_at	-0.8328396963562748	10975.0	5.855303364106934e-30	1.096365450111461e-27
218213_s_at	0.544141376518219	466.5	6.070711888635204e-30	1.1328197014031733e-27
205039_s_at	0.8861743117408905	467.0	6.152910478434146e-30	1.140374170875888e-27
214456_x_at	1.4915729554655854	467.0	6.152693794220002e-30	1.140374170875888e-27
221802_s_at	-0.8218565789473686	10972.5	6.2289702744170946e-30	1.150570776195117e-27
227677_at	1.4539853238866396	469.0	6.465751366651545e-30	1.1902860470426708e-27
203416_at	1.5451942105263186	472.0	6.962274342704766e-30	1.2692313645119747e-27
218746_at	0.926044493927126	472.0	6.964232452740602e-30	1.2692313645119747e-27
212345_s_at	0.9882224898785417	472.0	6.960561434208152e-30	1.2692313645119747e-27
209499_x_at	0.702584453441295	472.5	7.050736529344461e-30	1.280727640338566e-27
221253_s_at	1.246536801619433	474.0	7.310019918491682e-30	1.323428274978585e-27
1553956_at	-0.7278567004048577	10964.0	7.688751241812825e-30	1.3874009047726607e-27
1555352_at	-1.195125546558704	10963.0	7.881619321291932e-30	1.4175247907619617e-27
226530_at	0.7375503846153846	480.0	8.488906862499828e-30	1.5167679173437192e-27
205692_s_at	2.0091765182186236	480.0	8.488906862499828e-30	1.5167679173437192e-27
202428_x_at	-0.5572164777327941	10959.0	8.67489905458119e-30	1.5449514847206076e-27
207419_s_at	1.5235048178137651	481.5	8.808968816242012e-30	1.5637349676234805e-27
209570_s_at	-1.0155383198380585	10957.0	9.141323355783606e-30	1.6123204842933682e-27
1558837_a_at	0.9396951012145749	483.0	9.141643349445708e-30	1.6123204842933682e-27
225283_at	-1.1371209311740902	10956.0	9.370978562626685e-30	1.6474541894264116e-27
238025_at	0.8321894736842106	484.5	9.487114165899365e-30	1.6625255353222688e-27
213049_at	-0.5960710931174091	10955.0	9.604678017477749e-30	1.677750065832575e-27
1560706_at	1.5281409716599192	486.5	9.967159635659589e-30	1.7355237359225733e-27
228298_at	0.9164035020242922	489.0	1.0602073933097754e-29	1.8286707808167493e-27
240420_at	-2.878458906882591	10951.0	1.0602444216166612e-29	1.8286707808167493e-27
202539_s_at	-0.9652823076923092	10951.0	1.0600963159085517e-29	1.8286707808167493e-27
208983_s_at	1.6965368421052638	490.0	1.0867362421650613e-29	1.8684686805149283e-27
223126_s_at	-0.6450544129554654	10948.0	1.141626664092935e-29	1.9566908419837373e-27
236201_at	-0.7818689473684213	10945.5	1.2141443501091998e-29	2.0680168953962773e-27
1598_g_at	0.7775537246963555	494.5	1.2141443501091998e-29	2.0680168953962773e-27
204141_at	-0.7538168825910923	10945.0	1.2270218514856924e-29	2.083460240061498e-27
224428_s_at	-1.4227551214574898	10944.5	1.2445799207199852e-29	2.1067308719927306e-27
212330_at	-0.5319282186234808	10943.5	1.2753281847871375e-29	2.1521163118282945e-27
204088_at	0.84354955465587	497.0	1.2915009050646694e-29	2.1727019072126403e-27
235372_at	1.4050861133603245	498.5	1.3400834837672073e-29	2.247517315183192e-27
209374_s_at	3.3089112145748985	501.5	1.4426044693423834e-29	2.412061142547242e-27
212830_at	-0.8054884210526314	10938.0	1.4605253441929644e-29	2.4275174661911112e-27
212890_at	0.8701412550607301	502.0	1.460728388435072e-29	2.4275174661911112e-27
220377_at	1.1367142712550615	503.0	1.4971364687139393e-29	2.480482922028322e-27
208072_s_at	0.5780225101214569	504.0	1.534391589541158e-29	2.5345274972254628e-27
228457_at	-0.928320425101214	10935.0	1.5725665088694637e-29	2.58976126121801e-27
212711_at	-0.55054564777328	10932.0	1.692896774248857e-29	2.7717119559252774e-27
205901_at	1.8473517004048574	508.0	1.6931902940631782e-29	2.7717119559252774e-27
201599_at	-0.4250037246963583	10930.5	1.7552883293651763e-29	2.8647877435236123e-27
224630_at	1.2828169230769237	511.5	1.8450838075822626e-29	3.0023796779631018e-27
219910_at	1.108407105263157	513.0	1.9145626091837497e-29	3.106193194573339e-27
213469_at	-1.2057321052631584	10926.0	1.9621141324245974e-29	3.173922786695706e-27
235850_at	-0.9895497570850198	10925.0	2.0109069271606526e-29	3.243254756416185e-27
202857_at	0.5530533400809698	516.0	2.060191201851824e-29	3.303367972021322e-27
226811_at	2.8713519028340073	516.0	2.0602624205930878e-29	3.303367972021322e-27
1554240_a_at	1.5072637044534414	517.0	2.112133299377646e-29	3.376634156241895e-27
206478_at	2.9436962348178133	518.0	2.1647012801156556e-29	3.450584329163949e-27
226817_at	-0.5775165587044526	10920.5	2.2389904641719734e-29	3.5586280124593794e-27
221805_at	-2.418205101214575	10920.5	2.2458030221787468e-29	3.559109572105014e-27
212974_at	0.7075356275303637	521.0	2.330160188565878e-29	3.682124517625415e-27
201126_s_at	0.6347527530364356	521.5	2.3588364554834963e-29	3.7166969222928e-27
219054_at	-1.640835384615385	10918.0	2.387780532150609e-29	3.741129200320566e-27
222692_s_at	1.161617449392713	522.0	2.3880276011191173e-29	3.741129200320566e-27
218823_s_at	-0.6068386032388666	10916.0	2.5079015366250565e-29	3.917700471856428e-27
207104_x_at	0.6747516801619433	525.0	2.570147227813491e-29	4.003498566401784e-27
223553_s_at	1.3106487854251005	526.0	2.6341070169751814e-29	4.091471623668126e-27
205309_at	0.9323869230769226	527.0	2.6993670224764804e-29	4.1809601120085425e-27
209695_at	1.9294913967611338	532.0	3.051152922955959e-29	4.7124798322773175e-27
205297_s_at	1.0404495141700414	533.0	3.1266583028643025e-29	4.801967491828813e-27
231925_at	-1.1868206275303637	10907.0	3.126550922014373e-29	4.801967491828813e-27
222838_at	2.4697865384615394	534.0	3.2042373735542415e-29	4.852955080306874e-27
220124_at	-0.6484554655870447	10906.0	3.204127370580839e-29	4.852955080306874e-27
216032_s_at	0.5837653238866416	534.0	3.203467429551625e-29	4.852955080306874e-27
215777_at	1.6024007085020244	534.0	3.2042373735542415e-29	4.852955080306874e-27
206272_at	-0.8800580566801628	10906.0	3.2042373735542415e-29	4.852955080306874e-27
201180_s_at	-0.42164811740890684	10905.5	3.2407909046142774e-29	4.8947580859056805e-27
227995_at	-0.9346232793522269	10905.0	3.283613311211719e-29	4.945772941887073e-27
201522_x_at	0.6668416396761128	537.0	3.4476735814621183e-29	5.1786140952319046e-27
226360_at	-0.8305693319838054	10902.0	3.5335154017457e-29	5.293012454532771e-27
1558176_at	1.4602351214574893	540.0	3.710721520483897e-29	5.513143998164595e-27
230129_at	-0.6731365182186231	10900.0	3.710467327823006e-29	5.513143998164595e-27
220495_s_at	1.1895805870445333	540.0	3.710213152026843e-29	5.513143998164595e-27
209201_x_at	1.8909560323886652	541.0	3.8024079505793284e-29	5.63405568287059e-27
204645_at	-0.8458085020242905	10896.0	4.09103179254926e-29	6.045328736692724e-27
38487_at	0.9342254251012152	545.0	4.192610983258411e-29	6.129590356805179e-27
215967_s_at	1.150856477732793	545.0	4.192897656049633e-29	6.129590356805179e-27
205903_s_at	1.664814797570851	545.0	4.192610983258411e-29	6.129590356805179e-27
229377_at	-0.8563080161943324	10895.0	4.1927543172812275e-29	6.129590356805179e-27
200652_at	0.492026578947371	545.5	4.2426669880378146e-29	6.171465918859301e-27
235746_s_at	-1.2822196153846148	10894.5	4.244117394588198e-29	6.171465918859301e-27
201923_at	1.1203701012145757	547.0	4.400779698847713e-29	6.38229787889917e-27
210754_s_at	1.168098886639676	548.0	4.511219121568989e-29	6.507939458358429e-27
226380_at	-0.7498871457489882	10892.0	4.510757005244149e-29	6.507939458358429e-27
223054_at	0.5827199190283405	549.5	4.677661070236678e-29	6.730292605662904e-27
231780_at	0.6821916396761125	551.0	4.854001722803434e-29	6.965683574652959e-27
205909_at	-0.6539637651821861	10888.5	4.913229705400113e-29	7.032220789077256e-27
1565282_at	0.8196242105263156	553.0	5.096292518109745e-29	7.256244620511726e-27
211964_at	1.479199919028341	553.0	5.095597797652036e-29	7.256244620511726e-27
217861_s_at	0.6551721457489892	558.0	5.756577757086295e-29	8.175088022563459e-27
218282_at	0.7553517611336034	558.5	5.827518003523364e-29	8.25439240524974e-27
201422_at	1.0713094736842113	560.0	6.044145932681844e-29	8.539113149079582e-27
204951_at	1.0797970647773276	562.0	6.346176741395039e-29	8.896851623994199e-27
241379_at	-0.7098999797570844	10878.0	6.345961202434583e-29	8.896851623994199e-27
221751_at	-0.5863682388663971	10878.0	6.345099117471775e-29	8.896851623994199e-27
203962_s_at	-0.9431795546558703	10877.5	6.423013511980578e-29	8.981541272827062e-27
201272_at	0.8000511740890701	563.5	6.580584117214115e-29	9.178403995119432e-27
210448_s_at	1.3518881376518221	564.0	6.662723465298663e-29	9.26932329428001e-27
204232_at	0.982297105263159	566.0	6.99492949116474e-29	9.706796191102339e-27
1555773_at	-1.6003411740890687	10872.5	7.254329364084757e-29	1.0041277417248964e-26
201839_s_at	-1.467719777327936	10872.0	7.343811787633645e-29	1.0113927191155405e-26
217390_x_at	0.5832571659919026	568.0	7.343811787633645e-29	1.0113927191155405e-26
202998_s_at	1.1495248178137665	571.0	7.898285134496674e-29	1.0824491451056795e-26
241782_at	-1.0932231983805663	10869.0	7.899354529440624e-29	1.0824491451056795e-26
38964_r_at	0.8202602024291483	572.0	8.092825528148915e-29	1.1061880893788548e-26
200617_at	0.6609125910931191	572.5	8.192009491439519e-29	1.1169529150734556e-26
202890_at	-0.829417935222672	10867.0	8.292399290756866e-29	1.1278281871197305e-26
201000_at	0.5520357287449382	576.0	8.917572808310662e-29	1.2098468816237853e-26
227542_at	-1.0682704251012147	10863.5	9.027390296087208e-29	1.2217142684122973e-26
204192_at	1.258726315789473	577.0	9.1385491800099e-29	1.2337041393013365e-26
227960_s_at	-0.7660855465587044	10861.0	9.591746853933963e-29	1.2885227499725783e-26
201931_at	-0.3491135425101195	10861.0	9.588510891881855e-29	1.2885227499725783e-26
242871_at	-1.2555979352226716	10860.0	9.828626541790237e-29	1.3011626057442645e-26
236261_at	-0.8907830566801618	10860.0	9.828295034687104e-29	1.3011626057442645e-26
204852_s_at	0.9114762145748978	580.0	9.827963538407624e-29	1.3011626057442645e-26
204960_at	0.7764685627530366	580.0	9.828295034687104e-29	1.3011626057442645e-26
222212_s_at	0.6377754858299607	580.0	9.827963538407624e-29	1.3011626057442645e-26
236491_at	-1.0813093927125506	10860.0	9.828626541790237e-29	1.3011626057442645e-26
221239_s_at	0.954390910931175	580.5	9.948226975965995e-29	1.3106489395444356e-26
219038_at	-0.6289417408906877	10859.5	9.948226975965995e-29	1.3106489395444356e-26
228343_at	1.3967106882591098	582.0	1.0316803519840378e-28	1.3559404626136363e-26
1552256_a_at	0.5915377125506067	582.5	1.0442296192457484e-28	1.3691427921405586e-26
227451_s_at	-0.7014200607287462	10857.0	1.057001539580115e-28	1.3825731860416934e-26
204044_at	0.890168421052631	584.5	1.0961068793786866e-28	1.430301757279945e-26
205113_at	-1.5922301012145743	10854.5	1.1230340955626828e-28	1.461949742259278e-26
205807_s_at	-0.8764464777327934	10854.0	1.136647139954009e-28	1.4726583501655317e-26
223832_s_at	-1.1188000202429134	10854.0	1.136417664485625e-28	1.4726583501655317e-26
227276_at	-0.7953078744939264	10853.5	1.150540013734811e-28	1.487134166689144e-26
217984_at	0.8633450809716585	587.0	1.1643271330814017e-28	1.5014053302175858e-26
228287_at	-0.7998764170040493	10852.0	1.193117038772557e-28	1.5349099787032836e-26
223125_s_at	-0.6523916194332005	10849.0	1.2830159863331076e-28	1.6390480170442162e-26
218681_s_at	1.1338123886639666	591.0	1.2830590787287143e-28	1.6390480170442162e-26
242055_at	-1.012263744939271	10849.0	1.2830159863331076e-28	1.6390480170442162e-26
225367_at	-0.7058700809716587	10848.5	1.2983774695269412e-28	1.6547503064425525e-26
210006_at	0.7114311336032388	592.0	1.3144067812193509e-28	1.671283506120186e-26
235644_at	-0.5058418421052631	10847.0	1.3466949538211982e-28	1.704410800929954e-26
202759_s_at	1.1535499392712554	593.0	1.3466949538211982e-28	1.704410800929954e-26
201807_at	-0.3564132591093099	10846.0	1.3785668330436955e-28	1.7407192054656825e-26
218313_s_at	-0.683830789473685	10845.5	1.3964207809089123e-28	1.7551564642803398e-26
218816_at	-0.5620601417004032	10845.5	1.3963739446262748e-28	1.7551564642803398e-26
208955_at	-0.6751451619433206	10842.0	1.519813737090103e-28	1.9058673411789307e-26
200663_at	0.6010278744939264	598.5	1.5344362841368548e-28	1.9198010030934218e-26
206020_at	-1.0937773076923074	10841.0	1.5569997341356707e-28	1.9391562748033667e-26
217899_at	0.6707898178137643	599.0	1.5568954735575328e-28	1.9391562748033667e-26
202767_at	0.6451708906882594	601.0	1.6339914146994592e-28	2.0304200136066577e-26
214677_x_at	0.9989056072874494	624.5	1.741442313351925e-28	2.159033072165907e-26
227200_at	-0.5295917408906874	10835.0	1.7995447951818942e-28	2.221218334811374e-26
224252_s_at	0.8908776113360322	605.0	1.799725143706335e-28	2.221218334811374e-26
202917_s_at	-0.2630541295546571	10785.0	1.868866395825572e-28	2.3013574367514223e-26
202786_at	-1.0158283400809704	10833.0	1.888803504739135e-28	2.3206816094744318e-26
207691_x_at	1.2795705870445344	608.0	1.9350014188396178e-28	2.3668843980212115e-26
238431_at	-0.8353144534412955	10832.0	1.9350659824700163e-28	2.3668843980212115e-26
1554812_at	-1.5899491295546566	10831.0	1.9822539031291617e-28	2.4030982739154524e-26
219789_at	-1.878716983805667	10831.0	1.9822539031291617e-28	2.4030982739154524e-26
204653_at	-0.7505640890688259	10831.0	1.9818572603824728e-28	2.4030982739154524e-26
204882_at	0.9015252226720651	609.0	1.9822539031291617e-28	2.4030982739154524e-26
1554252_a_at	-0.6713603643724699	10829.0	2.080081102654004e-28	2.510812482985202e-26
205213_at	0.9964780161943327	611.0	2.0802890805528973e-28	2.510812482985202e-26
221701_s_at	0.7587680971659916	612.0	2.1307757817427264e-28	2.5660829486075675e-26
210370_s_at	0.9213271659919027	613.0	2.182986643948302e-28	2.6231823023708437e-26
38521_at	0.46050910931174016	614.0	2.236168505052015e-28	2.669664913317723e-26
223569_at	1.2834335829959516	614.0	2.2363173850928525e-28	2.669664913317723e-26
234050_at	1.5287768623481783	614.0	2.2362429438735883e-28	2.669664913317723e-26
219117_s_at	2.2215968421052636	616.5	2.3742204734114058e-28	2.8281155639165273e-26
206698_at	-1.0860978542510118	10822.5	2.4329924378413885e-28	2.891823076934302e-26
228597_at	-0.942748198380567	10822.0	2.462385182949512e-28	2.920410192576238e-26
227812_at	-1.4305916801619425	10821.0	2.522566754516409e-28	2.9853103312377635e-26
1556183_at	1.893675384615384	620.0	2.583949590073375e-28	3.051348678990535e-26
223805_at	-1.0934365182186232	10819.0	2.646989595597875e-28	3.11905508920935e-26
207469_s_at	-0.9845232591093112	10818.0	2.711284973037013e-28	3.1879463634580365e-26
209250_at	-1.0817882793522262	10817.5	2.7436470930332176e-28	3.219075210549167e-26
241370_at	-0.7540541497975717	10817.0	2.7774978381008237e-28	3.2310573254928203e-26
217168_s_at	1.3086460526315786	623.0	2.7751033509498764e-28	3.2310573254928203e-26
202833_s_at	1.5431139068825903	623.0	2.7774057054898464e-28	3.2310573254928203e-26
211495_x_at	0.5307731578947381	623.0	2.7774057054898464e-28	3.2310573254928203e-26
200643_at	0.4931672672064771	624.0	2.843710877484934e-28	3.2940655132730677e-26
201472_at	-0.39450346153846283	10816.0	2.843710877484934e-28	3.2940655132730677e-26
206874_s_at	-0.676998603238868	10814.5	2.948859700780008e-28	3.4086449078255166e-26
227030_at	0.9141343522267205	627.0	3.057964976181139e-28	3.5273045373988135e-26
210426_x_at	-1.3126623684210523	10812.5	3.094737533313445e-28	3.5622057817665805e-26
204674_at	1.0556297975708508	628.0	3.1323635163768815e-28	3.5903978041489723e-26
243016_at	-1.0685688663967614	10812.0	3.1323635163768815e-28	3.5903978041489723e-26
213995_at	-0.6289357894736849	10811.0	3.2083448611548984e-28	3.662134765838081e-26
202175_at	0.7718408097165996	629.0	3.2083448611548984e-28	3.662134765838081e-26
1553297_a_at	0.898786336032388	630.0	3.28648032487808e-28	3.743506495056438e-26
212788_x_at	0.5752736639676108	632.0	3.4379862557724743e-28	3.907939678469023e-26
203332_s_at	0.7427628744939279	632.0	3.4478880487496367e-28	3.911063881024614e-26
220942_x_at	-0.6608653036437246	10805.5	3.657694345638296e-28	4.1404645620657106e-26
231192_at	-0.9557890890688263	10805.0	3.7057734985419603e-28	4.1862224386938363e-26
223594_at	-0.717119514170041	10804.5	3.750514771462514e-28	4.228028765561092e-26
243871_at	-1.8518698785425096	10804.0	3.795917092988214e-28	4.244207915319644e-26
224794_s_at	0.9208643117408908	636.0	3.795917092988214e-28	4.244207915319644e-26
201809_s_at	1.038863441295545	636.0	3.795290741878588e-28	4.244207915319644e-26
208018_s_at	0.9466198178137653	636.0	3.795917092988214e-28	4.244207915319644e-26
212415_at	1.2401551417004049	637.0	3.8879787359647886e-28	4.3206349062779435e-26
233388_at	-1.2367342914979762	10803.0	3.8878504693341394e-28	4.3206349062779435e-26
201855_s_at	-0.6623943522267215	10803.0	3.887722206796777e-28	4.3206349062779435e-26
219402_s_at	0.6143531376518236	638.0	3.9810729527854933e-28	4.407485375446471e-26
228003_at	1.3925134412955469	638.0	3.982254733370931e-28	4.407485375446471e-26
214219_x_at	0.6510652631578946	638.5	4.0304389016928597e-28	4.451802968688023e-26
213947_s_at	0.7469904251012149	639.0	4.078932358760967e-28	4.496282796678546e-26
206382_s_at	-1.070244453441295	10799.0	4.279467066063623e-28	4.707844302555908e-26
217478_s_at	0.9687675910931173	641.5	4.330931769710532e-28	4.7548934640346054e-26
230076_at	-0.7855075506072859	10797.5	4.435856100275776e-28	4.860329304260081e-26
1553113_s_at	-0.7622313562753034	10797.0	4.489777099780531e-28	4.9095712586100103e-26
221916_at	-1.5214674493927118	10796.0	4.598517658610444e-28	4.9984881309050895e-26
218640_s_at	-0.7030760323886636	10796.0	4.598366365170891e-28	4.9984881309050895e-26
221249_s_at	0.7052228137651824	644.0	4.597912513738953e-28	4.9984881309050895e-26
225033_at	1.0125846761133603	646.0	4.824213840700192e-28	5.23341055040244e-26
201095_at	0.6331574291497972	646.5	4.881691865300484e-28	5.285277281887207e-26
203066_at	0.9201413562753036	647.0	4.940823338824318e-28	5.338725613640703e-26
226594_at	-0.6608107894736834	10792.5	5.0005008297943595e-28	5.371363121198559e-26
201720_s_at	1.0462969230769215	647.5	5.0005008297943595e-28	5.371363121198559e-26
223294_at	-0.6213292307692297	10792.5	5.000336535749871e-28	5.371363121198559e-26
211919_s_at	1.7757541295546568	648.0	5.061059440090151e-28	5.415135516378258e-26
214339_s_at	0.6847117004048577	648.0	5.060893189240553e-28	5.415135516378258e-26
234306_s_at	1.954685829959515	649.0	5.183516147204169e-28	5.535327057585702e-26
200825_s_at	0.8425470850202412	650.0	5.307865816549804e-28	5.657067515007028e-26
236534_at	-1.1654640688259104	10789.0	5.436957929815396e-28	5.761529789073819e-26
55093_at	0.6037976720647773	651.0	5.436957929815396e-28	5.761529789073819e-26
236616_at	-0.8219940283400806	10789.0	5.437493134269941e-28	5.761529789073819e-26
227414_at	0.7168991700404854	651.5	5.502576618924832e-28	5.81921424835039e-26
205267_at	2.860879979757085	652.5	5.635625121685955e-28	5.948413195524703e-26
228440_at	-0.8215767813765185	10786.0	5.84244786143607e-28	6.15483307946083e-26
213005_s_at	-0.581758340080972	10784.0	6.126018296786603e-28	6.441154814938606e-26
227506_at	-1.132259352226722	10783.0	6.275654330655681e-28	6.585823426652579e-26
201721_s_at	1.0394761336032374	658.5	6.50427016786903e-28	6.812662287897303e-26
221922_at	-0.819550121457489	10781.0	6.583516363376565e-28	6.843674999302024e-26
234381_at	0.8502155668016194	659.0	6.583731703323935e-28	6.843674999302024e-26
214848_at	-0.6711566801619426	10781.0	6.583516363376565e-28	6.843674999302024e-26
212699_at	0.8191949797570848	659.0	6.583947050082971e-28	6.843674999302024e-26
221651_x_at	0.6978407692307709	693.5	6.801664756612705e-28	7.056565855176463e-26
225763_at	1.176415668016194	661.0	6.906351646472853e-28	7.138086507956582e-26
203591_s_at	0.9136144129554653	661.0	6.906125931880418e-28	7.138086507956582e-26
225909_at	0.5376683400809714	662.0	7.073030795414149e-28	7.296565259231482e-26
224683_at	0.5268791093117411	663.0	7.242989501958855e-28	7.445021036811e-26
241689_at	-0.8257424291497975	10777.0	7.244172275415551e-28	7.445021036811e-26
228565_at	-0.5618470850202426	10776.5	7.33019974894991e-28	7.519299648664847e-26
227936_at	-0.7211408299595146	10776.0	7.418935708733247e-28	7.581874950934397e-26
228258_at	0.9302226720647777	664.0	7.418935708733247e-28	7.581874950934397e-26
206896_s_at	1.3728374898785436	664.5	7.507756641041343e-28	7.644070658266953e-26
218232_at	1.119852834008098	664.5	7.507756641041343e-28	7.644070658266953e-26
217022_s_at	2.141134655870445	665.0	7.546725838617355e-28	7.669465338780741e-26
202112_at	0.8985541902834022	665.0	7.596640600722716e-28	7.692853656333571e-26
204443_at	0.8496795951417004	665.0	7.597880154403527e-28	7.692853656333571e-26
1555041_a_at	0.46604346153846077	667.5	8.064584112312732e-28	8.135526027964272e-26
220532_s_at	1.264022651821862	667.5	8.064847018119132e-28	8.135526027964272e-26
203560_at	-0.8107871457489875	10771.5	8.258429618997045e-28	8.315462972719401e-26
204755_x_at	-1.229515222672065	10771.0	8.358848375411906e-28	8.385688714232036e-26
210784_x_at	0.7200514777327935	669.0	8.35857604623837e-28	8.385688714232036e-26
223120_at	0.6465677732793527	670.5	8.662630334170041e-28	8.674529551662034e-26
203018_s_at	-0.7270216599190293	10768.0	8.97765150720188e-28	8.973548375800051e-26
202084_s_at	0.7853337246963576	673.0	9.194449884005974e-28	9.157661340376783e-26
228606_at	-0.6912239068825903	10767.0	9.195347189514135e-28	9.157661340376783e-26
204513_s_at	0.9926919635627538	673.5	9.304939525089195e-28	9.249955791531849e-26
211133_x_at	0.5278159514170051	674.0	9.417052065124677e-28	9.344416001101482e-26
202271_at	-0.5177472672064773	10765.0	9.64343065546643e-28	9.534750614902083e-26
208920_at	-0.7062355465587036	10765.0	9.643744106156109e-28	9.534750614902083e-26
1555173_at	-1.019545910931174	10764.5	9.759270047439014e-28	9.63155396829834e-26
227481_at	-0.8389043319838061	10764.0	9.875526698833588e-28	9.712177237924933e-26
228640_at	-1.2130806882591099	10764.0	9.876489335685895e-28	9.712177237924933e-26
225543_at	-0.5073233805668016	10763.5	9.993156898370063e-28	9.809261282197185e-26
227993_at	-0.5652435020242912	10763.0	1.0113818991705734e-27	9.875160239449018e-26
217716_s_at	0.5371909109311748	677.0	1.0108236380661597e-27	9.875160239449018e-26
227238_at	-1.0913359311740898	10763.0	1.011447596541646e-27	9.875160239449018e-26
226022_at	-0.5381817206477741	10762.5	1.0232270229954786e-27	9.972359622509411e-26
206642_at	-1.258768036437246	10761.5	1.0473657410614524e-27	1.0161232216620116e-25
215565_at	2.2741605060728736	678.5	1.0481819789983988e-27	1.0161232216620116e-25
202932_at	-0.5956261943319845	10761.5	1.0480799156338785e-27	1.0161232216620116e-25
202061_s_at	1.4218208502024279	679.0	1.0605922272697918e-27	1.0246871031118716e-25
220035_at	0.9402761740890693	679.0	1.0607643353659247e-27	1.0246871031118716e-25
202027_at	0.5964367408906881	680.0	1.0860982516426827e-27	1.0456347612044402e-25
225455_at	-0.6549753846153843	10760.0	1.0862744295640091e-27	1.0456347612044402e-25
219756_s_at	-1.5128447773279357	10759.0	1.1123928715097607e-27	1.0688942047415846e-25
225056_at	-0.7548642307692308	10758.0	1.1391340441328675e-27	1.0926693660169217e-25
208051_s_at	-0.487419655870446	10757.5	1.1526493500655532e-27	1.103697079068899e-25
202838_at	1.014021943319836	684.0	1.1945824965824952e-27	1.1418496153959428e-25
221671_x_at	0.6271846761133606	728.5	1.2781835022518366e-27	1.2196279753162158e-25
243176_at	-0.9009422064777333	10753.0	1.2830403193734947e-27	1.2200039906390579e-25
225081_s_at	-0.7371478947368431	10753.0	1.2829573085633788e-27	1.2200039906390579e-25
224872_at	-0.6696854655870457	10752.0	1.3136347726730721e-27	1.2449267269561843e-25
228658_at	1.4470055668016197	688.0	1.3138047031618076e-27	1.2449267269561843e-25
203456_at	0.5983621862348176	688.5	1.3295031151396123e-27	1.257622540142877e-25
224909_s_at	0.8537775910931176	689.0	1.3453005660145458e-27	1.266117757154442e-25
237400_at	-0.674399777327936	10751.0	1.345431032293975e-27	1.266117757154442e-25
242414_at	0.5781760931174089	689.0	1.3451701119646273e-27	1.266117757154442e-25
38149_at	0.8142953238866397	690.5	1.3941788944697722e-27	1.309737646995443e-25
210401_at	0.5478020850202423	691.0	1.4107839228323562e-27	1.3186681287656865e-25
223634_at	0.5697628542510111	691.0	1.410920631601146e-27	1.3186681287656865e-25
204150_at	0.8331419028340079	691.0	1.4107839228323562e-27	1.3186681287656865e-25
204796_at	-0.9767597368421059	10748.5	1.4276772866793721e-27	1.3320521441842094e-25
205530_at	-0.702132085020243	10748.0	1.4448178904883038e-27	1.3434594925586396e-25
1552542_s_at	1.1725886639676117	692.0	1.4448178904883038e-27	1.3434594925586396e-25
207442_at	1.5013602631578955	693.5	1.4971354859603558e-27	1.3897433394716886e-25
204012_s_at	-0.5488524291497967	10745.0	1.5513814024849431e-27	1.437657257302784e-25
219559_at	1.0760112550607284	697.0	1.626542861438021e-27	1.5047585608988798e-25
212698_s_at	-0.7243087854251016	10742.5	1.6455195882793994e-27	1.5197429643441919e-25
225530_at	0.7027710526315794	699.0	1.7056438843413004e-27	1.5726151665490825e-25
223320_s_at	-0.7164421659919027	10740.0	1.7465007971054243e-27	1.6075745973356747e-25
212850_s_at	-0.8424820647773279	10739.0	1.788558284827437e-27	1.6435197348393298e-25
220918_at	1.2309534210526314	702.5	1.853147343309328e-27	1.7000139428764686e-25
243661_at	-0.879609170040486	10737.0	1.8752874041199886e-27	1.7174428613108943e-25
201743_at	1.1295709109311751	706.0	2.0133569305373822e-27	1.8408075280456753e-25
205467_at	0.9765210323886633	707.0	2.0615179132959307e-27	1.8755528685651979e-25
235400_at	2.3666901012145756	707.0	2.0616502496711185e-27	1.8755528685651979e-25
201389_at	0.689239412955466	707.0	2.061451748186875e-27	1.8755528685651979e-25
204569_at	-0.6952007894736845	10732.0	2.1110920953283975e-27	1.907834054745126e-25
220432_s_at	-1.386674514170041	10732.0	2.1110243661495083e-27	1.907834054745126e-25
33304_at	1.1353026315789467	708.0	2.1109566390705957e-27	1.907834054745126e-25
203388_at	0.6088419635627522	708.0	2.1109566390705957e-27	1.907834054745126e-25
213599_at	-0.7227992510121464	10731.0	2.1616402182075684e-27	1.9502917315263827e-25
203427_at	-0.7179963967611336	10730.5	2.187292412763055e-27	1.9701847226988473e-25
204698_at	1.3130451821862357	710.0	2.213317432686013e-27	1.9903475432912458e-25
200871_s_at	0.45054172064777376	710.5	2.2342719737629978e-27	2.0058919567404253e-25
222403_at	-0.5788996963562756	10728.5	2.2932492138418467e-27	2.0554655863410321e-25
225383_at	1.1579915182186227	712.0	2.3204498284810823e-27	2.0697997152214927e-25
224788_at	-0.5753447773279348	10728.0	2.319409442410831e-27	2.0697997152214927e-25
203358_s_at	-0.6136769028340083	10728.0	2.3205984918715592e-27	2.0697997152214927e-25
219995_s_at	-0.8884487854251031	10727.5	2.347293706511963e-27	2.087469785308989e-25
229333_at	-0.6780387651821869	10727.5	2.3480455746959823e-27	2.087469785308989e-25
211382_s_at	-0.7118512955465572	10727.0	2.376042820667606e-27	2.108930863961061e-25
216372_at	0.8007152024291502	714.0	2.4326448729001264e-27	2.1556703148430215e-25
212899_at	-0.5746551214574893	10725.0	2.4909823736519237e-27	2.193287865254169e-25
226671_at	-0.5963385222672075	10725.0	2.491141772881278e-27	2.193287865254169e-25
202908_at	0.6629330769230766	715.0	2.4910620720345735e-27	2.193287865254169e-25
226425_at	-0.7829897368421062	10725.0	2.4910620720345735e-27	2.193287865254169e-25
225527_at	-0.5829845344129545	10723.5	2.5808518913861618e-27	2.268618603883254e-25
228567_at	-0.6942771457489876	10723.0	2.6112667032208068e-27	2.2883626602604223e-25
204604_at	1.2816178744939277	717.0	2.6116841335208108e-27	2.2883626602604223e-25
212884_x_at	0.6779891093117412	719.0	2.7377461032963733e-27	2.3873408006017414e-25
202413_s_at	-0.42619018218623417	10721.0	2.7377461032963733e-27	2.3873408006017414e-25
200840_at	-0.7210164170040496	10721.0	2.7355606104003388e-27	2.3873408006017414e-25
213187_x_at	0.6300016599190279	719.5	2.7659275165563575e-27	2.4080746332439305e-25
213899_at	-0.7525374696356275	10720.0	2.803245259605223e-27	2.4366841743865747e-25
226617_at	-0.6784216801619447	10719.0	2.8696568109051017e-27	2.490452160892642e-25
229551_x_at	-0.8035660931174089	10718.0	2.9388472201714842e-27	2.546457555671567e-25
221841_s_at	-0.7284578744939285	10717.5	2.9706941139528394e-27	2.5699794411451184e-25
232202_at	-0.7951203643724707	10717.0	3.0084437840170386e-27	2.5985254959104512e-25
244417_at	-0.8706103036437245	10715.0	3.1544873390841588e-27	2.720372165054044e-25
227562_at	-0.6860709716599196	10714.0	3.2295577871593423e-27	2.7807255435108194e-25
214971_s_at	2.1275304453441297	727.0	3.3068207304615104e-27	2.842773953427407e-25
202732_at	0.6668514372469625	730.0	3.548987788391942e-27	3.041393531823345e-25
208689_s_at	0.7982800000000001	730.0	3.5458287022686075e-27	3.041393531823345e-25
213365_at	-0.7624726923076928	10709.0	3.633709227944319e-27	3.109124445036865e-25
227288_at	-0.7704353643724691	10708.5	3.676409925845344e-27	3.1407455108686586e-25
240467_at	-1.091348785425101	10708.0	3.720199307973822e-27	3.1731965236110565e-25
205965_at	0.6054575101214565	732.5	3.763907799409712e-27	3.2054775534692523e-25
225593_at	0.5517205263157896	733.5	3.853470305689218e-27	3.2766483509107e-25
205237_at	1.2878147975708503	734.0	3.899598025781106e-27	3.305589489295845e-25
231540_at	-0.5938724696356283	10706.0	3.899474200863905e-27	3.305589489295845e-25
226885_at	-0.6975958704453449	10705.5	3.945646761807001e-27	3.339446388572721e-25
204753_s_at	-1.221319008097165	10705.0	3.992234683049935e-27	3.3736542704135274e-25
208091_s_at	1.223027004048582	738.0	4.2842555513546675e-27	3.6148406214555007e-25
221523_s_at	-0.7780163360323886	10699.5	4.543857221062592e-27	3.822082977870727e-25
212825_at	-0.5323882388663961	10699.5	4.543857221062592e-27	3.822082977870727e-25
223681_s_at	-0.6339874696356276	10698.5	4.651806197687481e-27	3.9068740992098773e-25
203104_at	0.8443002834008109	742.0	4.707102935176323e-27	3.9472523463307585e-25
231406_at	0.8693166396761143	743.0	4.819201570173496e-27	4.016613503799327e-25
211742_s_at	1.7774795141700404	743.0	4.818591687252747e-27	4.016613503799327e-25
204995_at	-1.0102846558704455	10697.0	4.819201570173496e-27	4.016613503799327e-25
202185_at	0.658805951417003	743.0	4.818896619393311e-27	4.016613503799327e-25
36830_at	-0.7388174291497975	10696.0	4.933322615268024e-27	4.0996201800003277e-25
238455_at	-0.8740198178137648	10696.0	4.933790724170491e-27	4.0996201800003277e-25
228214_at	-1.1138911133603244	10695.0	5.050921389669761e-27	4.190578558121308e-25
213227_at	-0.49527303643724707	10694.5	5.110274258903991e-27	4.227260345675487e-25
219551_at	2.025654210526316	745.5	5.1105973269163185e-27	4.227260345675487e-25
219311_at	-0.780391032388664	10694.0	5.171135740357472e-27	4.264432075475788e-25
224437_s_at	-0.5605422267206475	10694.0	5.170808910913643e-27	4.264432075475788e-25
232994_s_at	-0.8020293927125506	10692.0	5.41962665432979e-27	4.462621797070501e-25
204591_at	-1.0488082793522269	10691.0	5.548538849035306e-27	4.561900174000081e-25
243386_at	-1.2231768421052625	10690.0	5.680311619338991e-27	4.656237448086347e-25
219688_at	-0.9075988259109309	10690.0	5.679953181080647e-27	4.656237448086347e-25
224404_s_at	2.7012052226720646	751.0	5.815003461941712e-27	4.759510692839268e-25
200703_at	-0.34707491902834064	10688.0	5.914135175385139e-27	4.833413164636509e-25
205997_at	1.6411852631578956	752.0	5.952861627385397e-27	4.857801633989502e-25
218428_s_at	-0.6230787854251005	10687.5	6.02271630466684e-27	4.907481579100738e-25
218705_s_at	-0.7737021255060732	10687.0	6.094536057732661e-27	4.958612484472221e-25
214181_x_at	0.6475119635627529	754.0	6.239159860726632e-27	5.068737970062832e-25
202611_s_at	-0.5909711740890682	10685.0	6.3869848111322e-27	5.181133450276752e-25
203729_at	0.9451056680161951	755.5	6.461075495291175e-27	5.233471151185852e-25
232060_at	-1.1303995748987843	10684.0	6.538281989810365e-27	5.2803628920662e-25
227749_at	1.1849048178137656	756.0	6.538281989810365e-27	5.2803628920662e-25
218459_at	0.7418496761133602	756.5	6.615361946479408e-27	5.327044141298645e-25
238614_x_at	-0.9467900809716596	10683.5	6.615570136153233e-27	5.327044141298645e-25
215103_at	-1.1268350404858296	10683.0	6.693132233932399e-27	5.381573601327263e-25
226188_at	-1.027416720647775	10682.0	6.847094340452734e-27	5.497281689636611e-25
237202_at	0.6718057085020241	759.0	7.014927250178056e-27	5.623770489787173e-25
216250_s_at	1.1503988663967615	761.0	7.350901284939135e-27	5.859122149093941e-25
228045_at	-0.8399964777327931	10679.0	7.351363135397244e-27	5.859122149093941e-25
218618_s_at	1.2105739271255054	761.0	7.350670370217822e-27	5.859122149093941e-25
227752_at	-1.0767830364372468	10679.0	7.350901284939135e-27	5.859122149093941e-25
206641_at	3.4191685020242897	762.0	7.525531935973784e-27	5.989206093149441e-25
238962_at	-0.8094344331983807	10677.0	7.703549567651252e-27	6.121970532141456e-25
207843_x_at	-0.5370377327935216	10676.5	7.793506382215246e-27	6.184469687193303e-25
217469_at	0.5230691700404853	764.0	7.886236669403254e-27	6.248985360864101e-25
233448_s_at	0.777193502024291	765.0	8.072712049464346e-27	6.387489599196282e-25
224583_at	1.1028023886639673	765.5	8.167454579272144e-27	6.453115305226944e-25
52164_at	0.5508768218623477	766.0	8.264076750181908e-27	6.510639716371698e-25
225189_s_at	-0.8172678744939281	10674.0	8.263817669246355e-27	6.510639716371698e-25
225099_at	-0.6882735627530359	10673.0	8.458612781481484e-27	6.6356333006964e-25
232000_at	-0.9199967611336035	10673.0	8.459142954888689e-27	6.6356333006964e-25
207668_x_at	0.542061336032388	767.0	8.457287488335626e-27	6.6356333006964e-25
218831_s_at	0.6972000607287452	769.5	8.96813376829941e-27	7.0248239796815225e-25
230151_at	-0.5459439271255055	10669.5	9.180245118999257e-27	7.180685291577745e-25
226185_at	-0.743565101214573	10669.0	9.288449176800207e-27	7.254942267736448e-25
231022_at	-0.5968524898785432	10668.0	9.508664927591753e-27	7.395252559261438e-25
208749_x_at	0.5790582186234818	772.0	9.506583432269035e-27	7.395252559261438e-25
203855_at	-0.8122634412955465	10668.0	9.507475447816045e-27	7.395252559261438e-25
203391_at	0.7432074696356299	773.0	9.732534525154721e-27	7.558612573335715e-25
234998_at	-0.7585588056680157	10665.0	1.0197981452368716e-26	7.908860083805099e-25
224628_at	1.248684129554654	776.0	1.0437936289719398e-26	8.073565738369811e-25
208130_s_at	0.7301565182186236	776.0	1.0439892047603944e-26	8.073565738369811e-25
228988_at	-1.119361174089069	10663.5	1.0562147758683088e-26	8.15657385177963e-25
229958_at	-0.9966343117408902	10663.0	1.0686156405537237e-26	8.240699597641022e-25
218807_at	-1.101198178137654	10662.0	1.0938179318039594e-26	8.41184632582188e-25
227693_at	-0.7142461740890678	10662.0	1.0938861888723101e-26	8.41184632582188e-25
218130_at	0.7021483198380558	779.5	1.1328186787105552e-26	8.698997367766798e-25
223657_at	0.5231259514170041	781.0	1.1731611590809936e-26	8.983555514391222e-25
1556194_a_at	-0.8809582995951413	10659.0	1.1730514871926004e-26	8.983555514391222e-25
229173_at	-0.6340856680161941	10658.5	1.1868117363797298e-26	9.062982323471095e-25
201111_at	-0.658387408906882	10658.5	1.186848713965305e-26	9.062982323471095e-25
1557411_s_at	-0.7950417813765185	10658.0	1.2008068121591534e-26	9.156779979749192e-25
226372_at	0.9072607692307688	782.5	1.2148141327893e-26	9.250691185272282e-25
208885_at	1.0770107287449378	783.0	1.2290982606507099e-26	9.346446091944029e-25
206600_s_at	-0.6711149392712557	10656.5	1.2434327505581086e-26	9.442317449550638e-25
211582_x_at	0.7000085829959515	785.0	1.2878389529722867e-26	9.765963211339774e-25
233058_at	-0.7332850202429144	10654.5	1.302852511363179e-26	9.866130340551499e-25
201666_at	0.8995458502024274	786.0	1.3177117069780613e-26	9.95480393517727e-25
209933_s_at	0.7216299392712546	786.0	1.3182035755040407e-26	9.95480393517727e-25
231950_at	-0.993298643724696	10653.5	1.3336095266594566e-26	1.0057255292428386e-24
227125_at	0.9492893117408912	787.0	1.3491939788951554e-26	1.0160768704695953e-24
200090_at	-0.3946956680161957	10652.0	1.3799199701856555e-26	1.0377871302599823e-24
218932_at	-0.49271908906882533	10651.5	1.397082363882122e-26	1.047941999050702e-24
232298_at	-0.832011740890688	10651.5	1.3972559987342696e-26	1.047941999050702e-24
222624_s_at	-0.7144484008097169	10651.0	1.4136215910055255e-26	1.0558710449211352e-24
241418_at	-1.2342207692307694	10651.0	1.4135776807161514e-26	1.0558710449211352e-24
210225_x_at	0.5680389473684206	789.0	1.4135337717434688e-26	1.0558710449211352e-24
200827_at	0.6057382186234825	790.0	1.4467902594455558e-26	1.0791713156232709e-24
206875_s_at	-0.7325270445344128	10648.0	1.5156479377793752e-26	1.1289925204099093e-24
225885_at	-0.70639653846154	10647.5	1.533435367213508e-26	1.1406881456108645e-24
216986_s_at	0.6461855870445339	793.5	1.5696820723384537e-26	1.1660647731671869e-24
204754_at	-1.0936642510121457	10645.0	1.6254742238631854e-26	1.205872499182085e-24
224345_x_at	-0.7171407085020256	10644.5	1.6426548704402983e-26	1.2169668704786357e-24
40446_at	0.6263320242914965	796.0	1.6634646868764487e-26	1.2307162619075756e-24
219347_at	-0.7054912955465582	10643.5	1.6831796521686854e-26	1.2436195605719308e-24
219983_at	-1.2398212145748984	10643.0	1.7029152685779945e-26	1.2544196280708215e-24
229563_s_at	-0.23323724696356152	10642.5	1.7046799883980254e-26	1.2544196280708215e-24
209199_s_at	1.142276761133603	797.0	1.702809817590979e-26	1.2544196280708215e-24
204043_at	0.5340018421052637	798.5	1.763181619983467e-26	1.2957252025886568e-24
238026_at	-0.7753891700404862	10641.0	1.7839573502442142e-26	1.305727819606458e-24
201335_s_at	-0.7171507085020243	10641.0	1.783902159203698e-26	1.305727819606458e-24
212350_at	0.56307987854251	799.0	1.7839573502442142e-26	1.305727819606458e-24
209606_at	1.9045651214574901	800.0	1.825900704751382e-26	1.3293092014950974e-24
226908_at	-1.1421485627530368	10640.0	1.8258442388553712e-26	1.3293092014950974e-24
203473_at	0.5871375303643722	800.0	1.8257877746447164e-26	1.3293092014950974e-24
223213_s_at	-0.9104506680161952	10640.0	1.825900704751382e-26	1.3293092014950974e-24
213566_at	1.1556969230769232	800.5	1.8471804199470278e-26	1.3430131577207946e-24
239644_at	-0.7566827530364373	10639.0	1.8687637588167684e-26	1.356901175475522e-24
213154_s_at	-0.5819541295546546	10638.0	1.91221052530983e-26	1.3866062396726122e-24
227930_at	-0.6143176923076927	10637.5	1.9349057000317637e-26	1.4012048893938632e-24
216060_s_at	-0.8244848380566783	10637.0	1.9575654622361028e-26	1.4157393075100385e-24
204079_at	0.7752062550607288	804.0	2.003429705583524e-26	1.44699496899312e-24
205363_at	-0.9671720647773263	10635.5	2.0267597373560055e-26	1.4619140981522374e-24
223303_at	0.8103836032388676	805.5	2.0744868904992563e-26	1.492494351377258e-24
224486_s_at	-0.6319738866396758	10634.5	2.0746149191526587e-26	1.492494351377258e-24
226045_at	-0.7374331376518226	10634.0	2.0987665970649288e-26	1.5059528066996747e-24
226649_at	-0.9794267408906885	10634.0	2.0988313465114807e-26	1.5059528066996747e-24
235509_at	-0.5924693724696368	10633.0	2.148108035520951e-26	1.5392897358074441e-24
230769_at	-0.6636486639676109	10632.5	2.1731077578033547e-26	1.5551657939515499e-24
1560316_s_at	1.0681217611336038	808.0	2.1985992140453686e-26	1.5652136982803454e-24
214574_x_at	0.6995693927125508	808.0	2.1981926092915513e-26	1.5652136982803454e-24
217225_x_at	0.5112710931174078	808.0	2.1967023459646637e-26	1.5652136982803454e-24
223903_at	0.6697877327935222	808.0	2.1985992140453686e-26	1.5652136982803454e-24
213699_s_at	-0.4260811943319833	10630.5	2.269442133263448e-26	1.61354679630922e-24
1557820_at	-0.7780486842105265	10630.5	2.2762344022275437e-26	1.6162742330102721e-24
239329_at	-0.7964222469635631	10630.0	2.3027829230750573e-26	1.6309897995230352e-24
211724_x_at	-0.47784842105262904	10630.0	2.3029247832314278e-26	1.6309897995230352e-24
243904_at	-0.8152014170040491	10629.5	2.3297101260020202e-26	1.647825370493667e-24
231033_at	-1.1285877125506083	10629.0	2.3558611715603435e-26	1.6641693740964053e-24
227204_at	-0.6297911740890694	10628.5	2.384064063637444e-26	1.6819187442500292e-24
228308_at	0.660000384615385	812.5	2.4403507457961875e-26	1.719409497762971e-24
226272_at	-0.5898731376518214	10627.0	2.4684924088808522e-26	1.732805957716884e-24
228933_at	-0.8879799392712542	10627.0	2.468872137286607e-26	1.732805957716884e-24
207121_s_at	-0.5080768825910926	10627.0	2.467429469150671e-26	1.732805957716884e-24
211934_x_at	0.8477589271255059	813.5	2.4969558205954324e-26	1.7502699934750675e-24
226000_at	-0.5890398380566797	10626.0	2.5262883779766102e-26	1.768563598794765e-24
217855_x_at	0.5886080769230766	815.0	2.5858230059954944e-26	1.807926762823576e-24
239859_x_at	-0.8802160931174088	10624.0	2.6465041127318136e-26	1.84798994078687e-24
222753_s_at	1.1810871255060729	817.0	2.708430191368305e-26	1.8888191417482406e-24
1555812_a_at	1.067034979757084	818.0	2.7711117836620065e-26	1.9300705321238243e-24
224464_s_at	0.349688461538463	821.0	2.9711949639288304e-26	2.0642320983022674e-24
236436_at	0.6475385020242914	821.0	2.971286074739615e-26	2.0642320983022674e-24
221532_s_at	-0.4214156882591098	10618.5	3.003834213113357e-26	2.0841958832737665e-24
202893_at	-0.552206417004049	10618.0	3.040554981665127e-26	2.1043334635764662e-24
202780_at	-0.5005063765182189	10618.0	3.03999583848878e-26	2.1043334635764662e-24
214084_x_at	1.0276245546558709	824.0	3.184809102675563e-26	2.1986040112220504e-24
227944_at	-0.7738591497975706	10616.0	3.1847115630052864e-26	2.1986040112220504e-24
205969_at	-1.476834493927126	10615.0	3.259310123703773e-26	2.2471977429193415e-24
226384_at	1.1516259109311742	826.0	3.3353342876676855e-26	2.2882128447079635e-24
230523_at	-1.054720101214575	10614.0	3.3355384311518007e-26	2.2882128447079635e-24
205484_at	0.7763325708502018	826.0	3.3354363579029226e-26	2.2882128447079635e-24
228944_at	-0.788212813765182	10614.0	3.3355384311518007e-26	2.2882128447079635e-24
201960_s_at	-0.6923224696356272	10613.5	3.373074017142805e-26	2.311062930918332e-24
221036_s_at	0.530622914979757	827.0	3.4135337064588507e-26	2.3300244119929797e-24
227799_at	0.5492220850202427	827.0	3.413116054085068e-26	2.3300244119929797e-24
221435_x_at	0.4582807287449393	827.0	3.4134292887431036e-26	2.3300244119929797e-24
235567_at	-1.3565020242914985	10611.0	3.575097693231234e-26	2.437262673035134e-24
225003_at	0.707257388663967	830.0	3.65819650443484e-26	2.4908081429635726e-24
211966_at	1.4459922874493927	830.5	3.700687225564253e-26	2.5166053987279296e-24
223193_x_at	-0.708202712550607	10609.0	3.740010215737815e-26	2.539671259609617e-24
33494_at	-0.6661093522267203	10609.0	3.743895812062828e-26	2.539671259609617e-24
212259_s_at	0.6870657692307685	831.5	3.7873731092032335e-26	2.5659804801200344e-24
208865_at	-0.3916633198380559	10608.0	3.826091008359356e-26	2.5862407778209425e-24
213592_at	1.091020101214574	832.0	3.831467818993989e-26	2.5862407778209425e-24
201860_s_at	1.6142959514170023	832.0	3.830883030143798e-26	2.5862407778209425e-24
238778_at	-1.0751017813765182	10607.5	3.875716460623302e-26	2.609824301162358e-24
202877_s_at	0.732218137651822	832.5	3.87595305449261e-26	2.609824301162358e-24
203477_at	1.245500344129555	833.5	3.9661021710078046e-26	2.6672402976611527e-24
226863_at	-0.8161767813765177	10606.0	4.012259065655731e-26	2.6852343667827512e-24
202910_s_at	0.9430211740890684	834.0	4.0125038457457846e-26	2.6852343667827512e-24
241342_at	-0.6427171659919031	10606.0	4.0125038457457846e-26	2.6852343667827512e-24
201408_at	-0.5731114170040481	10606.0	4.0116471784513945e-26	2.6852343667827512e-24
229723_at	1.9575080566801626	835.0	4.106050957214762e-26	2.7444784362557102e-24
225711_at	-0.6151301821862347	10604.0	4.2021438169857207e-26	2.7984435224566903e-24
1552532_a_at	-1.6720203846153856	10604.0	4.2021438169857207e-26	2.7984435224566903e-24
216988_s_at	0.5588960121457482	836.0	4.200991302728738e-26	2.7984435224566903e-24
221823_at	-0.6003926720647774	10603.5	4.2503751798009434e-26	2.8271199872946056e-24
231867_at	-0.7448607287449391	10603.0	4.2998102947222306e-26	2.8565264625022838e-24
203209_at	-0.5401073684210527	10602.5	4.349815274861487e-26	2.8862396863234443e-24
218718_at	-0.6849000809716603	10601.0	4.5031777847381596e-26	2.984378731885562e-24
223507_at	-0.382683643724695	10600.0	4.6074968324808506e-26	3.0498170619357206e-24
225706_at	1.7521479149797567	841.0	4.7152150303284253e-26	3.117344398829585e-24
218984_at	-0.6840748582995948	10598.5	4.7700064624507537e-26	3.1497597021074272e-24
210889_s_at	1.3087762955465578	842.0	4.825428917564748e-26	3.1786786273235254e-24
201765_s_at	0.5192104655870455	842.0	4.824548718064981e-26	3.1786786273235254e-24
238512_at	-1.155914493927126	10597.5	4.88134121192545e-26	3.2077804178127883e-24
223282_at	-0.5434763967611334	10597.5	4.880896083637401e-26	3.2077804178127883e-24
203110_at	0.679709453441296	843.0	4.937895631089237e-26	3.2410497434550304e-24
202541_at	-0.46825360323886756	10596.0	5.0528066526925436e-26	3.312496447673439e-24
226673_at	0.5876501619433192	844.5	5.111174630077349e-26	3.3467481784368746e-24
223340_at	-0.6288782388663963	10595.0	5.170367920035408e-26	3.377417754216678e-24
203279_at	0.7827907894736832	845.0	5.170053911101997e-26	3.377417754216678e-24
208998_at	1.2807665789473681	846.0	5.290800595265455e-26	3.451963276206906e-24
40420_at	0.547817753036437	846.5	5.352055524214231e-26	3.483720436020899e-24
221530_s_at	1.0898432793522268	846.5	5.352217953831834e-26	3.483720436020899e-24
52285_f_at	-1.006646437246964	10593.0	5.414506200018897e-26	3.520072847634164e-24
218310_at	-0.5285823886639687	10591.5	5.60418464370786e-26	3.634742531372802e-24
212552_at	0.4693544331983803	848.5	5.604014705572435e-26	3.634742531372802e-24
226766_at	-0.6904872874493932	10591.0	5.669034916620654e-26	3.672446493675761e-24
207777_s_at	1.302359473684212	850.0	5.80132685349949e-26	3.75369876585899e-24
217983_s_at	0.8357356072874502	851.0	5.935059743179078e-26	3.835690206363075e-24
209448_at	-0.5998681983805678	10588.5	6.00406784497564e-26	3.871371400360816e-24
215633_x_at	0.6941070647773273	851.5	6.004431545507036e-26	3.871371400360816e-24
223427_s_at	-1.4659541700404866	10588.0	6.074422904801046e-26	3.911885421908094e-24
202008_s_at	1.1322114372469638	853.5	6.287382127107407e-26	4.04426609175997e-24
226017_at	0.8774621255060726	854.0	6.360449207714768e-26	4.081661507415551e-24
203552_at	-0.5849326923076923	10586.0	6.360256769209064e-26	4.081661507415551e-24
226421_at	-0.6717459311740894	10585.0	6.508330087402684e-26	4.171664097640584e-24
236826_at	-0.7230620040485833	10583.0	6.814185675219025e-26	4.362594868765811e-24
225780_at	-0.5298558097165991	10582.5	6.892485198070449e-26	4.407562902976629e-24
225981_at	0.8763064372469636	858.5	7.052834606551586e-26	4.504833319079532e-24
227036_at	-0.5339041902834012	10581.0	7.133851831375593e-26	4.5409418376203294e-24
217192_s_at	0.8921082388663972	859.0	7.134282649320281e-26	4.5409418376203294e-24
242317_at	-0.8606133198380554	10581.0	7.134067237211832e-26	4.5409418376203294e-24
210757_x_at	0.8663236032388646	860.5	7.384039608476002e-26	4.6944461115514586e-24
219932_at	-1.8265723279352226	10579.0	7.469953934142482e-26	4.738047927485385e-24
209513_s_at	-0.6587876315789467	10579.0	7.468827185241223e-26	4.738047927485385e-24
206363_at	-1.048974878542511	10578.5	7.555263409471599e-26	4.786605178596288e-24
226150_at	1.59185512145749	862.0	7.642921476973144e-26	4.836536247147068e-24
203762_s_at	-0.4701978137651821	10577.5	7.72995575883042e-26	4.885957585133563e-24
235353_at	0.6929486437246957	863.0	7.82080115994767e-26	4.93767094018636e-24
227997_at	-0.9360894736842109	10576.0	8.002300950373631e-26	5.040619867070026e-24
236167_at	0.8286334615384616	864.0	8.002059822439432e-26	5.040619867070026e-24
214028_x_at	-0.389599939271255	10575.5	8.093878684626626e-26	5.092437480805073e-24
214855_s_at	-0.6797606477732785	10574.0	8.377413493264871e-26	5.264771066025941e-24
242794_at	-0.7609782388663966	10573.0	8.572227549906609e-26	5.3810165475447055e-24
228084_at	-0.7633358906882588	10572.0	8.769420008303262e-26	5.4868946418405926e-24
213933_at	-1.590025101214576	10572.0	8.771003048868181e-26	5.4868946418405926e-24
242662_at	-1.0598059514170046	10572.0	8.771003048868181e-26	5.4868946418405926e-24
1555753_x_at	0.7497149190283405	868.5	8.871830359753353e-26	5.543626570508738e-24
220576_at	-0.8694075910931165	10570.0	9.181808837156874e-26	5.724234870827276e-24
223598_at	-0.4738001214574883	10570.0	9.181808837156874e-26	5.724234870827276e-24
206176_at	1.2080018421052632	871.0	9.394871166837044e-26	5.8437381233994926e-24
204730_at	-0.8127364574898781	10569.0	9.394871166837044e-26	5.8437381233994926e-24
230029_x_at	-0.6990124696356279	10567.5	9.72295552547136e-26	6.040938560853939e-24
209474_s_at	1.27093991902834	873.0	9.835214500198113e-26	6.103749747994686e-24
226350_at	-0.8290029352226727	10566.5	9.948160695474417e-26	6.159860543885207e-24
207838_x_at	0.7494951214574899	873.5	9.947563503731825e-26	6.159860543885207e-24
215425_at	-0.9711774898785421	10566.0	1.0062996354663416e-25	6.223917711439166e-24
221844_x_at	0.7407993724696347	874.5	1.0175176058107561e-25	6.286189276576621e-24
239138_at	-0.6453767408906881	10565.0	1.0296005798998101e-25	6.346495119055482e-24
204510_at	-0.7233595546558709	10565.0	1.0296005798998101e-25	6.346495119055482e-24
201460_at	0.5882224898785413	875.5	1.0414195564462773e-25	6.412118721700475e-24
212121_at	0.5302729149797569	876.0	1.0534045818403965e-25	6.478615918124149e-24
225133_at	-0.6527320647773269	10563.5	1.0653027155756617e-25	6.5157343063341935e-24
200845_s_at	-0.46674062753036516	10563.5	1.064919535760544e-25	6.5157343063341935e-24
219622_at	0.5390502024291504	876.5	1.0653985312963454e-25	6.5157343063341935e-24
202088_at	-0.6176243319838068	10563.5	1.064919535760544e-25	6.5157343063341935e-24
200701_at	0.5467396761133578	876.5	1.064951462336099e-25	6.5157343063341935e-24
211581_x_at	0.7854297368421053	877.0	1.0777216438071266e-25	6.576387374459223e-24
203797_at	-0.5205342307692309	10563.0	1.077043492576239e-25	6.576387374459223e-24
218805_at	0.6501555060728741	878.0	1.1026280176790292e-25	6.714188441101037e-24
220214_at	1.3640003643724707	878.0	1.1027601682869195e-25	6.714188441101037e-24
225525_at	-0.48084234817813787	10561.0	1.1279358596320292e-25	6.854468079048887e-24
203761_at	1.006567044534414	879.0	1.1283075027240966e-25	6.854468079048887e-24
235247_at	-0.9244931376518224	10560.0	1.1543721802735926e-25	6.989721862598757e-24
227569_at	-0.4429278744939271	10560.0	1.1544067383496437e-25	6.989721862598757e-24
1565535_x_at	1.129799170040486	880.0	1.1544067383496437e-25	6.989721862598757e-24
225521_at	-0.6284083805668015	10559.0	1.1809981752056598e-25	7.135565985126628e-24
223319_at	-0.5634412955465589	10559.0	1.1811042005559395e-25	7.135565985126628e-24
236297_at	-0.8668877327935229	10558.0	1.2083050411395084e-25	7.291840852572032e-24
222594_s_at	0.678853805668016	883.0	1.236348447034398e-25	7.444642218238515e-24
210479_s_at	-1.304178056680163	10557.0	1.2363114814396386e-25	7.444642218238515e-24
219541_at	0.7911304453441295	884.0	1.2648855185819398e-25	7.591395798953629e-24
225972_at	-0.6848069230769225	10556.0	1.2648855185819398e-25	7.591395798953629e-24
205504_at	0.8898172672064772	884.0	1.2647721117534472e-25	7.591395798953629e-24
202655_at	0.6369741295546572	884.5	1.2789583335322389e-25	7.667439351521399e-24
213805_at	-0.9562080971659928	10555.0	1.2941139606669555e-25	7.741321750488599e-24
221059_s_at	0.9701151417004059	885.0	1.2940752996128078e-25	7.741321750488599e-24
209366_x_at	-0.47823471659918937	10554.0	1.3238930442920843e-25	7.86851491663067e-24
201858_s_at	1.6099492307692298	886.0	1.3238930442920843e-25	7.86851491663067e-24
1552487_a_at	-0.8008267004048593	10554.0	1.3238535096906608e-25	7.86851491663067e-24
200864_s_at	-0.5295916599190278	10554.0	1.323972116908991e-25	7.86851491663067e-24
228427_at	0.9861054048582991	886.0	1.3240116549245936e-25	7.86851491663067e-24
225188_at	-0.9843528340080967	10554.0	1.323972116908991e-25	7.86851491663067e-24
210627_s_at	0.7778317408906883	886.5	1.3390962542808623e-25	7.949520923214565e-24
205119_s_at	1.290358684210526	887.0	1.354634218048206e-25	8.033039682406254e-24
210839_s_at	1.299003238866396	888.0	1.3859172170780072e-25	8.209645053492963e-24
224999_at	-0.5961155465587034	10549.5	1.467160934130845e-25	8.6814961118619e-24
218299_at	0.7387479959514174	891.0	1.4841265641536002e-25	8.772391340010604e-24
201279_s_at	0.9393497975708502	892.0	1.5182360893081178e-25	8.964315138544421e-24
225959_s_at	-0.49702145748987814	10547.5	1.535649683658236e-25	9.057351289537654e-24
1555349_a_at	1.066862226720648	893.0	1.5533999635888346e-25	9.152170582890036e-24
211646_at	0.4868211336032391	894.0	1.5891342548331406e-25	9.352628135952849e-24
209496_at	0.9724042105263155	895.5	1.6444154675625324e-25	9.667571579460372e-24
219459_at	-0.5127400607287456	10544.0	1.6631638404159403e-25	9.767291404376105e-24
225470_at	-0.5395735222672062	10543.5	1.6823241360344182e-25	9.869213748678306e-24
1555516_at	-0.9577685020242921	10543.0	1.7016525613845258e-25	9.971902871779095e-24
205498_at	-0.8374189878542513	10541.0	1.780874280925418e-25	1.0424978726937606e-23
225049_at	-0.5734529554655872	10540.5	1.8011104966162235e-25	1.053216218208471e-23
1554343_a_at	0.7117510526315796	900.0	1.82206144451495e-25	1.0609287484436092e-23
227840_at	-0.8073900809716612	10540.0	1.8219532483026645e-25	1.0609287484436092e-23
204687_at	0.7387446761133605	900.0	1.8220073456348395e-25	1.0609287484436092e-23
221565_s_at	0.5352883603238867	900.0	1.8219532483026645e-25	1.0609287484436092e-23
202902_s_at	1.1790806882591092	901.5	1.8850869537668015e-25	1.0964588212468073e-23
201236_s_at	1.2847317004048584	902.0	1.9063833634949618e-25	1.1056134086642642e-23
229975_at	-0.9808792712550609	10538.0	1.90672273669149e-25	1.1056134086642642e-23
1552496_a_at	-1.165170344129555	10538.0	1.906892445121904e-25	1.1056134086642642e-23
204069_at	-0.7848747975708497	10537.0	1.9507352532361235e-25	1.1298352751131892e-23
218432_at	-0.6519300607287466	10535.5	2.0181699033734966e-25	1.167655444094666e-23
226381_at	-0.44490914979757257	10534.5	2.064486270260901e-25	1.1931901355868369e-23
236192_at	-0.6234044331983792	10534.0	2.088594623483729e-25	1.203307808629851e-23
1563881_at	-1.0203716801619431	10534.0	2.088594623483729e-25	1.203307808629851e-23
203787_at	-0.5656465991902824	10534.0	2.088594623483729e-25	1.203307808629851e-23
226247_at	-0.7072049797570852	10533.5	2.112106046364128e-25	1.2155726114206179e-23
1556402_at	0.9304077935222677	907.0	2.1367020316592723e-25	1.2284351585801336e-23
231930_at	-1.5586260931174083	10532.5	2.160942016218498e-25	1.2410662262263274e-23
226281_at	-1.1682708097165988	10532.0	2.1858426279167887e-25	1.2540497972859434e-23
214705_at	-0.9886537449392714	10531.0	2.236036849916057e-25	1.281502251249061e-23
215346_at	0.5658661336032385	910.0	2.287440773864941e-25	1.3041660322785022e-23
1554597_at	-0.45745702429149837	10530.0	2.287102605748842e-25	1.3041660322785022e-23
209421_at	-0.8154762348178144	10530.0	2.2873055008373896e-25	1.3041660322785022e-23
211981_at	1.4865305668016182	910.0	2.2873055008373896e-25	1.3041660322785022e-23
244663_at	-0.9435122469635635	10530.0	2.2875084132694717e-25	1.3041660322785022e-23
219634_at	0.9712128947368415	910.5	2.3135117728905844e-25	1.3176172519040906e-23
205442_at	-0.9390421052631583	10529.0	2.339946389607673e-25	1.331285836126946e-23
229657_at	-0.7850800404858296	10528.5	2.3667502460903204e-25	1.345135859719213e-23
203763_at	-0.7287760121457483	10527.5	2.4211310249845234e-25	1.373188161732664e-23
204416_x_at	0.8572672469635627	912.5	2.4210595081605447e-25	1.373188161732664e-23
223535_at	-0.9036345748987857	10527.0	2.448711618917588e-25	1.3845632036335782e-23
201494_at	0.5695844129554661	913.0	2.447193400677194e-25	1.3845632036335782e-23
202062_s_at	1.2098560323886645	913.0	2.448783937656461e-25	1.3845632036335782e-23
238121_at	-0.7999127530364367	10526.5	2.476749813542072e-25	1.3960442892310597e-23
217724_at	-0.3404639473684199	10526.5	2.472876812467115e-25	1.3960442892310597e-23
211048_s_at	0.9742426315789476	913.5	2.476749813542072e-25	1.3960442892310597e-23
209473_at	0.8462103441295561	914.0	2.504958212125063e-25	1.409038994320348e-23
213320_at	-0.6700167206477738	10526.0	2.504958212125063e-25	1.409038994320348e-23
204961_s_at	0.8112817004048587	915.5	2.591813713561136e-25	1.4563968631958387e-23
202330_s_at	-0.7396142105263159	10523.5	2.6513165443522493e-25	1.488303203926686e-23
211655_at	1.5674154048582984	917.5	2.7120929026394145e-25	1.5208582507877947e-23
221602_s_at	0.8176393117408907	918.5	2.7743313801374025e-25	1.5541656578792263e-23
233480_at	-0.7194420040485827	10521.0	2.805979308586518e-25	1.5687725793081972e-23
235436_at	-0.6735636639676112	10521.0	2.8061446411768028e-25	1.5687725793081972e-23
206467_x_at	0.6201294331983807	919.5	2.8380685553586003e-25	1.5849989608195248e-23
235542_at	-0.7375826113360322	10520.0	2.870267829544312e-25	1.5982256422161865e-23
233516_s_at	-1.3900223886639678	10520.0	2.870521409522259e-25	1.5982256422161865e-23
228551_at	1.3762957287449389	920.0	2.870436880464896e-25	1.5982256422161865e-23
224639_at	-0.5809125708502041	10519.0	2.936102149629585e-25	1.6315605860149324e-23
203970_s_at	-0.70825931174089	10519.0	2.9363614387538972e-25	1.6315605860149324e-23
210466_s_at	-0.35303238866396747	10518.5	2.964426353043416e-25	1.6454823436817135e-23
201782_s_at	0.43672263157894786	922.0	3.003609295253806e-25	1.6588114971515338e-23
213459_at	-0.9157591700404852	10518.0	3.0035209200690273e-25	1.6588114971515338e-23
202803_s_at	1.0699100607287448	922.0	3.003432547389279e-25	1.6588114971515338e-23
213253_at	-0.6165791295546557	10518.0	3.003609295253806e-25	1.6588114971515338e-23
206049_at	0.9519031983805659	922.0	3.0032558095447165e-25	1.6588114971515338e-23
210142_x_at	0.535207894736839	922.5	3.037490554348234e-25	1.6758304345004005e-23
208906_at	0.424059230769231	923.0	3.072292698563124e-25	1.691667107825474e-23
226231_at	-0.6267712145748989	10517.0	3.072383060028707e-25	1.691667107825474e-23
208763_s_at	0.9882551821862364	923.5	3.1069416963597646e-25	1.70897421779145e-23
213506_at	-0.8338429554655864	10515.0	3.214929682431777e-25	1.7665957827834916e-23
224621_at	-0.3504122672064778	10513.5	3.3245844763371746e-25	1.825016628953163e-23
208269_s_at	0.8246961133603232	927.0	3.3638297441818706e-25	1.842859631895228e-23
211429_s_at	1.1526870647773277	927.0	3.3637309744885e-25	1.842859631895228e-23
220403_s_at	-0.9548358097165988	10512.5	3.4021352066736697e-25	1.8619794036524812e-23
228759_at	0.6846412955465588	928.0	3.4409738711209834e-25	1.8794729910443532e-23
207890_s_at	0.6081064372469633	928.0	3.4408728781931673e-25	1.8794729910443532e-23
200901_s_at	0.4255565182186256	929.0	3.5188382278586037e-25	1.9200846318180552e-23
226186_at	-0.7274887651821871	10510.0	3.6004542464744933e-25	1.9626603781255523e-23
35974_at	1.278604210526316	933.0	3.853110815568337e-25	2.0962687004034333e-23
203435_s_at	1.177891214574899	933.0	3.8532236742669422e-25	2.0962687004034333e-23
230660_at	-0.779637004048582	10505.5	3.9860664477200434e-25	2.1642955564550738e-23
1553787_at	-0.7462571862348186	10505.5	3.986183128212637e-25	2.1642955564550738e-23
1555961_a_at	-0.3039812753036468	10505.0	4.02349016518146e-25	2.182384174417622e-23
222629_at	-0.8301481174089078	10504.0	4.1236874204918972e-25	2.2345154580316597e-23
243887_at	-0.5713379757085022	10503.5	4.170558593778392e-25	2.2576761496518174e-23
230083_at	-0.7518111133603238	10503.0	4.217217655937811e-25	2.276639455376603e-23
202350_s_at	-0.6655758299595149	10503.0	4.218080966248741e-25	2.276639455376603e-23
220059_at	1.5725130971659924	937.0	4.218080966248741e-25	2.276639455376603e-23
235405_at	-1.2380664979757077	10502.5	4.265890405087437e-25	2.300173154814158e-23
230748_at	-0.9071452834008094	10501.0	4.41308002812902e-25	2.3748538438775016e-23
203581_at	-0.5231328542510125	10501.0	4.4129510926580195e-25	2.3748538438775016e-23
1553271_at	-0.6716298380566803	10500.0	4.513903031646594e-25	2.4267222050666425e-23
209377_s_at	-0.4356279959514193	10499.0	4.611754368549166e-25	2.4747076167240772e-23
238662_at	-0.5909330364372476	10499.0	4.616468944846587e-25	2.4747076167240772e-23
212975_at	0.7812927935222671	941.0	4.61673848936179e-25	2.4747076167240772e-23
221527_s_at	-0.5582424291497983	10498.5	4.6690234153715195e-25	2.5002826173892048e-23
220087_at	-0.7119848380566807	10498.0	4.722446237328553e-25	2.521481914315807e-23
203917_at	-0.6547228340080977	10498.0	4.7180384760027565e-25	2.521481914315807e-23
214321_at	-0.8268642510121458	10498.0	4.722308434776817e-25	2.521481914315807e-23
227273_at	-0.5219497570850198	10497.0	4.830128998692143e-25	2.573950321671471e-23
221601_s_at	1.065749534412956	943.0	4.8299881122385855e-25	2.573950321671471e-23
227624_at	-0.49137366396761006	10496.5	4.884665554037118e-25	2.600477986046538e-23
207147_at	-0.9031791295546565	10495.5	4.996304064780003e-25	2.657324170640532e-23
201375_s_at	-0.3137023684210529	10494.0	5.161972977647445e-25	2.7427684407470755e-23
1569069_s_at	-0.4788078137651821	10494.0	5.167841298574072e-25	2.743220611645994e-23
217865_at	0.5600710728744946	947.0	5.286044325238132e-25	2.803244165687632e-23
209672_s_at	-0.653088198380567	10492.0	5.4069256296876065e-25	2.8645703372400185e-23
227049_at	-0.627717226720649	10491.0	5.530223487444001e-25	2.924226007504843e-23
235203_at	-0.7611191700404865	10491.0	5.530223487444001e-25	2.924226007504843e-23
212367_at	-0.471446477732794	10489.0	5.784733163324679e-25	3.0502205552061013e-23
236986_at	0.6896074493927129	951.0	5.785069520391729e-25	3.0502205552061013e-23
204005_s_at	-0.7538151417004038	10489.0	5.785237705987612e-25	3.0502205552061013e-23
232645_at	0.8342598380566804	952.0	5.916908141315481e-25	3.11363765761717e-23
229394_s_at	-0.4106755465587053	10488.0	5.916220401583042e-25	3.11363765761717e-23
213533_at	-0.8922266801619427	10487.5	5.983765639163654e-25	3.139845410588269e-23
228038_at	-0.9599161133603236	10487.5	5.983939493064428e-25	3.139845410588269e-23
201050_at	0.9166001821862348	952.5	5.983939493064428e-25	3.139845410588269e-23
217231_s_at	0.8734818218623488	953.0	6.051898998181882e-25	3.172459997369074e-23
228289_at	-0.5794441700404862	10486.5	6.120445391848618e-25	3.202252170328452e-23
230925_at	1.0237613157894732	953.5	6.120445391848618e-25	3.202252170328452e-23
1569040_s_at	3.0836434210526305	954.0	6.189760989424715e-25	3.235422390982756e-23
235291_s_at	0.963727975708502	957.0	6.622293283877485e-25	3.45490348564887e-23
242887_at	-0.6068613967611327	10483.0	6.622293283877485e-25	3.45490348564887e-23
228389_at	-0.8507589676113367	10482.0	6.772826764749239e-25	3.5300696221417025e-23
224650_at	-0.5552967611336026	10481.5	6.841523418807321e-25	3.562478980221812e-23
209747_at	0.8195036234817819	958.5	6.849459263225756e-25	3.563217747068203e-23
205067_at	1.392151113360324	959.0	6.926147999610713e-25	3.596269153644024e-23
208982_at	1.3161470647773292	959.0	6.925545959347375e-25	3.596269153644024e-23
226265_at	-0.540549716599191	10480.5	7.00470211606661e-25	3.633606149866621e-23
221882_s_at	0.7480422267206475	960.0	7.084959630266002e-25	3.668278104022667e-23
226688_at	-0.6712589473684218	10480.0	7.084549235026897e-25	3.668278104022667e-23
219412_at	-0.469583076923076	10479.5	7.163223383938952e-25	3.7052908090526224e-23
215118_s_at	1.5914731983805668	961.0	7.245909418167297e-25	3.7409829786430305e-23
242172_at	-0.9886422672064779	10479.0	7.245699643280792e-25	3.7409829786430305e-23
226074_at	0.679361113360323	962.0	7.41091022464628e-25	3.818958685509287e-23
222435_s_at	0.8391449595141687	962.0	7.409623541021065e-25	3.818958685509287e-23
205902_at	1.1377015182186234	964.0	7.751488458859056e-25	3.9869485558618895e-23
232209_x_at	0.5630547570850197	964.0	7.750143763522355e-25	3.9869485558618895e-23
218747_s_at	0.797041275303644	965.5	8.0165361434988315e-25	4.1193995643402124e-23
226666_at	-0.9471308502024289	10474.0	8.107568301381526e-25	4.162265698385304e-23
204633_s_at	-0.6647302834008091	10472.5	8.385401792982812e-25	4.296830768803517e-23
202709_at	0.8133931781376518	967.5	8.383465120744573e-25	4.296830768803517e-23
242733_at	-0.8583549797570837	10472.0	8.479603577450782e-25	4.3410330112090026e-23
204118_at	1.1354721255060731	969.0	8.672665637082249e-25	4.435715563213021e-23
212956_at	0.9597243927125518	969.5	8.769558341787573e-25	4.4771546951015647e-23
38269_at	0.5640214372469625	969.5	8.770064341021995e-25	4.4771546951015647e-23
201819_at	0.4727324493927121	970.0	8.869825871296419e-25	4.523859417100109e-23
203659_s_at	-0.4247999190283407	10469.0	9.071164402290535e-25	4.6179321573113126e-23
229164_s_at	0.4766402631578943	971.0	9.071164402290535e-25	4.6179321573113126e-23
200717_x_at	-0.1631688663967612	10467.5	9.113781272661704e-25	4.631003634598315e-23
33323_r_at	-0.3357974089068829	10468.5	9.111587555300237e-25	4.631003634598315e-23
204256_at	-0.8291959919028349	10468.0	9.277030116997533e-25	4.6966318456001134e-23
205159_at	1.2125920850202423	972.0	9.275426137985382e-25	4.6966318456001134e-23
228115_at	-1.3990405263157886	10468.0	9.277297472790347e-25	4.6966318456001134e-23
222978_at	0.3456831781376515	972.0	9.273020670004087e-25	4.6966318456001134e-23
211597_s_at	-0.4332253036437237	10467.5	9.34930858246972e-25	4.72870903558309e-23
227544_at	0.44518366396761166	972.5	9.380881183215152e-25	4.731819517125649e-23
220060_s_at	-0.6661593724696351	10467.5	9.380881183215152e-25	4.731819517125649e-23
205865_at	0.6450739068825913	972.5	9.38142177698071e-25	4.731819517125649e-23
227610_at	0.7185110526315786	973.0	9.486977232320192e-25	4.772265945379861e-23
218728_s_at	-0.44279520242914927	10467.0	9.48670394715256e-25	4.772265945379861e-23
229739_s_at	0.754573704453442	973.0	9.487797133292929e-25	4.772265945379861e-23
225944_at	-0.5549841093117402	10466.0	9.702469176423365e-25	4.8537333323477135e-23
228716_at	-0.737668967611337	10466.0	9.703027951085598e-25	4.8537333323477135e-23
212554_at	-0.7010515991902837	10466.0	9.702189800707843e-25	4.8537333323477135e-23
209880_s_at	0.6310715991902835	974.0	9.70274855988264e-25	4.8537333323477135e-23
203823_at	0.7224414372469647	974.0	9.702189800707843e-25	4.8537333323477135e-23
241815_at	-0.7029465182186225	10466.0	9.70274855988264e-25	4.8537333323477135e-23
229168_at	0.5942969028340075	974.5	9.81188540404344e-25	4.8992222325668965e-23
201859_at	1.2128984412955468	974.5	9.810190717735748e-25	4.8992222325668965e-23
205034_at	-0.8996352024291498	10465.0	9.922809623823746e-25	4.9457177012792686e-23
218311_at	-0.649241619433198	10465.0	9.923095232379254e-25	4.9457177012792686e-23
204998_s_at	0.9875713562753026	976.0	1.0147522686238608e-24	5.0529672392540615e-23
215678_at	0.43137706477732785	977.0	1.0377575157516873e-24	5.162820034005779e-23
214459_x_at	0.6503661538461554	977.5	1.0466204416696404e-24	5.2021793316625075e-23
203252_at	0.778865668016195	978.5	1.0732376337311197e-24	5.329633753337781e-23
239770_at	-0.8460387246963554	10461.0	1.0853293658833354e-24	5.379907804140649e-23
225799_at	0.6778229554655884	979.0	1.0853293658833354e-24	5.379907804140649e-23
207415_at	-0.7452509514170043	10460.0	1.1099510800566605e-24	5.491997764895738e-23
1560397_s_at	0.6843797773279352	980.0	1.1099510800566605e-24	5.491997764895738e-23
230986_at	-0.7287717004048577	10459.5	1.1223880701029271e-24	5.548514261562165e-23
218137_s_at	-0.41024443319838255	10458.0	1.160466919668598e-24	5.731574420314416e-23
229876_at	-0.5461048178137657	10457.5	1.1738687278303916e-24	5.79253363665403e-23
36030_at	0.6231102631578942	983.0	1.1870832047683775e-24	5.841923872251219e-23
228831_s_at	0.6868275708502019	983.0	1.1870832047683775e-24	5.841923872251219e-23
225162_at	-0.44917125506072786	10457.0	1.186878901897929e-24	5.841923872251219e-23
211939_x_at	-0.3220405668016184	10456.5	1.1916963793791175e-24	5.859352476848314e-23
230893_at	-0.7359800404858294	10456.5	1.2004106181136677e-24	5.896895826178327e-23
226525_at	1.1027310728744943	984.5	1.2275117780798699e-24	6.024614584067943e-23
233130_at	-0.6134531174089064	10455.0	1.2414667137972988e-24	6.08764058985357e-23
212328_at	-0.938916052631579	10454.0	1.269558703389689e-24	6.219813808945453e-23
201315_x_at	0.7000481781376511	986.5	1.282847393348183e-24	6.27929106815684e-23
208607_s_at	1.6509866194331977	987.0	1.2982803355970719e-24	6.343474293902582e-23
202273_at	0.7888448178137661	987.0	1.2982059760205666e-24	6.343474293902582e-23
227678_at	-0.6107895141700403	10452.5	1.3127688543267444e-24	6.408539027706674e-23
201190_s_at	-0.43486518218623615	10451.0	1.3571637878318086e-24	6.619351480794303e-23
219920_s_at	0.4924962955465588	989.5	1.3728137432906445e-24	6.677810624058363e-23
204401_at	0.6641592510121459	989.5	1.372774469514029e-24	6.677810624058363e-23
225652_at	-0.4386808097165993	10450.5	1.372695925204562e-24	6.677810624058363e-23
204259_at	1.7601949392712548	991.0	1.4196662572108124e-24	6.893844685385466e-23
213552_at	-0.7792201821862355	10449.0	1.4197474377218172e-24	6.893844685385466e-23
209493_at	-0.7208782995951406	10448.5	1.4356604583226322e-24	6.964927733699194e-23
219970_at	-0.660706032388664	10448.0	1.4517501707150849e-24	7.030910322016602e-23
50965_at	0.5386143117408899	992.0	1.4518331510849096e-24	7.030910322016602e-23
235848_x_at	-0.9747928137651822	10447.5	1.4681024107160962e-24	7.103407018221465e-23
243491_at	-0.7151142712550609	10447.0	1.4845946886385788e-24	7.17051365735992e-23
203136_at	0.7537218825910905	993.0	1.4840858541744028e-24	7.17051365735992e-23
202130_at	-0.4965852226720653	10446.0	1.5169618433438838e-24	7.320378533523993e-23
205093_at	0.5211869433198375	994.5	1.5351808045726445e-24	7.395243214978796e-23
242294_at	-0.5455240688259106	10445.5	1.5351808045726445e-24	7.395243214978796e-23
203988_s_at	1.042153562753036	995.0	1.5522864945452789e-24	7.445697760177223e-23
227447_at	-0.4155381578947379	10445.0	1.5523308017127748e-24	7.445697760177223e-23
210138_at	-0.9625215384615391	10445.0	1.55241941969864e-24	7.445697760177223e-23
201216_at	0.4778588663967618	995.0	1.551887784794626e-24	7.445697760177223e-23
217549_at	0.8020958299595131	995.0	1.5524637305170616e-24	7.445697760177223e-23
229121_at	0.4820810121457484	995.5	1.5698049891260401e-24	7.522268867700811e-23
201146_at	-0.7263195748987847	10443.5	1.603463631492009e-24	7.671937020897389e-23
202468_s_at	-0.5762240890688268	10443.5	1.6051568833023804e-24	7.671937020897389e-23
202177_at	1.0455273076923088	996.5	1.6052484594250777e-24	7.671937020897389e-23
213193_x_at	1.1549973279352228	998.0	1.6599999652683646e-24	7.926681056860073e-23
1560754_at	0.750872935222672	998.5	1.67857869729822e-24	8.008402292738236e-23
211061_s_at	0.6698604251012146	999.0	1.6973150483644924e-24	8.077339741312509e-23
213160_at	1.0298811336032392	999.0	1.6974601486544256e-24	8.077339741312509e-23
219495_s_at	-0.6009651821862336	10441.0	1.697363413801704e-24	8.077339741312509e-23
205326_at	0.7289349595141701	1000.0	1.7356587422839224e-24	8.237599108886584e-23
235072_s_at	-0.6569773279352216	10440.0	1.735559871875008e-24	8.237599108886584e-23
44654_at	0.45199016194331953	1000.0	1.7354115764223156e-24	8.237599108886584e-23
210184_at	0.6144040688259116	1001.0	1.774910904776776e-24	8.409294083073675e-23
218740_s_at	0.5477303036437249	1001.0	1.7745572060113802e-24	8.409294083073675e-23
231124_x_at	1.3062132591093123	1001.5	1.794763292838782e-24	8.495989873243324e-23
242323_at	-0.5580672672064786	10438.0	1.8145774222210757e-24	8.58235471971776e-23
229546_at	-1.139073380566801	10437.0	1.8558083002151576e-24	8.754643556019304e-23
240261_at	-0.5206464979757071	10437.0	1.8558083002151576e-24	8.754643556019304e-23
203914_x_at	-1.0961540485829975	10437.0	1.8556499302853328e-24	8.754643556019304e-23
213134_x_at	-0.4612379352226714	10436.0	1.896402483064936e-24	8.936829471788536e-23
228167_at	2.095532267206478	1004.0	1.8976971224044794e-24	8.936829471788536e-23
225342_at	-0.6419810728744952	10435.0	1.940467242475568e-24	9.130382657689473e-23
226440_at	0.6547545141700404	1005.5	1.9620417485833593e-24	9.22395809146992e-23
218189_s_at	0.5518512145748975	1006.0	1.98374116895284e-24	9.317959485609667e-23
201316_at	-0.43789975708502205	10433.5	2.0061911823377743e-24	9.415322136851314e-23
217251_x_at	0.5694722267206478	1007.0	2.028835193073726e-24	9.481172175148374e-23
217843_s_at	-0.5009713765182191	10433.0	2.0286047365389028e-24	9.481172175148374e-23
235625_at	-0.8291379352226729	10433.0	2.0287775765787918e-24	9.481172175148374e-23
207237_at	0.7505987651821862	1007.0	2.028892811142862e-24	9.481172175148374e-23
223259_at	0.3796833400809714	1007.0	2.0286047365389028e-24	9.481172175148374e-23
204220_at	0.9448787246963564	1008.5	2.0977018077153375e-24	9.785993714747105e-23
222690_s_at	0.5505624291497977	1008.5	2.0976422729959137e-24	9.785993714747105e-23
227577_at	-0.4465503846153851	10430.5	2.1449348772259057e-24	9.997810265330468e-23
220723_s_at	-0.9839080566801623	10429.0	2.217389531243064e-24	1.0319986005496352e-22
238452_at	0.9486327327935218	1011.0	2.2178296399557776e-24	1.0319986005496352e-22
229750_at	0.7144339068825909	1011.5	2.242520760387148e-24	1.0426005320932595e-22
230741_at	-0.996622773279352	10428.0	2.2677412435194573e-24	1.0525360992311233e-22
208639_x_at	0.5953494939271256	1012.0	2.266392029376699e-24	1.0525360992311233e-22
226651_at	-0.6131993927125512	10427.0	2.3188310196001086e-24	1.0744244575986097e-22
207324_s_at	-2.737315465587045	10427.0	2.3188310196001086e-24	1.0744244575986097e-22
215399_s_at	0.5171226720647777	1013.5	2.3444366043315683e-24	1.0853689360019348e-22
207098_s_at	-0.5063872064777328	10426.0	2.3709264625419868e-24	1.0957768752280907e-22
202842_s_at	1.2742884008097182	1014.0	2.3705908136511873e-24	1.0957768752280907e-22
209263_x_at	0.526857995951417	1014.5	2.397305497381683e-24	1.1051659196403332e-22
200662_s_at	-0.367279676113359	10425.5	2.396626918351261e-24	1.1051659196403332e-22
205546_s_at	0.5322387651821856	1014.5	2.3971019042686414e-24	1.1051659196403332e-22
209924_at	1.5627999999999993	1015.0	2.424181104176725e-24	1.1147990324392136e-22
213092_x_at	-0.7958799595141697	10425.0	2.4243183348335162e-24	1.1147990324392136e-22
224873_s_at	-0.9260094736842097	10425.0	2.4243183348335162e-24	1.1147990324392136e-22
229972_at	0.47741716599190376	1015.5	2.451147038720116e-24	1.126188775983381e-22
224615_x_at	0.7592427935222688	1017.0	2.534414043580713e-24	1.1634684116941686e-22
212960_at	0.8480819028340072	1018.0	2.591378170830518e-24	1.188620817870458e-22
200749_at	-0.4773891093117406	10421.5	2.620111859952692e-24	1.200793092564237e-22
201087_at	0.6723544129554648	1019.0	2.6493857500544148e-24	1.2131923440889876e-22
200755_s_at	0.7787202226720655	1020.0	2.7087559500461867e-24	1.238479499158978e-22
224458_at	-0.7094760121457497	10420.0	2.7091385111918384e-24	1.238479499158978e-22
1553400_a_at	-0.5033626113360326	10419.0	2.769991231002771e-24	1.2652403555144235e-22
243011_at	0.5190927327935215	1022.0	2.832357540144111e-24	1.2926473164221977e-22
201131_s_at	-0.42226850202429134	10417.0	2.892032488049237e-24	1.3187812867730778e-22
238520_at	-0.6441741700404853	10417.0	2.895787688930694e-24	1.3193932657690476e-22
228095_at	-0.5287851417004052	10415.5	2.993833682909585e-24	1.3629296970281565e-22
214228_x_at	0.5966065182186231	1025.0	3.0274115336868794e-24	1.375924568614548e-22
212593_s_at	-0.5967680769230768	10415.0	3.026643689458616e-24	1.375924568614548e-22
220169_at	0.850652753036437	1026.0	3.0953414228273558e-24	1.4056295040953958e-22
229705_at	-0.8402755465587042	10413.0	3.1643352731367358e-24	1.435767892603743e-22
203077_s_at	-0.5295783400809713	10412.5	3.199896814134644e-24	1.4483384454442444e-22
229027_at	-0.7595206882591095	10412.5	3.1999869082700453e-24	1.4483384454442444e-22
219673_at	-0.622498076923077	10412.5	3.1999869082700453e-24	1.4483384454442444e-22
1555270_a_at	0.789616943319837	1028.0	3.2356719676921992e-24	1.4608618070484805e-22
203053_at	-0.395178643724698	10412.0	3.2350344622910623e-24	1.4608618070484805e-22
239525_at	-0.6739104655870447	10412.0	3.2356719676921992e-24	1.4608618070484805e-22
1553672_at	-0.6229530566801618	10410.5	3.34510934402325e-24	1.5090251929411814e-22
1557432_at	-0.7985609919028347	10410.0	3.3823970609122864e-24	1.52333244897347e-22
202626_s_at	1.1478967408906886	1030.0	3.382111680746843e-24	1.52333244897347e-22
202087_s_at	0.610676781376517	1030.5	3.419519477846882e-24	1.535209487609658e-22
226395_at	-0.5783877732793519	10409.5	3.420000285155123e-24	1.535209487609658e-22
220724_at	-1.1037824291497982	10409.5	3.419807954430568e-24	1.535209487609658e-22
225479_at	-0.3868917206477729	10409.5	3.419327173125884e-24	1.535209487609658e-22
212873_at	0.8085815182186238	1032.0	3.5358093036464244e-24	1.5845932268595759e-22
226385_s_at	-0.34793997975708635	10408.0	3.5345178348630526e-24	1.5845932268595759e-22
226963_at	-0.4261395141700408	10407.5	3.5748002179835495e-24	1.599580005058298e-22
236834_at	-0.6247875506072873	10407.5	3.575101538511642e-24	1.599580005058298e-22
227168_at	0.7658860526315792	1033.0	3.615029347773065e-24	1.6134835068529987e-22
237465_at	-0.9518070445344131	10407.0	3.614927804683143e-24	1.6134835068529987e-22
39402_at	1.3748845748987861	1033.0	3.615029347773065e-24	1.6134835068529987e-22
212688_at	-0.507277914979757	10406.5	3.654988195020425e-24	1.6299875983910418e-22
213973_at	0.7997253441295546	1034.0	3.695799628916332e-24	1.6455036214250851e-22
235283_at	-0.43792406882591095	10406.0	3.69559209532668e-24	1.6455036214250851e-22
223922_x_at	0.7529136234817795	1034.5	3.736852576155267e-24	1.6624281090422232e-22
203828_s_at	0.8395542712550617	1035.0	3.778463246116604e-24	1.679572991718905e-22
212719_at	-0.8780802429149803	10404.5	3.820532828427075e-24	1.6968938456072326e-22
210320_s_at	-0.5126594534412954	10404.0	3.8631747104311595e-24	1.7144405624417505e-22
226818_at	1.0349956680161956	1037.0	3.949545435097296e-24	1.7486114000403503e-22
201622_at	0.39359712550607373	1037.0	3.9494346829146414e-24	1.7486114000403503e-22
235337_at	-0.8249465991902838	10403.0	3.9497669484221905e-24	1.7486114000403503e-22
223796_at	-0.8893514372469644	10402.0	4.0377153700791334e-24	1.7861010344585486e-22
233762_at	0.3587630769230765	1040.0	4.2206551564701404e-24	1.8655159311237263e-22
215223_s_at	1.031056882591093	1041.0	4.31518000450463e-24	1.9011479995672093e-22
205726_at	-0.4832166194331986	10399.0	4.314696822560235e-24	1.9011479995672093e-22
220351_at	-0.6286857287449399	10399.0	4.31518000450463e-24	1.9011479995672093e-22
223562_at	0.5885765182186233	1041.0	4.315059204141134e-24	1.9011479995672093e-22
209628_at	-0.6854440283400809	10397.0	4.510312557814783e-24	1.9855180281684643e-22
213637_at	-0.7182672469635625	10396.0	4.6113890340886044e-24	2.0267499633343605e-22
204809_at	-0.5285510323886635	10396.0	4.611131180984814e-24	2.0267499633343605e-22
213399_x_at	0.6449819230769229	1044.5	4.659247486963054e-24	2.0461394084313656e-22
219515_at	-0.5541485425101218	10395.0	4.714049775603871e-24	2.0685447149369314e-22
226269_at	-0.9023536032388666	10394.0	4.819647126523896e-24	2.1098604332352394e-22
221606_s_at	-0.8219489878542507	10394.0	4.8197817670065184e-24	2.1098604332352394e-22
241925_x_at	-0.8892161740890696	10394.0	4.819377856407063e-24	2.1098604332352394e-22
215380_s_at	-0.40751914979757053	10393.0	4.926348612754477e-24	2.1547848832188083e-22
235666_at	0.8852049190283404	1048.0	5.037217261519133e-24	2.199759215443759e-22
209348_s_at	-0.9148752834008089	10392.0	5.035530363837157e-24	2.199759215443759e-22
1552365_at	-1.4605440688259108	10391.5	5.09329037021652e-24	2.220698971224786e-22
227193_at	-0.44615402834008133	10391.5	5.0928639906554074e-24	2.220698971224786e-22
1558836_at	0.7522068421052621	1049.0	5.149550603524215e-24	2.2417785844649053e-22
219849_at	0.5050479149797571	1049.0	5.149837955350565e-24	2.2417785844649053e-22
212012_at	1.0983414979757082	1049.5	5.205990700774861e-24	2.2644195828549365e-22
239999_at	-1.298429230769231	10390.0	5.2649520397079764e-24	2.2864277424228243e-22
235661_at	0.9962905263157893	1050.0	5.2649520397079764e-24	2.2864277424228243e-22
212689_s_at	-0.5984728137651807	10389.5	5.3227932445494625e-24	2.309712068616999e-22
201326_at	-0.5349761538461539	10389.0	5.382014010019253e-24	2.3319035318787777e-22
1563509_at	0.6886006072874498	1051.0	5.382464119306845e-24	2.3319035318787777e-22
235359_at	0.669370141700405	1052.0	5.5025735028218254e-24	2.380167771097969e-22
223663_at	0.5343656275303639	1052.0	5.502266859920202e-24	2.380167771097969e-22
217585_at	-0.8968731376518218	10387.0	5.625337022131791e-24	2.429425763705021e-22
227492_at	-0.6551460526315775	10387.0	5.625180344477106e-24	2.429425763705021e-22
221853_s_at	0.5990824898785423	1054.0	5.7501723478462725e-24	2.4795597741792477e-22
231564_at	0.5043980971659918	1054.0	5.7504925352707566e-24	2.4795597741792477e-22
232116_at	-0.6749129352226717	10385.5	5.813129706802405e-24	2.504593118356355e-22
204563_at	1.5701017408906885	1055.0	5.878896370246325e-24	2.528943029450966e-22
225508_at	-0.4449858502024284	10385.0	5.878569172638721e-24	2.528943029450966e-22
222606_at	-0.44739611336032326	10384.0	6.009470631689162e-24	2.579025171017307e-22
225912_at	1.1442060526315796	1056.0	6.00930346749358e-24	2.579025171017307e-22
204394_at	0.3332773481781377	1056.0	6.009136307767758e-24	2.579025171017307e-22
201371_s_at	-0.3894410931174086	10382.5	6.20857882401697e-24	2.6623846839461005e-22
235085_at	-0.5995514574898788	10382.0	6.28069428011673e-24	2.6890913059152873e-22
204042_at	-0.6567214170040492	10382.0	6.280519720139432e-24	2.6890913059152873e-22
233587_s_at	-0.7534883198380573	10381.5	6.350284954753651e-24	2.7147105388913143e-22
227433_at	-0.575545910931174	10381.5	6.350461416080459e-24	2.7147105388913143e-22
223049_at	0.31634263157894793	1059.0	6.419569083254742e-24	2.742108903335571e-22
200693_at	-0.3130622874493927	10380.0	6.5481964238105775e-24	2.7948683799519385e-22
214235_at	-1.1373529352226708	10380.0	6.56403655195441e-24	2.799443825882273e-22
205286_at	-0.6832145344129561	10379.5	6.635630335952686e-24	2.8277715402822535e-22
207153_s_at	-0.5768935222672056	10379.0	6.710046212135472e-24	2.855033281311338e-22
213422_s_at	0.7212239271255054	1061.0	6.709673706931134e-24	2.855033281311338e-22
224660_at	-0.315164514170041	10378.0	6.854896038564649e-24	2.9095508477985763e-22
202524_s_at	0.6479890688259111	1062.0	6.859081717350078e-24	2.9095508477985763e-22
239042_at	-0.6974777732793518	10378.0	6.859462355395271e-24	2.9095508477985763e-22
204058_at	-0.8484761740890701	10378.0	6.859462355395271e-24	2.9095508477985763e-22
208872_s_at	0.5089444331983799	1063.0	7.010422999154325e-24	2.9712781199904087e-22
234650_at	-1.2078229554655868	10376.0	7.168051627137233e-24	3.03346817127183e-22
225574_at	-0.43288690283400655	10376.0	7.168250347111485e-24	3.03346817127183e-22
210915_x_at	1.289165668016194	1064.5	7.247373435441517e-24	3.0622961784581185e-22
205355_at	-0.5456623076923073	10375.5	7.247574311705177e-24	3.0622961784581185e-22
224436_s_at	-0.7965106275303642	10375.0	7.32797063884324e-24	3.093874862384202e-22
38671_at	0.714979372469636	1066.0	7.490592356873008e-24	3.1553118748684255e-22
218913_s_at	0.4604175910931172	1066.0	7.490799841937295e-24	3.1553118748684255e-22
212327_at	-0.8544351417004048	10374.0	7.490592356873008e-24	3.1553118748684255e-22
236660_at	-0.4306372672064773	10373.0	7.65678780163707e-24	3.2227472906428546e-22
222011_s_at	-1.0446107287449395	10372.0	7.827934465054647e-24	3.287191373862234e-22
239143_x_at	-0.6057041093117403	10372.0	7.827717826627493e-24	3.287191373862234e-22
203936_s_at	1.3483544534412948	1068.0	7.827501193962464e-24	3.287191373862234e-22
1557113_at	-0.508967449392713	10371.0	8.0010978507065e-24	3.3573294319829464e-22
208812_x_at	0.6214254453441299	1069.5	8.074120567543658e-24	3.385372254834736e-22
217196_s_at	-0.7647472874493921	10370.0	8.178959257053906e-24	3.4217421228080286e-22
221551_x_at	0.868001902834008	1070.0	8.179637776881744e-24	3.4217421228080286e-22
212377_s_at	-0.40210273279352293	10370.0	8.177602379672497e-24	3.4217421228080286e-22
223058_at	0.8630894736842105	1070.5	8.269581416678021e-24	3.456722966031122e-22
238762_at	-0.7416150607287442	10369.0	8.361428973700552e-24	3.4845561378028523e-22
242289_at	-0.6988023279352227	10369.0	8.361660087420837e-24	3.4845561378028523e-22
211181_x_at	0.4087429554655868	1071.0	8.361197866119037e-24	3.4845561378028523e-22
204639_at	0.7905842914979759	1071.0	8.361428973700552e-24	3.4845561378028523e-22
219764_at	-0.9525531781376495	10368.5	8.453352188344298e-24	3.5175023079446787e-22
206714_at	1.4474519230769225	1071.5	8.453585793578981e-24	3.5175023079446787e-22
211548_s_at	-1.2197372874493926	10368.0	8.546748522670731e-24	3.5535625511560626e-22
223769_x_at	0.4578607894736839	1072.5	8.641166718825879e-24	3.590089592338943e-22
214709_s_at	-0.5308759514170038	10367.0	8.733240613950322e-24	3.625587931417873e-22
229347_at	-0.5074375303643723	10366.5	8.833600879557909e-24	3.664469864110991e-22
244654_at	0.8480595748987856	1074.0	8.931403376190652e-24	3.7022325973709166e-22
209576_at	-0.5878448380566796	10365.5	9.029032085561558e-24	3.7398661308945317e-22
209217_s_at	0.44820659919028394	1075.0	9.129229106618832e-24	3.778505688148256e-22
232136_s_at	-0.908496336032389	10364.0	9.332423261989402e-24	3.8596841289657377e-22
201112_s_at	-0.4678212955465604	10363.0	9.53536218174906e-24	3.9363137507162145e-22
235320_at	-0.6723406275303638	10363.0	9.539306300318215e-24	3.9363137507162145e-22
201042_at	1.0521786639676112	1077.0	9.539306300318215e-24	3.9363137507162145e-22
212750_at	0.780270141700405	1078.0	9.751267989242755e-24	4.0207434186413847e-22
225268_at	-0.527362004048582	10361.5	9.855867965938157e-24	4.060810708648596e-22
235401_s_at	1.4853049999999999	1079.5	1.0077291968731888e-23	4.1457933663688183e-22
226733_at	-0.8396580161943321	10360.5	1.0077291968731888e-23	4.1457933663688183e-22
211661_x_at	0.6588644331983806	1081.0	1.0414394530637127e-23	4.281255796711165e-22
216143_at	0.46490364372469717	1081.5	1.0528356030073123e-23	4.3217245177733635e-22
238480_at	-0.5587769230769233	10358.5	1.0528645738772967e-23	4.3217245177733635e-22
209183_s_at	0.8768336234817813	1082.0	1.0645602485104205e-23	4.366453982543679e-22
212255_s_at	-0.6101654655870448	10357.0	1.0880995023378262e-23	4.456562719266027e-22
1569410_at	-2.778547813765183	10357.0	1.088159347091019e-23	4.456562719266027e-22
218502_s_at	-0.7514726315789471	10356.5	1.1000919510240356e-23	4.495454490595197e-22
207023_x_at	-1.4865053846153824	10356.5	1.0996988347863318e-23	4.495454490595197e-22
228050_at	-0.7098863765182193	10356.5	1.1001221963267258e-23	4.495454490595197e-22
1294_at	0.49696463562752946	1084.5	1.1244400144088437e-23	4.5913934120839085e-22
203724_s_at	-0.7146320242914976	10355.0	1.1369227486734314e-23	4.628536953367079e-22
209235_at	0.5740544331983806	1085.0	1.1368290401978137e-23	4.628536953367079e-22
224206_x_at	-0.3769604655870449	10355.0	1.1369227486734314e-23	4.628536953367079e-22
219413_at	0.45796291497975705	1085.0	1.136860275531768e-23	4.628536953367079e-22
222977_at	0.4488229554655856	1085.5	1.149132249206088e-23	4.671799975618453e-22
225364_at	0.5570122267206497	1085.5	1.1492585216656276e-23	4.671799975618453e-22
213086_s_at	-0.4219413967611345	10354.0	1.1614078583036596e-23	4.717026978406369e-22
225701_at	0.8808830566801618	1086.0	1.162109801538798e-23	4.717026978406369e-22
1556589_at	0.5127169635627533	1087.0	1.1878493307607465e-23	4.817927459891975e-22
201202_at	-0.3833132793522278	10352.0	1.2137202904847735e-23	4.913411572127429e-22
203075_at	-0.49307625506073016	10352.0	1.2140867003098593e-23	4.913411572127429e-22
236313_at	-0.7881412753036443	10352.0	1.2140867003098593e-23	4.913411572127429e-22
203547_at	0.6481841497975704	1089.5	1.2545569724391054e-23	5.0734395316648e-22
222273_at	-0.6585856072874501	10349.5	1.2824288046811282e-23	5.1823203914220765e-22
218462_at	-0.43946439271255144	10349.0	1.2959720975772826e-23	5.220198360192741e-22
208451_s_at	1.2987056477732803	1091.0	1.2965760170355268e-23	5.220198360192741e-22
230091_at	-0.803937024291498	10349.0	1.2965760170355268e-23	5.220198360192741e-22
208658_at	0.6633868421052638	1091.0	1.2965049536571975e-23	5.220198360192741e-22
1552639_at	0.679737550607288	1091.0	1.2965760170355268e-23	5.220198360192741e-22
213287_s_at	-1.3307758502024267	10348.5	1.3097289049635457e-23	5.269273574604994e-22
232007_at	-0.5107175708502032	10348.5	1.3107700135833814e-23	5.269584595049366e-22
219528_s_at	-0.6421664170040486	10348.0	1.325117890172763e-23	5.316123239046219e-22
230053_at	-0.7078173684210523	10348.0	1.3252630955317783e-23	5.316123239046219e-22
211395_x_at	0.9683807692307687	1092.0	1.3252630955317783e-23	5.316123239046219e-22
225369_at	0.5410258704453437	1093.0	1.3545044206549877e-23	5.421636679186134e-22
1558292_s_at	-0.8019852226720641	10347.0	1.3545415096055343e-23	5.421636679186134e-22
226325_at	-0.8292097975708499	10347.0	1.3545415096055343e-23	5.421636679186134e-22
228155_at	-0.6975576720647769	10346.5	1.3689514902325142e-23	5.4729506795766105e-22
212647_at	0.557138441295546	1093.5	1.3693637914331603e-23	5.4729506795766105e-22
226215_s_at	-0.4477858704453439	10346.0	1.3842330313277226e-23	5.528337544765758e-22
204007_at	1.453791781376518	1094.5	1.39972173787476e-23	5.586115767759306e-22
217369_at	1.3571675303643715	1095.0	1.41514968096522e-23	5.631245182443479e-22
203599_s_at	-0.402372085020243	10345.0	1.4151109657078865e-23	5.631245182443479e-22
231449_at	-0.531473886639676	10345.0	1.41514968096522e-23	5.631245182443479e-22
230192_at	-0.6224930971659912	10345.0	1.415033538245617e-23	5.631245182443479e-22
227717_at	-0.7332767004048577	10344.0	1.4463938397879192e-23	5.751387868393053e-22
222146_s_at	0.8359079352226733	1096.5	1.4621711816312057e-23	5.805997161796022e-22
222125_s_at	0.39969834008097216	1096.5	1.462251137044924e-23	5.805997161796022e-22
220783_at	-0.6167590688259112	10342.0	1.5109459249731242e-23	5.994990453403887e-22
235007_at	-0.8529458502024285	10339.0	1.6133360208294684e-23	6.3921415948787385e-22
231817_at	-0.6328440890688256	10339.0	1.6133800458953194e-23	6.3921415948787385e-22
208757_at	0.6492192712550615	1101.5	1.6310047518035777e-23	6.443469488263798e-22
225432_s_at	-0.4960587449392717	10338.5	1.6310047518035777e-23	6.443469488263798e-22
202353_s_at	-0.49863238866396653	10338.5	1.6309602552520002e-23	6.443469488263798e-22
203015_s_at	-0.5661718016194337	10338.5	1.6310492495211883e-23	6.443469488263798e-22
1563088_a_at	-0.8803353441295547	10338.0	1.6490000218426842e-23	6.50968059164251e-22
224405_at	1.9302113360323885	1103.0	1.6854445448221713e-23	6.648750395970578e-22
201944_at	0.4528989473684195	1103.5	1.70329140920997e-23	6.714308420948458e-22
219115_s_at	-0.884066032388664	10336.0	1.722592603392806e-23	6.7855007630044425e-22
201239_s_at	0.825125141700406	1104.5	1.7407816466396064e-23	6.852212853133225e-22
231118_at	-1.0861071255060724	10335.0	1.7606472200613988e-23	6.925423507687553e-22
219494_at	-0.8229314979757083	10334.0	1.7993871359060924e-23	7.072716869566183e-22
209275_s_at	0.5214409919028338	1107.0	1.8391712316114878e-23	7.223899934508484e-22
204956_at	-0.659123056680162	10332.5	1.8592368782275093e-23	7.292236464640536e-22
225330_at	-0.5873520040485811	10332.5	1.8590851044165313e-23	7.292236464640536e-22
228766_at	-1.6161992105263154	10332.0	1.8797238563066636e-23	7.3673047916535365e-22
234279_at	-0.6022093319838069	10331.0	1.9210050034153692e-23	7.523706917029751e-22
201302_at	-0.4042537449392736	10330.5	1.9417961955576423e-23	7.599692698075455e-22
226038_at	-0.7911020040485832	10330.0	1.963450609551096e-23	7.668184300886244e-22
213427_at	-0.4610602429149804	10330.0	1.96323713394016e-23	7.668184300886244e-22
228401_at	-0.54030572874494	10330.0	1.9635039819370354e-23	7.668184300886244e-22
237038_at	-1.0530369635627537	10329.0	2.0067701445859325e-23	7.831560146697778e-22
1555575_a_at	0.6141033198380583	1112.5	2.0725448572460802e-23	8.082481460052029e-22
200965_s_at	-0.592261599190282	10327.0	2.0937657223812068e-23	8.159418451261047e-22
1554930_a_at	0.991367004048584	1113.0	2.0960975377183388e-23	8.1626875266916085e-22
221449_s_at	0.5052388663967609	1113.5	2.1184195694420828e-23	8.234259504350565e-22
219793_at	-0.9353408502024285	10326.5	2.118994626908321e-23	8.234259504350565e-22
217825_s_at	0.8180724898785421	1113.5	2.118937114416494e-23	8.234259504350565e-22
214879_x_at	0.6598550404858301	1114.0	2.141848751402728e-23	8.312382573521242e-22
227692_at	-0.6714994736842108	10326.0	2.1421393774287024e-23	8.312382573521242e-22
231270_at	-0.7105188461538461	10325.5	2.165534440937477e-23	8.397205358741599e-22
208087_s_at	0.8753151417004039	1115.0	2.1894200300906556e-23	8.483808656641148e-22
213733_at	0.7967158299595134	1115.5	2.2133263294609576e-23	8.564304109219947e-22
224617_at	-0.38383267206477534	10324.5	2.2118262700268627e-23	8.564304109219947e-22
226349_at	0.4825721659919022	1116.0	2.2374304300206337e-23	8.651450407452485e-22
226776_at	-0.5116485829959503	10323.5	2.2621010354671292e-23	8.74066248156645e-22
202660_at	-0.8050876518218617	10323.0	2.286731051007212e-23	8.823360636119924e-22
201954_at	0.6870135425101225	1117.0	2.2864212082411013e-23	8.823360636119924e-22
239451_at	0.8599761133603234	1118.5	2.362673634027175e-23	9.10995634276698e-22
227060_at	0.46620771255060767	1119.0	2.388517090066623e-23	9.184194397209562e-22
228557_at	-0.6391204453441297	10321.0	2.3886464440479194e-23	9.184194397209562e-22
221080_s_at	0.9210485627530378	1119.0	2.388581766216446e-23	9.184194397209562e-22
230951_at	-0.7754511943319837	10321.0	2.388581766216446e-23	9.184194397209562e-22
202193_at	-0.5325054251012133	10320.5	2.4144443296095706e-23	9.27686182160248e-22
243856_at	-0.8671172874493918	10320.0	2.4411127172993308e-23	9.359595919939756e-22
227309_at	-1.1455512550607292	10320.0	2.440980578843929e-23	9.359595919939756e-22
1562290_at	-1.5207555263157895	10320.0	2.4411127172993308e-23	9.359595919939756e-22
212739_s_at	0.6593998582995955	1120.5	2.4676720040586586e-23	9.434962714818682e-22
213680_at	-0.2642164372469651	10318.5	2.4671818180814161e-23	9.434962714818682e-22
210633_x_at	-1.2830876923076922	10319.5	2.4657362422483525e-23	9.434962714818682e-22
208335_s_at	1.026936275303644	1120.5	2.4675384564100187e-23	9.434962714818682e-22
234973_at	0.6649759919028337	1121.0	2.4948548809510205e-23	9.525571970390854e-22
204635_at	-0.7263344736842114	10319.0	2.494787385451343e-23	9.525571970390854e-22
210992_x_at	0.8201014574898782	1122.0	2.5496993646945354e-23	9.728179536962577e-22
200093_s_at	-0.32996473684210414	10317.5	2.574711867203986e-23	9.816762297027751e-22
242009_at	-0.7229600202429141	10316.5	2.6339272873303222e-23	1.0035538288138352e-21
209861_s_at	-0.32103370445344126	10316.0	2.662275297646653e-23	1.0136483419138632e-21
217746_s_at	-0.3006982591093106	10315.0	2.719293386957555e-23	1.0346372020313453e-21
209064_x_at	-0.4015804048583007	10314.0	2.780972426564449e-23	1.0573690363171854e-21
202985_s_at	-0.4807715384615392	10313.5	2.811418343315875e-23	1.0667772082864587e-21
219703_at	-0.4702457489878551	10313.5	2.8115701090823723e-23	1.0667772082864587e-21
222230_s_at	-0.39120526315789483	10313.5	2.809976960761383e-23	1.0667772082864587e-21
227541_at	-0.49807633603238877	10312.5	2.873071146765517e-23	1.0886012817006557e-21
225032_at	0.9546365991902821	1127.5	2.872838621034548e-23	1.0886012817006557e-21
225611_at	-0.4580400809716618	10312.0	2.9045152004594685e-23	1.0974731761238524e-21
226452_at	1.30233133603239	1128.0	2.9045152004594685e-23	1.0974731761238524e-21
223072_s_at	0.5274098987854252	1128.0	2.9044368585504245e-23	1.0974731761238524e-21
226374_at	-0.707840708502026	10312.0	2.9038101963074816e-23	1.0974731761238524e-21
203342_at	0.41519886639676074	1128.5	2.936379135779677e-23	1.1087467489554823e-21
201667_at	-0.4497515384615376	10311.0	2.96131439085647e-23	1.1173903679784508e-21
208697_s_at	-0.3242633603238865	10311.0	2.963391137257153e-23	1.117402830548516e-21
209748_at	-0.5146485627530364	10310.5	3.0007444230853345e-23	1.1283748372227694e-21
202918_s_at	-0.4509212348178142	10310.5	2.999935667300172e-23	1.1283748372227694e-21
233656_s_at	-0.4639986437246959	10310.5	3.000501774373511e-23	1.1283748372227694e-21
212585_at	-0.4582190080971653	10310.5	3.000501774373511e-23	1.1283748372227694e-21
222881_at	-0.7734934008097163	10310.0	3.033571608895119e-23	1.1399348983940938e-21
206584_at	1.1051127530364369	1131.5	3.133779589948451e-23	1.176781587090876e-21
209149_s_at	0.5194375910931175	1132.0	3.1679620868514916e-23	1.1888011468675725e-21
218436_at	0.4738026113360325	1132.5	3.2025999390135307e-23	1.2009749771300739e-21
228538_at	-0.6542858704453449	10306.5	3.27291638302818e-23	1.2256623509730531e-21
218979_at	-0.5295985020242915	10306.5	3.27282831394645e-23	1.2256623509730531e-21
217956_s_at	-0.43768560728745065	10306.0	3.3079781438976185e-23	1.236518356204962e-21
233280_at	-1.1400002429149794	10306.0	3.308690178560328e-23	1.236518356204962e-21
200644_at	0.8807072064777328	1134.0	3.30851215610254e-23	1.236518356204962e-21
222794_x_at	-0.5069319635627547	10305.5	3.344491224620356e-23	1.2490441100144669e-21
224758_at	-0.6105413157894741	10305.0	3.38076675877361e-23	1.2608691851019586e-21
202887_s_at	0.8664743927125489	1135.0	3.380675846138771e-23	1.2608691851019586e-21
212886_at	1.0801974696356273	1135.5	3.417983190244502e-23	1.2738802380819232e-21
241044_x_at	-1.1449922672064776	10304.0	3.4552336194454433e-23	1.2851353615182286e-21
209569_x_at	-0.9518540485829945	10304.0	3.454769270430887e-23	1.2851353615182286e-21
202133_at	-0.6223869838056668	10304.0	3.4543049813204363e-23	1.2851353615182286e-21
217691_x_at	0.5941154251012142	1137.5	3.569317752112068e-23	1.3257995272971718e-21
235065_at	-0.9848925101214574	10302.5	3.569413633619455e-23	1.3257995272971718e-21
204305_at	-0.43316216599190227	10302.0	3.6082976721883816e-23	1.339332486265443e-21
231913_s_at	-0.6635301012145742	10300.5	3.727383864438466e-23	1.3807229863697366e-21
226867_at	-0.5383464574898777	10300.5	3.7272838259707715e-23	1.3807229863697366e-21
204054_at	-0.4801806275303644	10300.5	3.7271837900802373e-23	1.3807229863697366e-21
200838_at	0.5250908906882596	1140.0	3.764939281075422e-23	1.3911201122159395e-21
211796_s_at	1.2751779757085018	1140.0	3.767971326191751e-23	1.3911201122159395e-21
232922_s_at	0.7705417004048583	1140.0	3.7681735458469254e-23	1.3911201122159395e-21
227545_at	-0.5493269838056687	10300.0	3.7681735458469254e-23	1.3911201122159395e-21
1555382_at	-0.52279967611336	10300.0	3.767465822625606e-23	1.3911201122159395e-21
226251_at	-0.5525446356275303	10299.5	3.8090985154910656e-23	1.4033858580490162e-21
203382_s_at	1.0057277935222668	1140.5	3.8088941435711755e-23	1.4033858580490162e-21
223847_s_at	0.5156241295546566	1140.5	3.8090985154910656e-23	1.4033858580490162e-21
1565752_at	0.6642951214574895	1141.0	3.850670096212867e-23	1.4158398622087323e-21
202856_s_at	1.3150108704453443	1141.0	3.850670096212867e-23	1.4158398622087323e-21
211994_at	-0.6833338461538467	10299.0	3.849430910821693e-23	1.4158398622087323e-21
219990_at	-0.9108774696356283	10298.5	3.8922732988546877e-23	1.4301750175731186e-21
203907_s_at	0.4329590688259106	1142.5	3.977352619178659e-23	1.4604550332679193e-21
202850_at	-0.4989134412955476	10296.5	4.063619582650968e-23	1.4911302059157161e-21
201785_at	0.9963595748987846	1144.0	4.108380646393806e-23	1.505655252786155e-21
207030_s_at	-0.926151396761135	10296.0	4.108710813272873e-23	1.505655252786155e-21
224472_x_at	0.4240852631578953	1144.5	4.1531847645017885e-23	1.5199969211718564e-21
223694_at	-0.8657331376518229	10295.5	4.153407224930505e-23	1.5199969211718564e-21
1554004_a_at	-0.8187037651821871	10295.0	4.1988098394177426e-23	1.5335332529737146e-21
204197_s_at	0.6456584412955468	1145.0	4.1988098394177426e-23	1.5335332529737146e-21
223712_at	-0.7157922672064769	10295.0	4.1986974164350105e-23	1.5335332529737146e-21
222824_at	-0.5513456275303641	10294.5	4.244362876255243e-23	1.5491357827720656e-21
227769_at	-1.166748421052632	10294.0	4.2907496903633425e-23	1.5618957344914499e-21
215465_at	-1.4923216396761134	10294.0	4.2906348555520204e-23	1.5618957344914499e-21
221597_s_at	0.45391939271255133	1146.0	4.2906348555520204e-23	1.5618957344914499e-21
234982_at	-0.507456680161944	10294.0	4.2904051947785476e-23	1.5618957344914499e-21
222830_at	-0.4943144736842111	10293.5	4.3336938222934863e-23	1.57460155258532e-21
203144_s_at	0.6376303036437241	1146.5	4.3370580458030577e-23	1.57460155258532e-21
237885_at	-1.196521558704454	10293.5	4.337174098204832e-23	1.57460155258532e-21
213372_at	-0.8155438056680158	10293.5	4.3370580458030577e-23	1.57460155258532e-21
221578_at	0.4559107085020244	1147.0	4.3840958199342335e-23	1.5896530321519958e-21
1557487_at	-0.8349029352226722	10293.0	4.3844476863012516e-23	1.5896530321519958e-21
221801_x_at	-0.7643228947368428	10292.0	4.4804107217143295e-23	1.6212207558552678e-21
221488_s_at	0.4678286842105255	1148.0	4.478733704260485e-23	1.6212207558552678e-21
203760_s_at	0.8449807692307685	1148.0	4.4802909147700624e-23	1.6212207558552678e-21
1554462_a_at	1.0900936437246962	1149.0	4.578208026470675e-23	1.6555127238576993e-21
45749_at	0.5135481578947374	1149.5	4.627463459729038e-23	1.6722178761446473e-21
208101_s_at	0.4099963562753022	1150.0	4.6779934538559753e-23	1.6893612423353727e-21
230399_at	-0.6989341295546563	10289.0	4.7805701346806166e-23	1.724127124760308e-21
205124_at	0.7978386234817822	1151.0	4.780314803614638e-23	1.724127124760308e-21
1566785_x_at	-1.2198935829959519	10288.5	4.832238761723545e-23	1.7404654433282926e-21
203518_at	-0.4743362550607291	10288.5	4.831593698232982e-23	1.7404654433282926e-21
222924_at	-0.6806548380566797	10288.0	4.8847210564405006e-23	1.758210163007797e-21
235957_at	-0.8596271052631579	10287.5	4.937767629438464e-23	1.7749667662034717e-21
225872_at	-0.5999970647773267	10287.5	4.9372405307041373e-23	1.7749667662034717e-21
203913_s_at	-1.2118632995951426	10287.0	4.9915176701538286e-23	1.7931092550306214e-21
1569257_at	0.6383025708502026	1154.0	5.100353377094687e-23	1.8298507778290805e-21
238846_at	-0.8403713562753037	10286.0	5.100489410903555e-23	1.8298507778290805e-21
219517_at	-0.5086174089068827	10285.5	5.1557177408646583e-23	1.847240284939549e-21
1554062_at	-0.7538853036437265	10285.5	5.1557177408646583e-23	1.847240284939549e-21
226450_at	0.5141443319838057	1155.0	5.2116770427386824e-23	1.8660670747330546e-21
200621_at	0.4881018421052641	1155.5	5.266412475005247e-23	1.8844312962756013e-21
204831_at	-0.6759032186234819	10284.0	5.325689664793249e-23	1.9019077885210376e-21
203167_at	0.599196639676113	1156.0	5.325547748084104e-23	1.9019077885210376e-21
226388_at	-0.7422788866396761	10284.0	5.325405835003916e-23	1.9019077885210376e-21
1552427_at	-0.3017897975708501	10283.5	5.38304476151493e-23	1.921135589659457e-21
231715_s_at	0.5230687044534417	1157.0	5.441301290635086e-23	1.9406598047323765e-21
226865_at	-0.6536182591093116	10282.5	5.500621409899838e-23	1.9592604272721407e-21
201516_at	0.7051864777327932	1157.5	5.500621409899838e-23	1.9592604272721407e-21
201573_s_at	-0.4158981578947376	10282.0	5.559101346658027e-23	1.9779876855055957e-21
219037_at	-0.6163797773279347	10282.0	5.560433603332603e-23	1.9779876855055957e-21
1565754_x_at	0.6084550809716598	1158.5	5.620739975097204e-23	1.996841833258217e-21
228008_at	0.645652348178138	1158.5	5.620739975097204e-23	1.996841833258217e-21
219092_s_at	-0.4929503238866406	10281.0	5.681391410826108e-23	2.01707841160336e-21
224218_s_at	-1.1136725303643722	10280.5	5.743149204287931e-23	2.0376812637536837e-21
212426_s_at	-0.4891246963562743	10279.5	5.858216841356426e-23	2.0771595706949585e-21
219282_s_at	0.5310749392712557	1161.0	5.932122606722275e-23	2.1006957762337713e-21
208740_at	-0.544696093117409	10279.0	5.932280344773558e-23	2.1006957762337713e-21
225700_at	1.033011457489879	1162.0	6.061404173133255e-23	2.1436434228076375e-21
211135_x_at	0.5262758299595136	1162.0	6.060759791432975e-23	2.1436434228076375e-21
203613_s_at	-0.2924891093117399	10277.5	6.122855293194994e-23	2.1639761677791617e-21
204444_at	-0.802448765182187	10277.0	6.193474512367854e-23	2.1875207943392275e-21
203185_at	0.9073326923076905	1163.5	6.260407738044711e-23	2.209733977260133e-21
230003_at	-0.8938572874493929	10276.0	6.328393150110217e-23	2.2308503899566482e-21
1555759_a_at	0.9789048987854247	1164.0	6.328057051298464e-23	2.2308503899566482e-21
203732_at	-0.3927975910931174	10272.5	6.823746995126276e-23	2.3993457207502114e-21
204679_at	-0.6241096558704466	10272.5	6.823566064783935e-23	2.3993457207502114e-21
227022_at	-0.5955098785425106	10272.5	6.823927930071475e-23	2.3993457207502114e-21
222716_s_at	-0.5184378744939258	10272.5	6.823385139044094e-23	2.3993457207502114e-21
230800_at	0.5488746153846149	1168.0	6.897785742595961e-23	2.4237560120593457e-21
225087_at	-0.3775305465587042	10271.5	6.971695720892122e-23	2.4481532661514243e-21
208999_at	-0.4755922469635614	10271.0	7.046576517501172e-23	2.47014769217325e-21
209274_s_at	-0.43204704453441245	10271.0	7.047883675885268e-23	2.47014769217325e-21
232641_at	-0.5591151619433194	10271.0	7.047696924731787e-23	2.47014769217325e-21
225478_at	-0.5683668623481779	10270.5	7.123385769946402e-23	2.495010358563866e-21
218102_at	-0.3604182995951426	10270.0	7.199688679786938e-23	2.5201215017115932e-21
223520_s_at	-0.46890672064777306	10268.0	7.517851200007498e-23	2.6264441812166767e-21
228120_at	-0.6012089473684199	10268.0	7.517652255889168e-23	2.6264441812166767e-21
46142_at	0.5925564979757088	1172.0	7.517851200007498e-23	2.6264441812166767e-21
1559452_a_at	0.49158971659919093	1172.5	7.598939252124414e-23	2.6530779285434377e-21
210140_at	0.7045414777327936	1173.0	7.681299465941733e-23	2.6801215590323183e-21
218150_at	-0.4383913562753037	10266.5	7.761053204415018e-23	2.7039183108714533e-21
41329_at	-0.600520647773279	10266.5	7.764337902273767e-23	2.7039183108714533e-21
243582_at	-0.6188940283400814	10266.5	7.764337902273767e-23	2.7039183108714533e-21
202676_x_at	0.37368489878542466	1174.0	7.847642419265228e-23	2.7311893652025863e-21
224745_x_at	0.4901362550607278	1174.5	7.931202796666568e-23	2.7585147131535915e-21
210375_at	-0.5247823684210524	10264.0	8.193264982558325e-23	2.8460404251675757e-21
218898_at	-0.9010276315789474	10264.0	8.193264982558325e-23	2.8460404251675757e-21
202357_s_at	0.9253534008097164	1177.0	8.371021240184007e-23	2.9059402305210194e-21
235240_at	-0.42128127530364345	10262.0	8.552594530084647e-23	2.9670882356115362e-21
1554557_at	-0.8581515384615388	10261.0	8.738527031576035e-23	3.027750097917742e-21
243920_x_at	-0.4131414372469626	10261.0	8.738296489209017e-23	3.027750097917742e-21
207342_at	0.5294270647773285	1180.0	8.928224627821931e-23	3.089561275482051e-21
228829_at	-0.506277307692307	10260.0	8.928224627821931e-23	3.089561275482051e-21
226662_at	-0.5634995748987857	10259.5	9.024596437611998e-23	3.1209349160432384e-21
206028_s_at	0.9347742105263155	1181.0	9.122238371272711e-23	3.150716253628146e-21
45633_at	-0.6512950202429151	10259.0	9.121517023266139e-23	3.150716253628146e-21
1559584_a_at	1.7238182995951412	1182.0	9.320179101664459e-23	3.2170504569665673e-21
231916_at	-0.8313087651821869	10257.0	9.522119949668999e-23	3.2826097619681746e-21
230610_at	-0.33392058704453476	10257.0	9.522119949668999e-23	3.2826097619681746e-21
200743_s_at	0.4620302024291476	1184.0	9.724806588170246e-23	3.3503705117089364e-21
212848_s_at	-0.5833173076923082	10255.0	9.937254684934218e-23	3.418002430154226e-21
225916_at	-0.653496174089069	10255.0	9.939869892903922e-23	3.418002430154226e-21
241356_at	-0.5406099797570851	10255.0	9.939085261211901e-23	3.418002430154226e-21
218911_at	-0.6993914777327941	10254.5	1.0046252016346397e-22	3.452412501531988e-21
239726_at	-0.8425929149797566	10254.0	1.0155096698081345e-22	3.485435731121139e-21
221480_at	-0.6570936234817815	10254.0	1.0154829600653173e-22	3.485435731121139e-21
242073_at	-0.4855640283400806	10253.5	1.0264298731443044e-22	3.5207059795586475e-21
217949_s_at	0.519621781376518	1187.0	1.0375481455220934e-22	3.549933970990016e-21
218433_at	-0.5777115789473681	10253.0	1.0374663152450619e-22	3.549933970990016e-21
160020_at	0.7874789473684203	1187.0	1.03752086807533e-22	3.549933970990016e-21
204798_at	-0.6193322469635625	10253.0	1.0375481455220934e-22	3.549933970990016e-21
213129_s_at	-0.4722022064777338	10252.0	1.0598928259341192e-22	3.6241175896152575e-21
228468_at	-0.8171495748987851	10251.0	1.08294137364916e-22	3.69839943351435e-21
215017_s_at	-0.679367874493928	10251.0	1.082969820403562e-22	3.69839943351435e-21
226483_at	-0.5700593724696361	10250.5	1.0946366223484598e-22	3.7359086970600525e-21
218791_s_at	-0.532251700404859	10249.0	1.130299716366993e-22	3.853218512880449e-21
228024_at	-0.6339552631578949	10249.0	1.1304183803676708e-22	3.853218512880449e-21
213860_x_at	-0.3950013157894734	10248.0	1.153803255478371e-22	3.930479314223049e-21
204436_at	0.5542897570850194	1192.5	1.167265715246618e-22	3.971390975800177e-21
208196_x_at	0.44555576923077034	1192.5	1.167265715246618e-22	3.971390975800177e-21
220088_at	0.9756820647773283	1193.0	1.1798001304371778e-22	4.0092576212710514e-21
36920_at	-0.5485021255060731	10247.0	1.1798620050526056e-22	4.0092576212710514e-21
209870_s_at	0.4213475708502017	1193.5	1.19253030025573e-22	4.049788457545468e-21
216526_x_at	0.5732927935222669	1194.0	1.2011699686764914e-22	4.07659640207245e-21
227262_at	0.5001823076923078	1194.0	1.2053648253880933e-22	4.080914960500561e-21
227241_at	-1.1045889271255076	10246.0	1.2054280130239426e-22	4.080914960500561e-21
204158_s_at	0.7924587044534421	1194.0	1.2053648253880933e-22	4.080914960500561e-21
226553_at	0.9267744129554654	1194.0	1.2053016409284226e-22	4.080914960500561e-21
235609_at	-0.7287222672064777	10245.5	1.218367995333295e-22	4.122170182230687e-21
1555711_x_at	0.5157032793522265	1195.0	1.231509998453996e-22	4.164057462305023e-21
205677_s_at	-0.39107485829959465	10244.5	1.244694490289206e-22	4.2060365424327774e-21
205270_s_at	0.8693369433198379	1197.0	1.2853276718054104e-22	4.340660312289118e-21
202345_s_at	-0.3303096558704439	10241.5	1.3183446627480826e-22	4.449413236774778e-21
211684_s_at	-0.2530634412955468	10241.5	1.3264751110148013e-22	4.4740917146659015e-21
217272_s_at	-0.6021279959514168	10240.5	1.3547231402660993e-22	4.5665528787946346e-21
206860_s_at	-0.42494765182186356	10240.0	1.370322942849019e-22	4.6055439769657255e-21
230002_at	-0.8740510728744946	10240.0	1.3705020668538154e-22	4.6055439769657255e-21
215228_at	-0.8896838866396761	10240.0	1.3705020668538154e-22	4.6055439769657255e-21
209383_at	0.44363471659919007	1200.0	1.370358765854128e-22	4.6055439769657255e-21
224896_s_at	-0.4699238056680164	10240.0	1.3704304145580495e-22	4.6055439769657255e-21
212325_at	-1.0227254251012141	10239.0	1.400153427989392e-22	4.696526912596319e-21
1555854_at	-1.5642341295546558	10239.0	1.400153427989392e-22	4.696526912596319e-21
214774_x_at	-0.4454416599190285	10239.0	1.400007090904423e-22	4.696526912596319e-21
241811_x_at	-0.44322382591093135	10238.5	1.4149021198640775e-22	4.743088498072866e-21
1559360_at	-0.707684554655871	10237.0	1.461259706153899e-22	4.895488629532134e-21
213491_x_at	0.6046031983805662	1203.5	1.4761059936113413e-22	4.941365666409458e-21
220750_s_at	0.5272360728744951	1203.5	1.4767611337746785e-22	4.941365666409458e-21
222683_at	-0.3638818623481779	10235.5	1.5086476335262295e-22	5.044973049727621e-21
235075_at	-0.39737026315789414	10233.5	1.570666583848364e-22	5.249156202439444e-21
223017_at	0.4178364777327914	1206.5	1.5743970131799926e-22	5.2584090834218755e-21
224481_s_at	-0.400975506072875	10233.0	1.5909202437889727e-22	5.310351912647258e-21
209089_at	-0.3783854048582995	10232.5	1.6076151833476152e-22	5.362804157994561e-21
228452_at	-0.6357693319838047	10232.0	1.625965423047235e-22	5.417407648086994e-21
231647_s_at	3.3392892307692312	1208.0	1.6259230672174279e-22	5.417407648086994e-21
242245_at	-0.40518143724696376	10231.5	1.643281100073728e-22	5.4717657823709545e-21
208096_s_at	-0.8127260323886638	10230.0	1.6968608665428046e-22	5.646735719916485e-21
210514_x_at	0.6390257287449401	1210.5	1.7146559799682354e-22	5.702482707102389e-21
206554_x_at	-0.4851170647773282	10229.0	1.7333572473632045e-22	5.76117370818135e-21
215314_at	-0.8414075506072871	10228.0	1.7707225605193756e-22	5.881789550206371e-21
228411_at	-0.5099846963562751	10227.5	1.7897030799756057e-22	5.941227437623937e-21
229232_at	-0.8261051619433202	10227.0	1.808884956463562e-22	6.001261225403232e-21
217364_x_at	-0.3949102834008098	10226.5	1.8280802664610035e-22	6.061266741586135e-21
239027_at	0.6995279757085022	1214.0	1.847957278899453e-22	6.119749498717601e-21
208206_s_at	0.5379367408906877	1214.0	1.847957278899453e-22	6.119749498717601e-21
201241_at	-0.3021075708502021	10225.5	1.8663020563338799e-22	6.173939632137831e-21
215785_s_at	0.9424678947368417	1214.5	1.8677084867957883e-22	6.173939632137831e-21
228930_at	-0.9268912348178135	10225.5	1.8677084867957883e-22	6.173939632137831e-21
202960_s_at	-0.4920611133603252	10225.0	1.8874725499440815e-22	6.235502215600765e-21
225464_at	-0.41451821862348126	10223.5	1.9478639170120158e-22	6.430916426094884e-21
233040_at	-0.5203367813765185	10223.5	1.9489764093350201e-22	6.430916426094884e-21
227973_at	-0.7261715182186235	10223.0	1.969949323630647e-22	6.488372245150942e-21
221896_s_at	-0.40344734817813865	10223.0	1.968518612183325e-22	6.488372245150942e-21
31874_at	-0.620210242914979	10223.0	1.9698470969113185e-22	6.488372245150942e-21
216272_x_at	0.5931281578947374	1218.0	2.0122543518386933e-22	6.623721052786307e-21
216558_x_at	0.4023484615384616	1218.5	2.0338483188207586e-22	6.68675026046452e-21
212483_at	-0.5127627327935222	10221.5	2.0336373777769635e-22	6.68675026046452e-21
226242_at	-0.4059212550607292	10221.0	2.0556183181373801e-22	6.746154354391432e-21
226951_at	-0.44674491902834035	10221.0	2.0554584521234536e-22	6.746154354391432e-21
219200_at	-0.49579060728744917	10221.0	2.0554584521234536e-22	6.746154354391432e-21
211070_x_at	-0.5739873684210526	10220.5	2.0744979296099206e-22	6.804029652154914e-21
200598_s_at	0.8763079757085013	1220.0	2.099308510462926e-22	6.88127654733576e-21
223497_at	-0.4595441902834043	10218.5	2.167807830656431e-22	7.101551416485342e-21
226511_at	-0.5473865991902835	10218.0	2.191166695027143e-22	7.169481690640876e-21
242989_at	-0.6499555668016193	10218.0	2.191166695027143e-22	7.169481690640876e-21
210616_s_at	0.3380681578947371	1222.5	2.2135710385832303e-22	7.236939451407365e-21
225387_at	-0.5019392712550612	10217.5	2.2144306725568396e-22	7.236939451407365e-21
219066_at	0.6478233805668028	1223.0	2.238344573552541e-22	7.31072219587725e-21
212326_at	-0.5120813157894739	10216.0	2.2862910092054097e-22	7.46286333900333e-21
202064_s_at	0.9294963765182196	1226.0	2.3857475208024397e-22	7.778420806977393e-21
207968_s_at	0.5776816801619438	1226.0	2.3858091803019823e-22	7.778420806977393e-21
229597_s_at	0.6881322874493918	1227.0	2.436691884964465e-22	7.935874822887184e-21
219026_s_at	-0.7898722672064782	10213.0	2.4370066442848804e-22	7.935874822887184e-21
226813_at	-0.47983473684210587	10212.5	2.462916230302673e-22	8.01547291022611e-21
226810_at	-0.5275033198380559	10211.5	2.5156860339311993e-22	8.182339911076045e-21
201477_s_at	-0.5337110728744925	10210.5	2.569044264002884e-22	8.348759552347567e-21
213539_at	0.8103538259109309	1229.5	2.569906232574477e-22	8.348759552347567e-21
217770_at	0.3997666801619424	1230.0	2.59701287117066e-22	8.423111508885088e-21
214847_s_at	0.6273666194331993	1230.0	2.5972808884254154e-22	8.423111508885088e-21
64064_at	0.5420824291497972	1230.0	2.5974149069922743e-22	8.423111508885088e-21
212921_at	-0.6894823684210527	10209.5	2.6251472535710824e-22	8.5079979898636e-21
202605_at	0.5771706680161923	1231.0	2.652762135522658e-22	8.592403421783254e-21
219270_at	0.7630717408906893	1231.5	2.6813558057723875e-22	8.67474134204765e-21
242320_at	0.48266066801619445	1231.5	2.6809410509007274e-22	8.67474134204765e-21
208943_s_at	0.5731442914979752	1232.0	2.709765436813532e-22	8.761468081477224e-21
222851_at	-0.5094273886639673	10207.5	2.7386847201399404e-22	8.849739188750074e-21
202433_at	0.40392218623481746	1233.0	2.768194705138948e-22	8.939813674156643e-21
1554667_s_at	-0.5432551619433204	10206.5	2.797731011132871e-22	9.02477188081561e-21
227471_at	-0.8042565182186232	10206.5	2.7978030796492835e-22	9.02477188081561e-21
222740_at	-0.6815517004048584	10206.0	2.8276520101009833e-22	9.110304870493298e-21
217931_at	0.4999078340080958	1234.0	2.8274335515250823e-22	9.110304870493298e-21
200748_s_at	0.597836659919027	1234.5	2.8518618214612354e-22	9.182894292602654e-21
219212_at	-0.49242912955465545	10205.5	2.857668915704151e-22	9.196177043326925e-21
210629_x_at	0.5603245141700413	1235.5	2.918952572539256e-22	9.387866582563754e-21
204225_at	-0.5851044129554648	10204.0	2.9502321881838753e-22	9.471996208525197e-21
228869_at	0.7518330971659921	1236.0	2.950156277074578e-22	9.471996208525197e-21
1557136_at	-0.7941154655870442	10204.0	2.9503081011647757e-22	9.471996208525197e-21
239252_at	-0.6091189676113364	10202.5	3.04552677058557e-22	9.766227342039065e-21
229129_at	-0.6298047570850205	10202.5	3.0454484593049727e-22	9.766227342039065e-21
204789_at	0.7590671457489879	1238.0	3.0779900698045676e-22	9.864543204370735e-21
208829_at	0.9372261740890693	1238.5	3.1101562220512866e-22	9.958262998934377e-21
1555461_at	-0.7827108299595142	10201.5	3.110875757143103e-22	9.958262998934377e-21
208850_s_at	0.8322577732793519	1240.0	3.211221020158481e-22	1.0262246572526691e-20
230585_at	-0.820427975708502	10200.0	3.2114684747312607e-22	1.0262246572526691e-20
206149_at	-0.543943137651822	10200.0	3.2113035029862343e-22	1.0262246572526691e-20
226268_at	-0.5503034412955463	10199.5	3.2455984100693356e-22	1.0365250763466174e-20
208864_s_at	-0.6007197368421071	10198.0	3.341913087170685e-22	1.0666614012904683e-20
226822_at	-0.6236313967611338	10198.0	3.3503288591887757e-22	1.0681004686655762e-20
203932_at	0.7462269230769243	1242.0	3.3503288591887757e-22	1.0681004686655762e-20
224681_at	0.2718889473684216	1243.0	3.422146529160078e-22	1.0890911611282146e-20
242031_at	0.6844570040485829	1243.0	3.422146529160078e-22	1.0890911611282146e-20
211878_at	0.4655156882591096	1243.0	3.42197096778443e-22	1.0890911611282146e-20
218324_s_at	0.8596560931174082	1244.0	3.4954873991394523e-22	1.1098476977232842e-20
221529_s_at	0.981201012145748	1244.0	3.495308154752891e-22	1.1098476977232842e-20
201215_at	-0.5134048178137647	10196.0	3.4914565295905404e-22	1.1098476977232842e-20
230917_at	1.056224878542511	1244.0	3.4953977758455143e-22	1.1098476977232842e-20
207878_at	-0.6023913765182183	10195.5	3.5077841361014445e-22	1.113105616026387e-20
216640_s_at	0.5827349797570864	1244.5	3.531969318928373e-22	1.1201300609768491e-20
223250_at	-0.3369969230769225	10195.0	3.569742948697762e-22	1.1308847199325e-20
204241_at	-0.5797199392712553	10195.0	3.570017424057604e-22	1.1308847199325e-20
242255_at	-0.45065714574898763	10193.0	3.724495194169761e-22	1.178453557530276e-20
221931_s_at	-0.4412801417004051	10193.0	3.724113734160446e-22	1.178453557530276e-20
213624_at	-0.6185031983805693	10192.0	3.8037582875344443e-22	1.2028368095485585e-20
225888_at	-0.389195728744939	10191.5	3.844308728847641e-22	1.2142862988897848e-20
229720_at	-0.5406418218623479	10191.5	3.844407102657919e-22	1.2142862988897848e-20
212586_at	-0.3805941093117404	10191.0	3.8829020396648106e-22	1.225737119045459e-20
204971_at	-0.2285165789473691	10189.0	3.8935860604065703e-22	1.2284005646435618e-20
201334_s_at	-0.427825829959513	10190.5	3.9235849742416755e-22	1.2367377131306454e-20
201640_x_at	0.6237194939271262	1249.5	3.9267977503334255e-22	1.2367377131306454e-20
205890_s_at	1.2418935829959512	1249.5	3.9267977503334255e-22	1.2367377131306454e-20
232617_at	1.0958981983805671	1250.0	3.968645913205121e-22	1.2470762307012808e-20
202443_x_at	-0.39458449392712325	10190.0	3.96641381363926e-22	1.2470762307012808e-20
227306_at	-0.5069882388663967	10190.0	3.9685444280360695e-22	1.2470762307012808e-20
204364_s_at	-0.8563246963562756	10190.0	3.968747400860043e-22	1.2470762307012808e-20
206725_x_at	0.5659784615384611	1250.5	4.010627737248128e-22	1.2587891592080447e-20
221509_at	-0.39651439271255207	10189.5	4.010217607409116e-22	1.2587891592080447e-20
228708_at	-0.5649245748987841	10189.0	4.0519096158891095e-22	1.2710163984437007e-20
212538_at	-0.47410495951417	10188.5	4.095181776526994e-22	1.2838535758693428e-20
224638_at	-0.514999190283401	10188.0	4.14007455320039e-22	1.2935106262469347e-20
32128_at	1.520743319838056	1252.0	4.14007455320039e-22	1.2935106262469347e-20
205240_at	-0.6542229149797576	10188.0	4.1399687780664104e-22	1.2935106262469347e-20
211528_x_at	0.5829001821862327	1252.0	4.134577677358187e-22	1.2935106262469347e-20
228033_at	-0.6541413765182185	10188.0	4.1401803309229734e-22	1.2935106262469347e-20
228410_at	0.57811967611336	1252.0	4.14007455320039e-22	1.2935106262469347e-20
241384_x_at	-0.3035508097165991	10187.5	4.183850608073902e-22	1.306407949722676e-20
209633_at	-0.6865092105263146	10187.0	4.228516666329521e-22	1.3196013055454713e-20
211980_at	1.2088428137651839	1254.0	4.31827690373019e-22	1.3468442082797954e-20
230782_at	-0.6358472874493923	10184.5	4.457885924227694e-22	1.3872220427270867e-20
239132_at	-1.3398446558704444	10184.5	4.457658490301549e-22	1.3872220427270867e-20
209814_at	-0.4711185627530359	10184.5	4.45777220587531e-22	1.3872220427270867e-20
201849_at	-0.8297721052631566	10184.5	4.457658490301549e-22	1.3872220427270867e-20
201078_at	0.37697133603238697	1256.0	4.501081400090227e-22	1.3998670395331806e-20
203052_at	0.49886309716599175	1256.0	4.5049862432329365e-22	1.400284950817287e-20
243718_at	-1.1169534817813762	10183.0	4.601490450520238e-22	1.4286569584451673e-20
239118_at	0.6206390890688258	1257.0	4.601255846514863e-22	1.4286569584451673e-20
225325_at	-0.49109271255060705	10182.5	4.649380950013738e-22	1.442706602962549e-20
233479_at	-0.7038352429149795	10182.0	4.6995607978410855e-22	1.457450292807495e-20
218678_at	0.7190344939271256	1259.0	4.799699151587694e-22	1.48766185438241e-20
218792_s_at	-0.7122022672064778	10180.5	4.850495516546616e-22	1.5017035241630025e-20
222385_x_at	0.814625303643723	1259.5	4.850124982085751e-22	1.5017035241630025e-20
217842_at	-0.4726944331983809	10180.0	4.902323052549186e-22	1.5151753131606937e-20
201475_x_at	0.4261396356275302	1260.0	4.901449473428475e-22	1.5151753131606937e-20
236453_at	-0.9572182995951417	10180.0	4.902198246403215e-22	1.5151753131606937e-20
204393_s_at	-0.8636462348178151	10179.0	5.006735508086657e-22	1.5456988362768944e-20
220948_s_at	0.5482744736842111	1261.0	5.005588948759754e-22	1.5456988362768944e-20
218559_s_at	-0.44580267206477586	10178.5	5.055324652515629e-22	1.5598187097984878e-20
204976_s_at	-0.6618132186234824	10178.0	5.113348211752901e-22	1.5760233168930468e-20
204051_s_at	1.6756814777327937	1262.0	5.113608347815756e-22	1.5760233168930468e-20
210774_s_at	-0.31033477732793635	10177.5	5.15482748479454e-22	1.5878320717247405e-20
1559477_s_at	-0.8874429352226727	10177.0	5.222605360836956e-22	1.606898976385822e-20
242354_at	-0.6383729757085019	10177.0	5.222472577763809e-22	1.606898976385822e-20
207521_s_at	0.6426377732793531	1264.0	5.333765377212028e-22	1.638376591751633e-20
211758_x_at	-0.3824154048582997	10176.0	5.332816602104931e-22	1.638376591751633e-20
236835_at	0.589177732793523	1264.0	5.333900929708105e-22	1.638376591751633e-20
212827_at	1.2360874696356268	1265.0	5.447542994774751e-22	1.6723437015121254e-20
219248_at	-0.46262892712550574	10174.0	5.563580484923386e-22	1.707007648783312e-20
223433_at	-0.40743817813765215	10173.0	5.681919129645224e-22	1.7413617063528738e-20
213858_at	-0.4125624696356276	10173.0	5.681919129645224e-22	1.7413617063528738e-20
222412_s_at	0.702901578947368	1269.0	5.92657004872004e-22	1.8092418616067458e-20
222693_at	0.9465143927125501	1269.0	5.92657004872004e-22	1.8092418616067458e-20
214428_x_at	1.0847722267206477	1269.0	5.92657004872004e-22	1.8092418616067458e-20
206530_at	0.7263646761133602	1269.0	5.926419768887893e-22	1.8092418616067458e-20
224763_at	-0.5686853238866405	10171.0	5.926419768887893e-22	1.8092418616067458e-20
203972_s_at	-0.35840961538461524	10171.0	5.926119220169978e-22	1.8092418616067458e-20
225034_at	0.5323877935222674	1269.0	5.9258186860467245e-22	1.8092418616067458e-20
205469_s_at	0.5266508299595136	1270.0	6.052238794211096e-22	1.8465745316601096e-20
228055_at	0.9004120850202417	1271.0	6.181013791964544e-22	1.8838575982659395e-20
232653_at	-0.6963954858299601	10169.0	6.181326989097569e-22	1.8838575982659395e-20
218100_s_at	-0.579417004048584	10168.5	6.246256095274133e-22	1.901525902055196e-20
226106_at	-0.4700370040485833	10168.5	6.245623275440317e-22	1.901525902055196e-20
223022_s_at	-0.3248251214574882	10168.0	6.3121798053463045e-22	1.920525491693429e-20
201518_at	-0.3982809311740887	10167.5	6.378791961727399e-22	1.9397132953695525e-20
228503_at	-0.45538406882591076	10167.0	6.446915555613307e-22	1.9583497378148962e-20
208268_at	1.5926262955465589	1273.0	6.447241935193074e-22	1.9583497378148962e-20
214164_x_at	-0.5965828947368426	10165.0	6.723280997995521e-22	2.041062679430345e-20
1557137_at	-0.5405576113360331	10164.5	6.795043495476423e-22	2.0605601947596973e-20
203008_x_at	-0.4331220647773293	10164.5	6.794012732169995e-22	2.0605601947596973e-20
232032_x_at	0.5009701619433198	1276.5	6.938394141162225e-22	2.1016991671359815e-20
205548_s_at	-0.43703860323886623	10163.5	6.9369914461333515e-22	2.1016991671359815e-20
232472_at	1.2693551012145754	1277.0	7.013136700195385e-22	2.1231630624760945e-20
219971_at	0.4316275303643726	1277.5	7.086885070791284e-22	2.1419316818436345e-20
202536_at	-0.5460698785425091	10162.5	7.086706047242707e-22	2.1419316818436345e-20
226436_at	1.0292922469635633	1277.5	7.086885070791284e-22	2.1419316818436345e-20
238017_at	-0.535846518218623	10162.0	7.157422780651347e-22	2.1620557487962012e-20
220985_s_at	-0.5531792914979752	10162.0	7.161943446689018e-22	2.1622267142336947e-20
1554599_x_at	-0.2897744129554649	10161.5	7.237422806600073e-22	2.183808454474939e-20
224807_at	0.7049086437246963	1279.5	7.3911239661151e-22	2.2289558899467352e-20
235346_at	-0.4474915789473677	10160.0	7.469369796879532e-22	2.2513108800682934e-20
221247_s_at	0.394291801619433	1280.5	7.547673458852719e-22	2.273658657646129e-20
236090_at	-0.5721375101214576	10159.0	7.627943694348822e-22	2.294047422929163e-20
213369_at	-1.0664677125506081	10159.0	7.627558917505604e-22	2.294047422929163e-20
210015_s_at	-0.6889374089068827	10159.0	7.627943694348822e-22	2.294047422929163e-20
227249_at	-0.5299445951416999	10158.5	7.70769776662824e-22	2.3154855790681262e-20
201145_at	0.42199368421052696	1281.5	7.706920355658382e-22	2.3154855790681262e-20
217833_at	-0.4701905263157897	10157.5	7.870880180957363e-22	2.3632090823385164e-20
228236_at	0.4872000809716601	1283.0	7.9553523292068615e-22	2.3859511168370003e-20
227814_at	-0.5002593724696354	10157.0	7.9553523292068615e-22	2.3859511168370003e-20
220937_s_at	1.0355448987854254	1283.5	8.0391006368134825e-22	2.4097468602948308e-20
1557636_a_at	-0.6058972267206482	10156.0	8.123925891152105e-22	2.4338391676643363e-20
228841_at	-0.5426328542510115	10155.5	8.209429934350391e-22	2.4554807719790766e-20
1552329_at	-0.836523886639676	10155.5	8.209636673393237e-22	2.4554807719790766e-20
232164_s_at	-1.2318878744939266	10155.5	8.209429934350391e-22	2.4554807719790766e-20
227385_at	-0.4784911943319843	10155.0	8.296451004959173e-22	2.4760287046732685e-20
235259_at	-0.7307238663967617	10155.0	8.295615521566663e-22	2.4760287046732685e-20
1555910_at	-0.5766956477732785	10155.0	8.296242126560073e-22	2.4760287046732685e-20
220402_at	-1.0650876113360317	10155.0	8.296451004959173e-22	2.4760287046732685e-20
221791_s_at	-0.3441541902834011	10154.5	8.360147766042617e-22	2.4936774637663946e-20
224707_at	0.44402971659918933	1285.5	8.382907399628273e-22	2.4979295613938148e-20
229331_at	-0.6843626518218633	10154.5	8.38354045753571e-22	2.4979295613938148e-20
226249_at	-0.3532750607287447	10154.0	8.470894916904665e-22	2.5225826774605806e-20
225989_at	-0.44554914979756965	10153.5	8.560873139283127e-22	2.5479898687550627e-20
203471_s_at	0.8803241295546567	1287.5	8.742576301241072e-22	2.599240670311885e-20
217362_x_at	0.5801037449392714	1287.5	8.742356435655653e-22	2.599240670311885e-20
242388_x_at	1.218249676113361	1288.0	8.835408973387673e-22	2.6254129653259294e-20
208616_s_at	0.45996287449392703	1288.5	8.921812484152965e-22	2.6496474610052332e-20
232541_at	-0.6149252226720652	10151.5	8.928094501424563e-22	2.650073652906558e-20
214096_s_at	0.49770983805668045	1289.5	9.114987268699434e-22	2.7040799181559494e-20
204661_at	1.1236098380566792	1290.0	9.213814441609357e-22	2.730435255257407e-20
228124_at	-0.697586133603239	10150.0	9.213814441609357e-22	2.730435255257407e-20
209200_at	0.8590087854251012	1290.5	9.310192964822225e-22	2.75600866460019e-20
226694_at	0.9852821457489878	1290.5	9.309959137935406e-22	2.75600866460019e-20
205632_s_at	1.319512044534413	1291.0	9.408513980912017e-22	2.783606612047427e-20
223082_at	0.6374006882591079	1292.0	9.607765940068436e-22	2.8364891324887417e-20
227572_at	-0.566184615384616	10148.0	9.60800708435144e-22	2.8364891324887417e-20
1554050_at	0.9817003036437253	1292.0	9.60800708435144e-22	2.8364891324887417e-20
202625_at	0.7943433603238859	1292.0	9.607765940068436e-22	2.8364891324887417e-20
202969_at	-0.49032825910931255	10147.5	9.709195529729396e-22	2.86327004092748e-20
1558236_at	-0.8200182388663961	10147.5	9.708951900257931e-22	2.86327004092748e-20
213974_at	-0.33603056680161947	10147.0	9.811192150677894e-22	2.888819852279626e-20
214306_at	-0.744346821862349	10147.0	9.811684436549183e-22	2.888819852279626e-20
204059_s_at	-0.6567747975708489	10147.0	9.810207649854104e-22	2.888819852279626e-20
212592_at	1.6006614777327943	1293.5	9.914497555389714e-22	2.91595026272691e-20
224751_at	-0.5697689473684218	10146.5	9.913005624352348e-22	2.91595026272691e-20
212295_s_at	-0.35703400809716435	10146.0	1.0013855595495217e-21	2.943589003675812e-20
200866_s_at	0.6295491497975707	1294.5	1.0120541179275043e-21	2.972350063564913e-20
203666_at	1.1545832995951422	1294.5	1.0122571226991985e-21	2.972350063564913e-20
201652_at	-0.28431321862348113	10145.0	1.0228350937437866e-21	2.9993312481184296e-20
217028_at	1.9706832591093129	1295.0	1.0230915002726788e-21	2.9993312481184296e-20
1558397_at	1.2187004453441297	1295.0	1.0230402140461377e-21	2.9993312481184296e-20
227187_at	-0.5113515384615388	10144.5	1.0338591895523384e-21	3.0261064087816455e-20
229304_s_at	-0.6525518218623478	10144.5	1.0338850976870807e-21	3.0261064087816455e-20
1552667_a_at	0.7015765991902843	1295.5	1.0338591895523384e-21	3.0261064087816455e-20
234295_at	-0.497260344129554	10144.0	1.0447651694737848e-21	3.0547575823087e-20
214129_at	0.5904647975708492	1296.0	1.0447913450237346e-21	3.0547575823087e-20
204146_at	-0.6711131781376514	10143.0	1.0668395814836257e-21	3.117555003613962e-20
1554572_a_at	-0.5058600607287449	10142.5	1.078089699495687e-21	3.147066434592989e-20
227873_at	0.6288734412955463	1297.5	1.0780357167616878e-21	3.147066434592989e-20
214734_at	-1.3142185627530356	10142.0	1.089375370007806e-21	3.178313679571867e-20
54037_at	-0.4345441700404855	10141.5	1.1008881270335188e-21	3.2101897784297406e-20
1556105_at	-0.6528145141700401	10141.0	1.1124934043003875e-21	3.2405741545084544e-20
230060_at	-0.7511570850202425	10141.0	1.112437736336905e-21	3.2405741545084544e-20
226366_at	-0.7175598178137648	10140.5	1.1240509879880274e-21	3.272496686275048e-20
205709_s_at	-0.8120981174089064	10140.0	1.135755793051774e-21	3.3017951441284327e-20
213056_at	-0.6747427327935203	10140.0	1.1359262306548847e-21	3.3017951441284327e-20
207922_s_at	-0.33076062753036517	10140.0	1.1358978226880833e-21	3.3017951441284327e-20
240242_at	-0.6306472064777342	10139.0	1.1599633128412181e-21	3.369872164165441e-20
225589_at	-0.6038808704453436	10138.5	1.172155233261386e-21	3.4017616285503473e-20
205761_s_at	-0.5480539878542512	10138.5	1.172184528246704e-21	3.4017616285503473e-20
227029_at	-0.5445967004048589	10137.5	1.196681515438657e-21	3.471011239077378e-20
235474_at	0.5525152024291495	1303.0	1.2094968547531966e-21	3.504639311634297e-20
210194_at	-0.38435947368421086	10137.0	1.2095572713404515e-21	3.504639311634297e-20
212834_at	-0.5749296153846162	10136.5	1.2222037383336868e-21	3.5394062178704624e-20
222434_at	-0.5463147165991904	10136.0	1.2351043534935487e-21	3.574871917800941e-20
230518_at	-0.501477246963562	10135.5	1.2477970404762415e-21	3.609698581377699e-20
220577_at	0.7369944736842102	1305.0	1.261185170927321e-21	3.644571840404402e-20
220933_s_at	-0.44318400809716785	10135.0	1.261059296094075e-21	3.644571840404402e-20
209432_s_at	0.3153389676113365	1305.5	1.2743019991665061e-21	3.674891254277711e-20
239370_at	-0.9311811336032392	10134.5	1.2743655817303229e-21	3.674891254277711e-20
229290_at	-1.105609170040486	10134.5	1.2742702090229145e-21	3.674891254277711e-20
204797_s_at	-0.701577206477733	10134.5	1.2743337900689762e-21	3.674891254277711e-20
201620_at	0.3959793319838063	1306.0	1.2877143927519257e-21	3.71142775032744e-20
228271_at	0.5808941497975715	1306.5	1.3012988823019994e-21	3.744658757361148e-20
213849_s_at	-0.7078171862348182	10133.5	1.3012339851196032e-21	3.744658757361148e-20
222428_s_at	-0.45500917004048524	10133.5	1.3011042000450016e-21	3.744658757361148e-20
206181_at	0.7803928947368419	1307.0	1.3149595586723321e-21	3.7800844523437397e-20
208602_x_at	0.6048719230769226	1307.0	1.3149923417206755e-21	3.7800844523437397e-20
213454_at	-0.5471257287449394	10132.5	1.328762101493278e-21	3.8176599001127157e-20
211991_s_at	0.7960544939271248	1308.0	1.3423065120304836e-21	3.853773624742878e-20
221511_x_at	1.0032982591093118	1308.0	1.3427414275510165e-21	3.853773624742878e-20
214730_s_at	0.41513344129554675	1309.0	1.370796542254119e-21	3.9322298503538274e-20
209096_at	-0.4871899797570851	10130.5	1.3853512997663272e-21	3.96793372767578e-20
204616_at	-0.5043942510121457	10130.5	1.3846614857696075e-21	3.96793372767578e-20
219566_at	0.48576419028340023	1309.5	1.3854202992470168e-21	3.96793372767578e-20
231439_at	-0.8895921255060726	10130.0	1.3999891818755892e-21	3.999185398069375e-20
1562013_a_at	-0.4900531578947369	10130.0	1.3998846190963168e-21	3.999185398069375e-20
205107_s_at	-0.5638402226720647	10130.0	1.3999891818755892e-21	3.999185398069375e-20
209665_at	0.3836644534412956	1310.0	1.3999194725258096e-21	3.999185398069375e-20
1568868_at	-0.9553534412955473	10130.0	1.3998846190963168e-21	3.999185398069375e-20
225243_s_at	-0.46288022267206586	10129.5	1.41449834458446e-21	4.038522036039444e-20
203562_at	0.607918522267207	1311.5	1.444395739684657e-21	4.119681895999505e-20
228006_at	-0.4652426720647771	10128.5	1.4444316771158757e-21	4.119681895999505e-20
205153_s_at	0.48890293522267125	1312.0	1.4596143259952329e-21	4.1608140393008005e-20
200915_x_at	-0.44257890688259316	10127.0	1.488973223663694e-21	4.241988122681996e-20
222270_at	-0.40254471659919	10127.0	1.4904177747914245e-21	4.241988122681996e-20
220237_at	-0.3156458704453442	10127.0	1.4903807182759501e-21	4.241988122681996e-20
219135_s_at	0.5569968421052627	1314.0	1.5217885654453138e-21	4.326770141223221e-20
203364_s_at	0.3413907085020247	1314.0	1.5217129272606835e-21	4.326770141223221e-20
215783_s_at	0.9095077732793513	1315.0	1.553889691118318e-21	4.413450330488002e-20
1557632_at	0.6727339271255062	1315.0	1.5538510911858544e-21	4.413450330488002e-20
202701_at	0.4251661740890693	1315.5	1.5700930697633449e-21	4.457156728416972e-20
211069_s_at	-0.39290651821862355	10124.0	1.5859909713617155e-21	4.4999510305761186e-20
228654_at	-0.8542200809716602	10123.0	1.6199944257586306e-21	4.584533914511031e-20
218870_at	0.9782588461538451	1317.0	1.619873810870272e-21	4.584533914511031e-20
205922_at	1.0117730364372468	1317.0	1.6199944257586306e-21	4.584533914511031e-20
218723_s_at	0.9154437044534411	1317.0	1.619873810870272e-21	4.584533914511031e-20
227124_at	-0.4487406680161943	10123.0	1.6199140148784938e-21	4.584533914511031e-20
210563_x_at	0.6693409919028355	1317.5	1.6367171579794926e-21	4.627757730795271e-20
209632_at	-0.6492193319838053	10122.5	1.6369608507284963e-21	4.627757730795271e-20
231823_s_at	0.5775457489878555	1318.0	1.6539389208598481e-21	4.67333904382492e-20
227344_at	0.8018718421052622	1318.5	1.6714228273142874e-21	4.7203018121595384e-20
224925_at	0.6061741093117412	1319.0	1.6888801198197685e-21	4.7623419433342776e-20
203952_at	0.48718963562753004	1319.0	1.6887126140618695e-21	4.7623419433342776e-20
242477_at	-0.5997014372469636	10121.0	1.6889219987425997e-21	4.7623419433342776e-20
1552626_a_at	0.41682781376518285	1319.5	1.706560094897347e-21	4.8072378345343077e-20
1555383_a_at	-1.3859504655870438	10120.5	1.706602402712591e-21	4.8072378345343077e-20
217828_at	-0.410144797570851	10119.0	1.7606624240709124e-21	4.952231117503488e-20
215287_at	-0.7631331376518213	10119.0	1.7607496644722478e-21	4.952231117503488e-20
209671_x_at	0.8110663765182196	1321.0	1.7607932862234623e-21	4.952231117503488e-20
229744_at	-0.584669655870445	10118.5	1.779173747908574e-21	4.996215956183938e-20
213869_x_at	0.653768299595141	1321.5	1.7790415493223016e-21	4.996215956183938e-20
219045_at	0.634120242914979	1321.5	1.779129680669138e-21	4.996215956183938e-20
1555929_s_at	-1.4536347975708503	10118.0	1.79778853390085e-21	5.043433667809974e-20
41577_at	0.8977047773279345	1322.0	1.797833053234868e-21	5.043433667809974e-20
221502_at	-0.2569265789473665	10117.5	1.8163261470177547e-21	5.0882369312010096e-20
226922_at	-0.6498189878542506	10117.5	1.8165510004572487e-21	5.0882369312010096e-20
226952_at	-0.7539924089068828	10117.5	1.816595974340077e-21	5.0882369312010096e-20
211652_s_at	0.8233795344129566	1323.0	1.835643476035883e-21	5.1284520721646346e-20
201370_s_at	-0.45361269230769263	10117.0	1.8355980408651267e-21	5.1284520721646346e-20
228569_at	-0.5905464170040489	10117.0	1.8355526067700102e-21	5.1284520721646346e-20
234980_at	0.8560687246963568	1323.0	1.835643476035883e-21	5.1284520721646346e-20
206589_at	0.4955138663967604	1323.0	1.8355980408651267e-21	5.1284520721646346e-20
244007_at	-0.7304153036437251	10116.5	1.854796725059945e-21	5.174031170543495e-20
203067_at	-0.3775238056680159	10116.5	1.8547049282217402e-21	5.174031170543495e-20
218806_s_at	-1.0088709514170038	10116.5	1.8547508260976125e-21	5.174031170543495e-20
239212_at	-0.7239302834008106	10116.0	1.8742404082813028e-21	5.222940587297667e-20
235068_at	-0.8719624089068825	10116.0	1.8741940386530054e-21	5.222940587297667e-20
202579_x_at	0.3982672267206482	1324.5	1.8931831431275746e-21	5.2719204285817874e-20
213118_at	-0.5072102834008101	10115.5	1.8937451708705314e-21	5.2719204285817874e-20
35150_at	0.6757393319838059	1325.0	1.9132614726563013e-21	5.323540509795586e-20
202054_s_at	-0.5200129352226721	10113.5	1.973987962485257e-21	5.484677910361746e-20
236293_at	2.0303183603238866	1326.5	1.9741831051837065e-21	5.484677910361746e-20
225356_at	-0.3305836032388676	10113.5	1.9732563416657684e-21	5.484677910361746e-20
212829_at	0.5848511943319838	1327.5	2.01551100885832e-21	5.596651315862298e-20
205801_s_at	0.7459048987854242	1328.0	2.0367714221486708e-21	5.647083037828529e-20
226906_s_at	0.7827107692307687	1328.0	2.0367714221486708e-21	5.647083037828529e-20
202211_at	0.6707821457489889	1328.0	2.036721122078211e-21	5.647083037828529e-20
210652_s_at	-0.7302943522267205	10111.5	2.0576946795366677e-21	5.702202564808276e-20
222661_at	-0.4007774898785419	10111.0	2.07929252945301e-21	5.748339654356831e-20
218701_at	-0.7920746963562753	10111.0	2.079549184178733e-21	5.748339654356831e-20
230128_at	1.4155281781376514	1329.0	2.0796005187595447e-21	5.748339654356831e-20
243780_at	1.1319917206477736	1329.0	2.079549184178733e-21	5.748339654356831e-20
236837_x_at	-0.5854361133603234	10111.0	2.0794978508098373e-21	5.748339654356831e-20
44702_at	0.4390596356275305	1329.5	2.1011664476361225e-21	5.793592844905026e-20
223194_s_at	-0.5056185020242907	10110.5	2.1011664476361225e-21	5.793592844905026e-20
214331_at	-0.5916448178137657	10110.5	2.1012183042711434e-21	5.793592844905026e-20
225623_at	-0.7861901012145749	10110.5	2.1012701621301628e-21	5.793592844905026e-20
1559607_s_at	-0.7037344534412959	10110.5	2.100596105426921e-21	5.793592844905026e-20
225040_s_at	-0.581033724696356	10110.0	2.1229012494717888e-21	5.850283559217241e-20
202241_at	1.1667015789473663	1330.5	2.1450172276140877e-21	5.90825274155165e-20
205285_s_at	0.8205377125506068	1331.0	2.167842254744458e-21	5.965111991854718e-20
201366_at	-0.5120178137651816	10109.0	2.1672007629629876e-21	5.965111991854718e-20
241844_x_at	0.6153228137651823	1332.0	2.2133420669289027e-21	6.084186903435784e-20
220016_at	-0.7781657085020246	10108.0	2.2132329439872487e-21	6.084186903435784e-20
232293_at	-0.5273999595141703	10107.5	2.236279605167188e-21	6.144150121231961e-20
244579_at	-0.8727908299595146	10107.0	2.2596193393147343e-21	6.205157577952441e-20
234416_at	0.49372220647773224	1333.5	2.2832562695129773e-21	6.263929350137893e-20
213992_at	-0.4983675506072869	10106.5	2.2833125184864785e-21	6.263929350137893e-20
229618_at	-0.774026842105263	10104.5	2.3800403797507402e-21	6.522742243752968e-20
226910_at	-0.5055958704453438	10104.5	2.379806071970378e-21	6.522742243752968e-20
211138_s_at	0.6931345546558703	1336.0	2.4048046185318123e-21	6.587309244400141e-20
AFFX-hum_alu_at	-0.19175785425101388	10037.0	2.416109075341868e-21	6.614960625654313e-20
217025_s_at	0.6584147165991903	1336.5	2.4299432994844714e-21	6.646180585258303e-20
213019_at	-0.40684400809716603	10103.5	2.4298237403686666e-21	6.646180585258303e-20
[truncated: 52,676 more rows]
