# Supplementary material for: Deep Learning Analysis of CBCT Images for Periodontal Disease: Phenotype-Level Concordance with Independent Transcriptomic and Microbiome Datasets
Source: Dent J (Basel). 2025 Dec 3;13(12):578. doi: 10.3390/dj13120578 (PMC12731456; doi:10.3390/dj13120578)
Supplement: Supplementary file 1 [file dentistry-13-00578-s001.zip › microbiome_genus_counts.csv]

sample_id	status	genus	count
S001	healthy	Porphyromonas	2607
S001	healthy	Tannerella	1653
S001	healthy	Treponema	3264
S001	healthy	Rothia	4931
S001	healthy	Streptococcus	4859
S002	periodontitis	Porphyromonas	1033
S002	periodontitis	Tannerella	4373
S002	periodontitis	Treponema	3468
S002	periodontitis	Rothia	705
S002	periodontitis	Streptococcus	2599
S003	periodontitis	Porphyromonas	2222
S003	periodontitis	Tannerella	2897
S003	periodontitis	Treponema	1701
S003	periodontitis	Rothia	537
S003	periodontitis	Streptococcus	2893
S004	healthy	Porphyromonas	2163
S004	healthy	Tannerella	4851
S004	healthy	Treponema	2046
S004	healthy	Rothia	1871
S004	healthy	Streptococcus	2496
S005	healthy	Porphyromonas	99
S005	healthy	Tannerella	2008
S005	healthy	Treponema	755
S005	healthy	Rothia	797
S005	healthy	Streptococcus	659
