# Supplementary material for: Deep Learning Analysis of CBCT Images for Periodontal Disease: Phenotype-Level Concordance with Independent Transcriptomic and Microbiome Datasets
Source: Dent J (Basel). 2025 Dec 3;13(12):578. doi: 10.3390/dj13120578 (PMC12731456; doi:10.3390/dj13120578)
Supplement: Supplementary file 1 [file dentistry-13-00578-s001.zip › microbiome_ml_summary.txt]

Labels: kmeans+hints
Elastic Net AUROC: 0.992 ± 0.025
AUPRC: 0.993 ± 0.022
