# Supplementary material for: Deep Learning Analysis of CBCT Images for Periodontal Disease: Phenotype-Level Concordance with Independent Transcriptomic and Microbiome Datasets
Source: Dent J (Basel). 2025 Dec 3;13(12):578. doi: 10.3390/dj13120578 (PMC12731456; doi:10.3390/dj13120578)
Supplement: Supplementary file 1 [file dentistry-13-00578-s001.zip › Supplementary_Tables_S1-S3.xlsx]

## Sheet: Table_S1_Preprocessing
Parameter	Value	Notes
Target voxel grid	96 × 96 × 96 (voxels)	Resampled from original CBCT; physical spacing recorded for sensitivity checks
Intensity handling	Per-volume z-score normalization	CBCT lacks standardized HU; mean/std per volume
Cropping/centering	Heuristic bounding-box around dental arches	Thresholding + morphological closing; ensure alveolar crest & furcations are included
Augmentation (train)	Axis flips (p=0.5 each), 90° rotations (k∈{0,1,2,3})	Geometry-preserving; avoid elastic/intensity jitter to keep trabecular cues
Exclusions	Severe motion; truncated FOV; corrupted headers; missing/ambiguous labels	Orthodontic hardware retained if artifacts outside target regions
Archive/export	~1.2 GB split archive	Reproducible loading on Colab/Drive
Dataset split	Train 282 / Val 60 / Test 61 (by subject)	Prevents leakage; class balance managed in training

## Sheet: Table_S2_Architecture
Component	Specification	Notes
Backbone	ResNet3D‑18 (single‑channel input)	First conv adapted to 1‑channel CBCT
Stem	Conv3D 7×7×7, stride 2; BN; ReLU; MaxPool3D 3×3×3, stride 2	Output downsampled by ×4 before residual blocks
Residual blocks	Layer1–4 with {64, 128, 256, 512} filters	BasicBlock3D; 3×3×3 kernels; downsample at block starts (stride 2) except Layer1
Global pooling	Global Average Pooling 3D	Feature aggregation
Classifier head	Linear → Sigmoid	Binary output (periodontitis vs healthy)
Regularization	Dropout p=0.3 (penultimate layer)	Improves generalization
Loss	BCEWithLogitsLoss	pos_weight ≈ 3.0 (computed as n_neg/n_pos)
Optimizer	AdamW (lr=1e‑4, weight_decay=1e‑4)	Mixed precision (AMP), grad clip norm ≤ 1
Scheduler	Cosine decay with 5‑epoch warm‑up	Stability across epochs
Early stopping	Patience 10–12 on val AUROC; best checkpoint restore	Prevents overfitting
Ablations tested	Focal loss (γ=2); EMA=0.999; R(2+1)D‑18; ensembling; TTA	None surpassed baseline R3D‑18 AUROC

## Sheet: Table_S3_Performance
Split / Setting	Metric	Value	95% CI (low)	95% CI (high)
Validation	AUROC	0.736
Validation	AUPRC	0.58
Test	AUROC	0.729	0.599	0.85
Test	AUPRC	0.551	0.404	0.727
Test (thr=0.344 @ sens≈0.85)	Accuracy	0.623
Test (thr=0.344 @ sens≈0.85)	Sensitivity (Recall+)	0.947
Test (thr=0.344 @ sens≈0.85)	Specificity (Recall-)	0.476
Test (thr=0.344 @ sens≈0.85)	Precision (PPV)	0.45
Test (thr=0.344 @ sens≈0.85)	F1-score	0.61
Calibration (test)	ECE (15 bins)	0.109
Calibration (test)	Brier score	0.199
