# Supplementary material for: Deep Learning Analysis of CBCT Images for Periodontal Disease: Phenotype-Level Concordance with Independent Transcriptomic and Microbiome Datasets
Source: Dent J (Basel). 2025 Dec 3;13(12):578. doi: 10.3390/dj13120578 (PMC12731456; doi:10.3390/dj13120578)
Supplement: Supplementary file 1 [file dentistry-13-00578-s001.zip › Table_S1_Preprocessing.csv]

Parameter	Value	Notes
Target voxel grid	96 × 96 × 96 (voxels)	Resampled from original CBCT; physical spacing recorded for sensitivity checks
Intensity handling	Per-volume z-score normalization	CBCT lacks standardized HU; mean/std per volume
Cropping/centering	Heuristic bounding-box around dental arches	Thresholding + morphological closing; ensure alveolar crest & furcations are included
Augmentation (train)	Axis flips (p=0.5 each), 90° rotations (k∈{0,1,2,3})	Geometry-preserving; avoid elastic/intensity jitter to keep trabecular cues
Exclusions	Severe motion; truncated FOV; corrupted headers; missing/ambiguous labels	Orthodontic hardware retained if artifacts outside target regions
Archive/export	~1.2 GB split archive	Reproducible loading on Colab/Drive
Dataset split	Train 282 / Val 60 / Test 61 (by subject)	Prevents leakage; class balance managed in training
