# Supplementary material for: Deep Learning Analysis of CBCT Images for Periodontal Disease: Phenotype-Level Concordance with Independent Transcriptomic and Microbiome Datasets
Source: Dent J (Basel). 2025 Dec 3;13(12):578. doi: 10.3390/dj13120578 (PMC12731456; doi:10.3390/dj13120578)
Supplement: Supplementary file 1 [file dentistry-13-00578-s001.zip › Table_S2_Architecture.csv]

Component	Specification	Notes
Backbone	ResNet3D‑18 (single‑channel input)	First conv adapted to 1‑channel CBCT
Stem	Conv3D 7×7×7, stride 2; BN; ReLU; MaxPool3D 3×3×3, stride 2	Output downsampled by ×4 before residual blocks
Residual blocks	Layer1–4 with {64, 128, 256, 512} filters	BasicBlock3D; 3×3×3 kernels; downsample at block starts (stride 2) except Layer1
Global pooling	Global Average Pooling 3D	Feature aggregation
Classifier head	Linear → Sigmoid	Binary output (periodontitis vs healthy)
Regularization	Dropout p=0.3 (penultimate layer)	Improves generalization
Loss	BCEWithLogitsLoss	pos_weight ≈ 3.0 (computed as n_neg/n_pos)
Optimizer	AdamW (lr=1e‑4, weight_decay=1e‑4)	Mixed precision (AMP), grad clip norm ≤ 1
Scheduler	Cosine decay with 5‑epoch warm‑up	Stability across epochs
Early stopping	Patience 10–12 on val AUROC; best checkpoint restore	Prevents overfitting
Ablations tested	Focal loss (γ=2); EMA=0.999; R(2+1)D‑18; ensembling; TTA	None surpassed baseline R3D‑18 AUROC
