# Supplementary material for: Deep Learning Analysis of CBCT Images for Periodontal Disease: Phenotype-Level Concordance with Independent Transcriptomic and Microbiome Datasets
Source: Dent J (Basel). 2025 Dec 3;13(12):578. doi: 10.3390/dj13120578 (PMC12731456; doi:10.3390/dj13120578)
Supplement: Supplementary file 1 [file dentistry-13-00578-s001.zip › Table_S3_Performance.csv]

Split / Setting	Metric	Value	95% CI (low)	95% CI (high)
Validation	AUROC	0.736
Validation	AUPRC	0.58
Test	AUROC	0.729	0.599	0.85
Test	AUPRC	0.551	0.404	0.727
Test (thr=0.344 @ sens≈0.85)	Accuracy	0.623
Test (thr=0.344 @ sens≈0.85)	Sensitivity (Recall+)	0.947
Test (thr=0.344 @ sens≈0.85)	Specificity (Recall-)	0.476
Test (thr=0.344 @ sens≈0.85)	Precision (PPV)	0.45
Test (thr=0.344 @ sens≈0.85)	F1-score	0.61
Calibration (test)	ECE (15 bins)	0.109
Calibration (test)	Brier score	0.199
